# Supplementary material for: Distribution Analysis of the Lifespan Trait in Drosophila
Source: Int J Mol Sci. 2025 Dec 12;26(24):11987. doi: 10.3390/ijms262411987 (PMC12733365; doi:10.3390/ijms262411987)
Supplement: Supplementary file 1 [file ijms-26-11987-s001.zip]

Archive with 4 entries (4 files):
- Example data for calculations using the Python script.xml
- PYTHON~1.IPY
- Supplimentaty Excel file to Yumuhova et al. 2025.xlsx
- SUPPLI~1.DOC.pdf
