# Supplementary material for: Distribution Analysis of the Lifespan Trait in Drosophila
Source: Int J Mol Sci. 2025 Dec 12;26(24):11987. doi: 10.3390/ijms262411987 (PMC12733365; doi:10.3390/ijms262411987)
Supplement: Supplementary file 1 [file ijms-26-11987-s001.zip › PYTHON~1.IPY]

{
  "cells": [
    {
      "cell_type": "markdown",
      "metadata": {
        "id": "6qUzI-AFFKNf"
      },
      "source": [
        "# **Enter deaths-per-day data**"
      ]
    },
    {
      "cell_type": "code",
      "execution_count": null,
      "metadata": {
        "id": "YbdJ--lsFS3U"
      },
      "outputs": [],
      "source": [
        "# please, enter data below between the ''' (triple quotes)\n",
        "ENTER_DATA = '''\n",
        "Example:                   Days : 0   1   2   3   4   5   6   7   8   9   10  11  12  13  14  15  16  17  18  19  20  21  22  23  24  25  26  27  28  29  30  31  32  33  34  35  36  37  38  39  40  41  42  43  44  45  46  47  48  49  50  51  52  53  54  55  56  57  58  59  60  61  62  63  64  65  66  67  68  69  70  71  72  73  74  75  76  77  78  79  80  81  82  83  84  85  86  87\n",
        "      Canton S Male Spring 2012 : 0\t  0\t  0 \t1 \t0\t  0\t  0\t  1\t  2\t  3\t  1 \t2\t  1\t  0 \t0\t  0 \t2\t  0\t  2\t  0 \t1 \t0\t  2\t  4\t  5\t  1\t  2 \t4\t  4\t  0\t  1\t  3\t  0\t  0\t  1\t  3\t  2 \t6 \t5 \t1 \t5 \t0 \t0 \t0 \t2 \t0 \t1 \t2 \t2 \t2 \t4 \t13 \t11\t21\t8\t  4 \t4 \t1 \t3 \t3 \t8 \t4 \t1 \t3 \t3 \t5 \t3 \t6 \t4 \t8 \t0 \t3 \t1 \t1 \t0 \t1\n",
        "    Canton S Female Spring 2012 : 0\t  0\t  0 \t0\t  1\t  0\t  0\t  1\t  0\t  1\t  0 \t1\t  0\t  0\t  3\t  0 \t0\t  1\t  0\t  2\t  0 \t3\t  0\t  0\t  1\t  0\t  0\t  2\t  0\t  0\t  0\t  1\t  0\t  0\t  1 \t1 \t1 \t1 \t1 \t1 \t0 \t0 \t2 \t3 \t4 \t2 \t4 \t3 \t6 \t3 \t3\t  6 \t0 \t2 \t1 \t3 \t2 \t5 \t6 \t3 \t4 \t0 \t6 \t3 \t2 \t6 \t4 \t7 \t7 \t3 \t5 \t6 \t3 \t5 \t2 \t11  2\t  0\t  2\t  0\t  0\t  1\t  1\t  1\t  0\t  0\t  0\t  1\n",
        "'''\n",
        "\n",
        "\n",
        "# or upload a file in the same folder as script and write the name of your file\n",
        "# please use .xml format\n",
        "FILE_NAME = 'Example data for calculations using the Python script.xml'\n",
        "\n",
        "\n",
        "# enter the names of the samples which you want to compare\n",
        "WHAT_TO_COMPARE = '''\n",
        "Canton S Male Spring 2012,                 Canton S Female Spring 2012\n",
        "'''\n",
        "\n",
        "# FOR CUSTOM GRAPHS PLEASE CHECK THE \"ADVANCED SETTINGS\" CELL"
      ]
    },
    {
      "cell_type": "markdown",
      "metadata": {
        "id": "hL8r97g7HQeE"
      },
      "source": [
        "# **Initiate Supplementary functions**"
      ]
    },
    {
      "cell_type": "code",
      "execution_count": null,
      "metadata": {
        "id": "aFmWq6IUHQeF"
      },
      "outputs": [],
      "source": [
        "import math\n",
        "from scipy.stats import norm #, kurtosis\n",
        "from scipy import stats\n",
        "from scipy.optimize import curve_fit\n",
        "import matplotlib.pyplot as plt\n",
        "from matplotlib.ticker import MultipleLocator, LogLocator, PercentFormatter, AutoMinorLocator\n",
        "import numpy as np\n",
        "from matplotlib.backends.backend_pdf import PdfPages\n",
        "from matplotlib.patches import Patch\n",
        "from scipy.special import gamma\n",
        "from scipy import ndimage\n",
        "\n",
        "class Statistic_result:\n",
        "\n",
        "    p_eval = lambda p: '< 0.0001' if p < 0.0001 else '< 0.001' if p < 0.001 else '< 0.01' if p < 0.01 else '< 0.05' if p < 0.05 else '> 0.05'\n",
        "\n",
        "    def __init__(self, statistics_name, W, P):\n",
        "        self.statistics_name = statistics_name\n",
        "        self.W = W\n",
        "        self.P = P\n",
        "        self.result = self.result__\n",
        "\n",
        "    def result__(self, numeric=True, binary=False):\n",
        "        if numeric:\n",
        "            return (self.W, self.P)\n",
        "        if binary:\n",
        "            if self.P < .05:\n",
        "              return 0\n",
        "            return 1\n",
        "        return f'W = {self.W:.2f};\\n$\\\\it P$ {Statistic_result.p_eval(self.P)}; '\n",
        "\n",
        "# create Beta distribution\n",
        "beta_function = lambda α, β: gamma(α)*gamma(β)/gamma(α+β)\n",
        "betaPDF = lambda α, β, x: x**(α-1)*(1-x)**(β-1)/beta_function(α, β)\n",
        "alpha_mode = lambda μ, mode: (1-2*mode)/(1-mode/μ)\n",
        "beta_mode = lambda μ, mode: (2*mode-2*mode*μ-1+μ)/(mode-μ)\n",
        "alpha_median = lambda μ, median: 1/3*(1-2*median)/(1-median/μ)\n",
        "beta_median  = lambda μ, median: 1/3*(μ-1)*(1-2*median)/(median-μ)\n",
        "execute_double = lambda func1, func2, *args: (func1(*args), func2(*args))\n",
        "# Sturges formula\n",
        "STURGES = lambda n: 1+math.log(n, 2)\n",
        "# mode function for dpd\n",
        "MODE    = lambda dpd: dpd.index(max(dpd))"
      ]
    },
    {
      "cell_type": "markdown",
      "metadata": {
        "id": "8n_RTbgtFXP-"
      },
      "source": [
        "# **Functions for data preparation**"
      ]
    },
    {
      "cell_type": "code",
      "execution_count": null,
      "metadata": {
        "id": "PbrBPwSVHQeG"
      },
      "outputs": [],
      "source": [
        "define_sp = lambda dlt, rng=15, crnt=[-1]: crnt[1:] if len(crnt) == rng else define_sp(dlt, rng, crnt+[crnt[-1]+dlt])\n",
        "\n",
        "cut_first_zero = lambda l:  cut_first_zero(l[1:]) if l[0] == 0 else l\n",
        "\n",
        "conclusion = lambda p: 'norm with alpha = 0.05' if p > .05 else 'not norm with alpha = 0.05'\n",
        "\n",
        "format_p = lambda p: '<0.001' if p < .001 else f\"{p:.3f}\"\n",
        "\n",
        "#Pearson\n",
        "Pearson_ = lambda x, y: round((len(x)*sum(x*y) - sum(x)*sum(y))/(((len(x)*sum(x**2)-sum(x)**2)*(len(y)*sum(y**2)-sum(y)**2))**(0.5)), 2)\n",
        "\n",
        "#Function for trimming zeros at the start of multiple intervalised samples.\n",
        "def cut_first_zero_multiple(samples):\n",
        "    samples_ = np.vstack(samples)\n",
        "    col_all_zero = np.all(samples_ == 0, axis=0)\n",
        "    non_zero_cols = np.where(~col_all_zero)[0]\n",
        "    start = non_zero_cols[0]\n",
        "\n",
        "    trimmed = samples_[:, start:]\n",
        "    return [row for row in trimmed]\n",
        "\n",
        "\n",
        "#Function for partitioning LifeSpan data into intervals\n",
        "def Sample_to_intervals(sample, delta=0.0, interv=0.0, i=0):\n",
        "    sti = lambda s, d, i, f=[0]: f if len(s)==0 else sti(s[1:], d, i, f[:-1]+[f[-1]+1]) if s[0] <= i+d else sti(s, d, i+d, f+[0])\n",
        "    if interv == 0:\n",
        "      interv = 1+math.log(len(sample), 2)\n",
        "    if delta == 0:\n",
        "      delta = (max(sample)-i)/interv\n",
        "\n",
        "    result = sti(sample, delta, i=i)\n",
        "    return result\n",
        "\n",
        "#Function for prepairing two LifeSpan data samples for comparison analysis\n",
        "def group_two(ls1, ls2, delta=5, i=-1):\n",
        "    s1 = Sample_to_intervals(ls1, delta=delta, i=i)\n",
        "    s2 = Sample_to_intervals(ls2, delta=delta, i=i)\n",
        "    diff = len(s2) - len(s1)\n",
        "    if diff > 0:\n",
        "      s1.extend([0] * diff)\n",
        "    elif diff < 0:\n",
        "      s2.extend([0] * (-diff))\n",
        "    return s1, s2\n",
        "\n",
        "#Function for creation of death curve data from Deaths-per-day data sample\n",
        "def death_curve(deaths):\n",
        "    n = sum(deaths)\n",
        "    out = [1 - deaths[0]/n]\n",
        "    for i in range(1, len(deaths)):\n",
        "      out.append(round((out[i-1] - (deaths[i]/n)), 3))\n",
        "    return out\n",
        "\n",
        "# Function for prepairing two Deaths-per-day data samples for comparison analysis\n",
        "def group_two_sub(g1, g2):\n",
        "    l1 = death_curve(g1)\n",
        "    l2 = death_curve(g2)\n",
        "    while len(l1) < len(l2):\n",
        "      l1.append(0.0)\n",
        "    while len(l1) > len(l2):\n",
        "      l2.append(0.0)\n",
        "    return l1, l2\n",
        "\n",
        "# Function for conversion of Deaths-per-day (DPD) data into LifeSpan (LS) data\n",
        "# put in max_data_length if you want to print the data and then import it somethere else\n",
        "def convert_deaths_per_day_to_lifespan(dataset:dict, max_data_length=0)->dict:\n",
        "    dataset = dataset.copy()\n",
        "    for data in dataset:\n",
        "        days = list(range(0, len(dataset[data])+1))  #0 is for the row with the first 0\n",
        "        deaths_per_day = list(zip(dataset[data], days))\n",
        "        if max_data_length:\n",
        "            dataset[data] = [str(i[1]) for i in deaths_per_day for j in range(0, int(i[0]))]\n",
        "            if len(dataset[data]) < max_data_length:\n",
        "                dataset[data] = dataset[data] + ['_' for i in range(max_data_length - len(dataset[data]))]\n",
        "        else:\n",
        "            dataset[data] = [float(i[1]) for i in deaths_per_day for j in range(0, int(i[0]))]\n",
        "    if max_data_length:\n",
        "        output = list(zip(*[dataset[i] for i in dataset]))\n",
        "        title = [j for j in dataset]\n",
        "        print(','.join(title))\n",
        "        for i in output:\n",
        "            print(','.join(i))\n",
        "        return dict()\n",
        "    return dataset\n",
        "\n",
        "# Function for calculating p, q\n",
        "def find_p_q(min_, max_, mean_, mode_=0, median_=0, method=\"TREE\")->tuple:\n",
        "    VERIFY_PQ = lambda p, q: True if (p >= 1) and (q >= 1) else False\n",
        "\n",
        "    mean_down_scaled   = (mean_-min_)/(max_-min_)\n",
        "    mean_down_scaled_for_median = 1 - mean_down_scaled\n",
        "    mode_down_scaled   = (mode_-min_)/(max_-min_)\n",
        "    median_down_scaled = 1 - (median_-min_)/(max_-min_)\n",
        "\n",
        "\n",
        "    if method in (\"MODE\", \"TREE\") and mean_down_scaled < 0.5:\n",
        "        if mode_down_scaled < mean_down_scaled:\n",
        "            p, q = execute_double(alpha_mode, beta_mode, mean_down_scaled, mode_down_scaled)\n",
        "            if VERIFY_PQ(p, q):\n",
        "                label = f'Mode({np.round(mode_down_scaled, 2):.2f})<µ({np.round(mean_down_scaled, 2):.2f})'\n",
        "                return p, q, label\n",
        "\n",
        "    elif method in (\"MODE\", \"TREE\") and mode_down_scaled > mean_down_scaled:\n",
        "            p, q = execute_double(alpha_mode, beta_mode, mean_down_scaled, mode_down_scaled)\n",
        "            if VERIFY_PQ(p, q):\n",
        "                label = f'Mode({np.round(mode_down_scaled, 2):.2f})>µ({np.round(mean_down_scaled, 2):.2f})'\n",
        "                return p, q, label\n",
        "\n",
        "    if method in (\"MEDIAN\", \"TREE\") and mean_down_scaled_for_median < 0.5:\n",
        "        if median_down_scaled < mean_down_scaled_for_median:\n",
        "            q, p = execute_double(alpha_median, beta_median, mean_down_scaled_for_median, median_down_scaled)\n",
        "            if VERIFY_PQ(p, q):\n",
        "                label = f'Median({np.round(median_down_scaled, 2):.2f})<µ({np.round(mean_down_scaled_for_median, 2):.2f})'\n",
        "                return p, q, label\n",
        "\n",
        "    elif method in (\"MEDIAN\", \"TREE\") and median_down_scaled > mean_down_scaled_for_median:\n",
        "            q, p = execute_double(alpha_median, beta_median, mean_down_scaled_for_median, median_down_scaled)\n",
        "            if VERIFY_PQ(p, q):\n",
        "                label = f'Median({np.round(median_down_scaled, 2):.2f})>µ({np.round(mean_down_scaled_for_median, 2):.2f})'\n",
        "                return p, q, label\n",
        "\n",
        "    return 3.5, 3.5, \"Bell-shaped\"\n",
        "\n",
        "# Function for conversion of intervalized data into pseudo-DPD data.\n",
        "def RECREATE_CURRENT_DATA(sample, delta=5, initial_day=-1)->list:\n",
        "    out = []\n",
        "    day = initial_day\n",
        "    for m in sample:\n",
        "        day += delta\n",
        "        for i in range(int(m)):\n",
        "            out.append(day - delta)\n",
        "    return out"
      ]
    },
    {
      "cell_type": "markdown",
      "metadata": {
        "id": "UHtx3VQdFeuQ"
      },
      "source": [
        "# **Searching for coefficient K**"
      ]
    },
    {
      "cell_type": "code",
      "execution_count": null,
      "metadata": {
        "id": "VvJpfE2YbVGB"
      },
      "outputs": [],
      "source": [
        "def create_ideal_normal_row(sample_size:int, start:int, finish:int)->np.array:\n",
        "    find_k = lambda n, ε: np.log(n)/(-np.log(1/np.pi*0.75))+1.382+ε\n",
        "    norm_inv_first = norm.ppf(1/(sample_size+1))\n",
        "    norm_inv_last = norm.ppf(sample_size/(sample_size+1))\n",
        "    delta = finish-start\n",
        "    create_ideal_row = lambda σ, µ: np.round(\n",
        "        norm.ppf(\n",
        "            np.array(\n",
        "                [i/(sample_size+1) for i in range(1, sample_size+1)]\n",
        "                ))*σ+µ, 0)\n",
        "    def find_σ_and_µ(ε)->tuple:\n",
        "        find_µ = lambda cdf_inv, n1, σ: n1-cdf_inv*σ\n",
        "        σ = delta/find_k(sample_size, ε)\n",
        "        µ = find_µ(norm_inv_first, start, σ)\n",
        "        if (np.round(norm_inv_first*σ+µ, 0) == start) and (np.round(norm_inv_last*σ+µ, 0) == finish):\n",
        "            return σ, µ\n",
        "        return False, False\n",
        "    σ, µ = find_σ_and_µ(0)\n",
        "    if σ == False:\n",
        "        sign = 1\n",
        "        if sample_size > 5169:\n",
        "            sign = -2.48\n",
        "        elif sample_size > 4121:\n",
        "            sign = -2.2\n",
        "        elif sample_size > 3641:\n",
        "            sign = -2\n",
        "        elif sample_size > 3000:\n",
        "            sign = -1.8\n",
        "        elif sample_size > 2627:\n",
        "            sign = -1.5\n",
        "        elif sample_size > 2128:\n",
        "            sign = -1.3\n",
        "        elif sample_size > 925:\n",
        "            sign = -1\n",
        "        if sample_size < 42:\n",
        "            sign = -1\n",
        "            if finish-start > 97:\n",
        "                sign = -1.25\n",
        "        if sample_size < 22:\n",
        "            sign = -1.5\n",
        "            if finish-start > 139:\n",
        "                sign = -2\n",
        "        if sample_size < 18:\n",
        "            sign = -2.5\n",
        "            if finish-start > 83:\n",
        "                sign = -3\n",
        "        if sample_size < 12:\n",
        "            sign = -4\n",
        "        if sample_size < 8:\n",
        "            sign = -6\n",
        "        if sample_size < 5:\n",
        "            sign = -10\n",
        "            if finish-start > 244:\n",
        "                sign = -9\n",
        "        if sample_size == 2:\n",
        "            if finish-start > 120:\n",
        "                sign = -15\n",
        "            else:\n",
        "                sign = -12\n",
        "        for correction in range(1, 100, 1):\n",
        "            σ, µ = find_σ_and_µ(correction*sign/1000)\n",
        "            if σ == False:\n",
        "                continue\n",
        "            return create_ideal_row(σ, µ)\n",
        "        raise ValueError('Could not find σ with N='+str(sample_size)+' start='+str(finish)+' end='+str(sign))\n",
        "    return create_ideal_row(σ, µ)"
      ]
    },
    {
      "cell_type": "markdown",
      "metadata": {
        "id": "IGcHKaQuCq1-"
      },
      "source": [
        "# **Parsing inputed data**"
      ]
    },
    {
      "cell_type": "code",
      "execution_count": null,
      "metadata": {
        "id": "PY6-28gLHQeH"
      },
      "outputs": [],
      "source": [
        "from pathlib import Path\n",
        "\n",
        "new_file_path = Path('./'+FILE_NAME)\n",
        "if new_file_path.exists() and new_file_path.is_file():\n",
        "    ENTER_DATA = new_file_path.read_text()\n",
        "else:\n",
        "    print(FILE_NAME+' not found, using data from input')\n",
        "raw_data = dict()\n",
        "genotype_names = []\n",
        "splitter = None\n",
        "\n",
        "# .xml line parser\n",
        "if '.xml' in FILE_NAME.lower():\n",
        "    data_sheets = ENTER_DATA.split('<Worksheet ss:')[1:]\n",
        "    for data_sheet in data_sheets:\n",
        "      name = data_sheet[6:data_sheet.index('\">')]\n",
        "      print(name)\n",
        "      genotype_names.append(name)\n",
        "      genotypes = data_sheet.split('<Row')[1:]\n",
        "      for genotype in genotypes:\n",
        "          if not ('day' in genotype.lower()):\n",
        "              genotype = genotype.split('</Data></Cell>')\n",
        "              geno = ' '.join(genotype[0].split('>')[-1].split())\n",
        "              if geno:\n",
        "                data = []\n",
        "                for cell in genotype[1:-1]:\n",
        "                    try:\n",
        "                        data.append(int(cell.split('>')[-1]))\n",
        "                    except:\n",
        "                        continue\n",
        "                raw_data[name.lower()+'\\n'+geno] = np.array(data)\n",
        "\n",
        "if '.txt' in FILE_NAME.lower():\n",
        "    splitter = None\n",
        "elif '.csv' in FILE_NAME.lower():\n",
        "    if ',' in ENTER_DATA:\n",
        "        splitter = ','\n",
        "    elif ';' in ENTER_DATA:\n",
        "        splitter = ';'\n",
        "    else:\n",
        "        splitter = None\n",
        "\n",
        "if len(raw_data) == 0:\n",
        "    print('parsing ENTER_DATA')\n",
        "    genotype_names = [\"Genotype\"]\n",
        "    Dataset_for_analysis = ENTER_DATA\n",
        "    s1 = [s.split(':') for s in Dataset_for_analysis.split('\\n') if s and not ('day' in s.lower())]\n",
        "    raw_data = dict(map(lambda s : ('genotype\\n' + ' '.join(s[0].split()), np.array([int(i) for i in s[1].split(splitter)])), s1))\n",
        "ls_data = convert_deaths_per_day_to_lifespan(raw_data)\n",
        "ideal_normal_data = dict()\n",
        "for geno in ls_data:\n",
        "  data = ls_data[geno]\n",
        "  ideal_normal_data[geno] = create_ideal_normal_row(len(data),\n",
        "                                                    data[0],\n",
        "                                                    data[-1])"
      ]
    },
    {
      "cell_type": "markdown",
      "metadata": {
        "id": "AkJTTOfAFmyE"
      },
      "source": [
        "# **Shapiro-Wilk test**"
      ]
    },
    {
      "cell_type": "code",
      "execution_count": null,
      "metadata": {
        "id": "IYuW7lzL8bi0"
      },
      "outputs": [],
      "source": [
        "table_for_a = {\n",
        "    '6' : [.6431, .2806, .0875],\n",
        "    '7' : [.6233, .3031, .1401],\n",
        "    '8' : [.6052, .3164, .1743, .0561],\n",
        "    '9' : [.5888, .3244, .1976, .0947],\n",
        "    '10': [.5739, .3291, .2141, .1224, .0399],\n",
        "    '11': [.5601, .3315, .2260, .1429, .0695],\n",
        "    '12': [.5475, .3325, .2347, .1586, .0922, .0303],\n",
        "    '13': [.5359, .3325, .2412, .1707, .1099, .0539],\n",
        "    '14': [.5251, .3318, .2460, .1802, .1240, .0727, .0240],\n",
        "    '15': [.5150, .3306, .2495, .1878, .1353, .0880, .0433],\n",
        "    '16': [.5056, .3290, .2521, .1939, .1447, .1005, .0593, .0196],\n",
        "    '17': [.4968, .3273, .2540, .1988, .1524, .1109, .0725, .0359],\n",
        "    '18': [.4886, .3253, .2553, .2027, .1587, .1197, .0837, .0496, .0163],\n",
        "    '19': [.4808, .3232, .2561, .2059, .1641, .1271, .0932, .0621, .0303],\n",
        "    '20': [.4734, .3211, .2565, .2085, .1686, .1334, .1031, .0711, .0422, .0140],\n",
        "    '21': [.4643, .3185, .2578, .2119, .1736, .1399, .1092, .0804, .0530, .0263],\n",
        "    '22': [.4590, .3156, .2571, .2131, .1764, .1443, .1150, .0878, .0618, .0368, .0122]\n",
        "}"
      ]
    },
    {
      "cell_type": "markdown",
      "metadata": {
        "id": "yw4e_MGoxjOw"
      },
      "source": [
        "![image.png](data:image/png;base64,iVBORw0KGgoAAAANSUhEUgAABgoAAAL4CAYAAACqQqzFAAAEDmlDQ1BrQ0dDb2xvclNwYWNlR2VuZXJpY1JHQgAAOI2NVV1oHFUUPpu5syskzoPUpqaSDv41lLRsUtGE2uj+ZbNt3CyTbLRBkMns3Z1pJjPj/KRpKT4UQRDBqOCT4P9bwSchaqvtiy2itFCiBIMo+ND6R6HSFwnruTOzu5O4a73L3PnmnO9+595z7t4LkLgsW5beJQIsGq4t5dPis8fmxMQ6dMF90A190C0rjpUqlSYBG+PCv9rt7yDG3tf2t/f/Z+uuUEcBiN2F2Kw4yiLiZQD+FcWyXYAEQfvICddi+AnEO2ycIOISw7UAVxieD/Cyz5mRMohfRSwoqoz+xNuIB+cj9loEB3Pw2448NaitKSLLRck2q5pOI9O9g/t/tkXda8Tbg0+PszB9FN8DuPaXKnKW4YcQn1Xk3HSIry5ps8UQ/2W5aQnxIwBdu7yFcgrxPsRjVXu8HOh0qao30cArp9SZZxDfg3h1wTzKxu5E/LUxX5wKdX5SnAzmDx4A4OIqLbB69yMesE1pKojLjVdoNsfyiPi45hZmAn3uLWdpOtfQOaVmikEs7ovj8hFWpz7EV6mel0L9Xy23FMYlPYZenAx0yDB1/PX6dledmQjikjkXCxqMJS9WtfFCyH9XtSekEF+2dH+P4tzITduTygGfv58a5VCTH5PtXD7EFZiNyUDBhHnsFTBgE0SQIA9pfFtgo6cKGuhooeilaKH41eDs38Ip+f4At1Rq/sjr6NEwQqb/I/DQqsLvaFUjvAx+eWirddAJZnAj1DFJL0mSg/gcIpPkMBkhoyCSJ8lTZIxk0TpKDjXHliJzZPO50dR5ASNSnzeLvIvod0HG/mdkmOC0z8VKnzcQ2M/Yz2vKldduXjp9bleLu0ZWn7vWc+l0JGcaai10yNrUnXLP/8Jf59ewX+c3Wgz+B34Df+vbVrc16zTMVgp9um9bxEfzPU5kPqUtVWxhs6OiWTVW+gIfywB9uXi7CGcGW/zk98k/kmvJ95IfJn/j3uQ+4c5zn3Kfcd+AyF3gLnJfcl9xH3OfR2rUee80a+6vo7EK5mmXUdyfQlrYLTwoZIU9wsPCZEtP6BWGhAlhL3p2N6sTjRdduwbHsG9kq32sgBepc+xurLPW4T9URpYGJ3ym4+8zA05u44QjST8ZIoVtu3qE7fWmdn5LPdqvgcZz8Ww8BWJ8X3w0PhQ/wnCDGd+LvlHs8dRy6bLLDuKMaZ20tZrqisPJ5ONiCq8yKhYM5cCgKOu66Lsc0aYOtZdo5QCwezI4wm9J/v0X23mlZXOfBjj8Jzv3WrY5D+CsA9D7aMs2gGfjve8ArD6mePZSeCfEYt8CONWDw8FXTxrPqx/r9Vt4biXeANh8vV7/+/16ffMD1N8AuKD/A/8leAvFY9bLAAAAimVYSWZNTQAqAAAACAAEARoABQAAAAEAAAA+ARsABQAAAAEAAABGASgAAwAAAAEAAgAAh2kABAAAAAEAAABOAAAAAAAAAJAAAAABAAAAkAAAAAEAA5KGAAcAAAASAAAAeKACAAQAAAABAAAGCqADAAQAAAABAAAC+AAAAABBU0NJSQAAAFNjcmVlbnNob3RO7Yk3AAAACXBIWXMAABYlAAAWJQFJUiTwAAAB12lUWHRYTUw6Y29tLmFkb2JlLnhtcAAAAAAAPHg6eG1wbWV0YSB4bWxuczp4PSJhZG9iZTpuczptZXRhLyIgeDp4bXB0az0iWE1QIENvcmUgNi4wLjAiPgogICA8cmRmOlJERiB4bWxuczpyZGY9Imh0dHA6Ly93d3cudzMub3JnLzE5OTkvMDIvMjItcmRmLXN5bnRheC1ucyMiPgogICAgICA8cmRmOkRlc2NyaXB0aW9uIHJkZjphYm91dD0iIgogICAgICAgICAgICB4bWxuczpleGlmPSJodHRwOi8vbnMuYWRvYmUuY29tL2V4aWYvMS4wLyI+CiAgICAgICAgIDxleGlmOlBpeGVsWURpbWVuc2lvbj43NjA8L2V4aWY6UGl4ZWxZRGltZW5zaW9uPgogICAgICAgICA8ZXhpZjpQaXhlbFhEaW1lbnNpb24+MTU0NjwvZXhpZjpQaXhlbFhEaW1lbnNpb24+CiAgICAgICAgIDxleGlmOlVzZXJDb21tZW50PlNjcmVlbnNob3Q8L2V4aWY6VXNlckNvbW1lbnQ+CiAgICAgIDwvcmRmOkRlc2NyaXB0aW9uPgogICA8L3JkZjpSREY+CjwveDp4bXBtZXRhPgpx8SLiAAAAHGlET1QAAAACAAAAAAAAAXwAAAAoAAABfAAAAXwAAd4ANaGg5AAAQABJREFUeAHsnQncfUP9xyciStas2UK2sqWsIWtkX8uSpZUQspS1kCVJZCdLlsiuFEkklGwhJWVfIksi2cL9z/v8+56+d5459577PPf5/e7ymdfreeYsM3PmvGfunJnv9zszb2tEF+REQAREQAREQAREQAREQAREQAREQAREQAREQAREQAREQASGksDbpCgYynLXS4uACIiACIiACIiACIiACIiACIiACIiACIiACIiACIhAQUCKAlUEERABERABERABERABERABERABERABERABERABERABERhiAlIUDHHh69VFQAREQAREQAREQAREQAREQAREQAREQAREQAREQAREQIoC1QEREAEREAEREAEREAEREAEREAEREAEREAEREAEREAERGGICUhQMceHr1UVABERABERABERABERABERABERABERABERABERABERAigLVAREQAREQAREQAREQAREQAREQAREQAREQAREQAREQAREYYgJSFAxx4evVRUAEREAEREAEREAEREAEREAEREAEREAEREAEREAERECKAtUBERABERABERABERABERABERABERABERABERABERABERhiAlIUDHHh69VFQAREQAREQAREQAREQAREQAREQAREQAREQAREQAREQIoC1QEREAEREAEREAEREAEREAEREAEREAEREAEREAEREAERGGICUhQMceHr1UVABERABERABERABERABERABERABERABERABERABERAigLVAREQAREQAREQAREQAREQAREQAREQAREQAREQAREQAREYYgJSFAxx4evVRUAEREAEREAEREAEREAEREAEREAEREAEREAEREAERECKAtUBERABERABERABERABERABERABERABERABERABERABERhiAlIUDHHh69VFQAREQAREQAREQAREQAREQAREQAREQAREQAREQAREQIoC1QEREAEREAEREAEREAEREAEREAEREAEREAEREAEREAERGGICUhQMceHr1UVABERABERABERABERABERABERABERABERABERABERAigLVAREQAREQAREQAREQAREQAREQAREQAREQAREQAREQAREYYgJSFAxx4evVRUAEREAEREAEREAEREAEREAEREAEREAEREAEREAERECKAtUBERABERABERABERABERABERABERABERABERABERABERhiAlIUDHHh69VFQAREQAREQAREQAREQAREQAREQAREQAREQAREQAREQIoC1QEREAEREAEREAEREAEREAEREAEREAEREAEREAEREAERGGICUhQMceHr1UVABERABERABERABERABERABERABERABERABERABERAigLVAREQAREQAREQAREQAREQAREQAREQAREQAREQAREQAREYYgI9ryi4+uqrwyGHHFIU0QUXXBBmnnnmIS4uvboIiIAIiIAIiIAIiIAIiIAIiIAIiIAIiIAIiIAIiIAIdJdAzysKzj777LD11lsXbz3ttNOG559/vrsElJoIiIAIiIAIiIAIiIAIiIAIiIAIiIAIiIAIiIAIiIAIDDGBnlcUUDbMKPjmN78ZXn311fCud70rPPzww+E973lPTxTb66+/Hp599tkyL7PMMkuYZJJJivN///vf4YUXXgjrrbdeOO+888LUU0+tGRElKR2IgAiIgAiIgAiIgAiIgAiIgAiIgAiIgAiIgAiIgAj0AoG+UBQAav/99w9HHnlkoSxYaKGFwkUXXRQWXnjhicrwjTfeCMcdd1zYbbfdynywPNI000xTnF922WXhxBNPLO/NNNNM4aqrrgpLLLFEeU0HIiACIiACIiACIiACIiACIiACIiACIiACIiACIiACIjAxCfSNogBIzCpAYYBbeumlwwknnBA+9KEPFecT49+hhx4a9t13344evfbaa4crrriiozgKLAIiIAIiIAIiIAIiIAIiIAIiIAIiIAIiIAIiIAIiIALjRaCvFAVAwEL/S1/6UsEDZcHpp58+UWYW7LHHHuE73/lOy3JZbbXVwuabb16E2XHHHYvZEFIUtESmmyIgAiIgAiIgAiIgAiIgAiIgAiIgAiIgAiIgAiIgAhOYQN8pCt56661w5plnhs9+9rMFqgUXXDDceOONYYYZZpig6Oacc85i+SMeeumll4bDDz+86fkf+chHwoUXXhjmmmuu4jr7E/zrX/8KUhQ0YdKJCIiACIiACIiACIiACIiACIiACIiACIiACIiACIjARCbQd4oCeKEsOOmkkwJW+rgpp5wyvPzyy8XxhPqHouDRRx8tHnfyySeH7bffvnw0exFw7x3veEd5TYqCEoUOREAEREAEREAEREAEREAEREAEREAEREAEREAEREAEeohAXyoKjB97FrBPwCuvvBLe8573hGeeecZujbv/0Y9+tJjJwINSRUGj0Wh6/nLLLRd++9vflte++tWvjpiBUN7UgQiIgAiIgAiIgAiIgAiIgAiIgAiIgAiIgAiIgAiIgAhMQAJ9rSiA0+qrrx6uueaagMX+lVdeGRDKT2jXSlFw1113hU9+8pPhvvvuK7O10UYbhW222aY4X3fddcPb3va28p4OREAEREAEREAEREAEREAEREAEREAEREAEREAEREAERGBCEuh7RcFpp50WHnjggXDYYYeFeeaZp9jseI011phgDB9//PGw8847h8suu6x45i677BKOPvro8vlf+MIXwqmnnlqepwevv/56mGyyydLLOhcBERABERABERABERABERABERABERABERABERABERCBCUKg7xUFRsms+ueff/5wwgknhFVXXdVujat/0003BZYhMvf000+HGWec0U6DFAUlCh2IgAiIgAiIgAiIgAiIgAiIgAiIgAiIgAiIgAiIgAj0IIGBURS88cYb4Qc/+EH43Oc+F2afffbw4x//OCyxxBLjivyll14qnnH//fcXz2HmwLbbbhve/va3l89tpSg4//zzw2abbaalh0paOhABERCB/xH41a9+FXbdddf/XYhHd955Z9N5uxPC0y57N/3004drr73WX9KxCIiACIiACIiACIiACIiACIiACAwlgX333TdsvfXWYYEFFujo/dkzdtlll22Kw/Lw7CMr158EBkZRAH42ET7uuOPCl7/85TDJJJMUAngUCOPlXnjhhTDttNOWySN4WnnllctzDlopCu64445xV2Y0ZabHTpZeeulw++23F7laf/31w8UXXzzqHNIIPfvss6OOr4jjR4DZPddff33lA+r8Rtnno6p+oKibe+65K9PXjf4kgMKVNv2tt95qeoFJJ520OD/wwAMDnZlWrioN4qy22mrhF7/4RavoutcnBLxy3mf5ne98Z3jxxRf9pY6O6fDeeuutRZx11lmnXGKwo0QUuGcJsHTlF7/4xTJ/zAZ98skny/PRHtxzzz1h8cUXL6JfcsklYb311httUorXYwTo059++ullrtZee+1w+eWXl+edHtB20RdmdrLcYBJ497vfHRCgeIcBwwc/+EF/qemY8eFSSy3VdM2fsMTtTjvt5C/pWAREQARKAs8880yYddZZy3N/sOaaa4YrrrjCX6o8zvWv64zbKxPUjZ4k4MuZcTf7p/KHsuCPf/xj2zzPN9984eGHHw5vvvlmU1jG7DPMMEP4+9//3nRdJ31CIApiBs594xvfaEQBQSMWQeNPf/pT49FHHx2XdyR9+5t55pkbv/vd70Y85/Of/3wZxsLin3XWWSPCDvqFuB9DUR577LFHlonxiYOuWihio1OkB3vixiWgasVToPEn8O9//7vx9a9/vWU5W3m/973vzf5GX3vttUYcDNVKg9/5Qw89NP4vpieMOwHKcYoppqhV7tShuIl9U55oF1ZYYYXa8eOydU3xddIfBOIgqBEHO7XKeaONNmo899xztV+MsMSxNgp/3XXXrR1fAXubQFT+NJWtL2eOt9xyy6Jv8fLLL2dfZMkll2wZ36cX96/KpqGL/UMgGjq0Le9vfetbjSgMbvtS//znP4u69bGPfawpzTgbum1cBegPAnG2eWOvvfZqKl/fJvjjD3zgA9mXuu2222rF92lxrP5MFmdfXWQ8w3cjLVvOF1lkkaL9qNOfiTNys2nEVReKNOgryw0egUceeaQRBbPZsvd16jOf+UyD71HOxf03G+9///tbphEVnY0nnngiF13X+oTA3/72t8Ziiy3WspypM3Hv1wZjrpyjHUn7M76e2fFKK62Ui65rPU4Ai82BdPvvv38jbhJcVH6ECePhrPLjf+9738s+4qSTTmpqsKN2t7Hppps2GHgMmzvxxBPbNkbG9IILLsjiiVrsBvf4Q3Bj4fGlKMgimygXb7jhhqayiRaVRb1fccUVm65b+SF4ufvuu5vy6pUE0bK3iL/xxhtn45NOtMpriq+T/iNwyy23NOadd96ijKeaaqqizGkv+Ztmmmkqy96/6Z577lmGs7j40dqhvG71Dj9aiDbibCSfhI57nACDmLhsX1mevpw5nm222cp7Vtbf+c53ar8VYS2e+VIU1MbX0wGjFd2IsrUyTv2DDz64gYFD6uoqChhI06bJ9S8BDFfSelF1fsQRRzSiJV7lyz7//PONnXfeuSm9aMVXfN/oH8sNBoGrrrqqqYyr6gvX55hjjsZvf/vbphePFpmNww8/vHYalj59nDhLsiktnfQXgbp1Z5tttmk89dRT2Ze77rrrijGy1Ysqf4MNNmggVJYbHAK///3vC2USZf6Od7yjHEPNM8882fZkxx13bPzjH/9oAoCiavnll28KTztl/WzGZlanEBDfd999TfF10j8EMFCwsrTyxZ9zzjnL6/7+Y489NuLlvva1r5VhrT9jaZkhL2ksvPDCjThTbkR8XehtAgOrKAC7dbToPGHdTAPaTbf33nsXP44Pf/jD2dkE9iyEnPxImOnwwx/+0C4PlX/ooYeWDQksNtxww4IHTKwRSv0coLjUSGV4KQpyxCb8Nazqtttuu6KcPvGJTxTlzAwD3AMPPFBpBczHxjurD3RE6LjgGEBtv/322TrAzARZb3qC/Xds9YayT5WvCFLiNMhs2dub0sYvt9xyRZivfOUrdrnwf/aznzXe9773ZePHZR+awuqktwlcdNFFZTky0EkdiklrP8zHIiYuU5YGHXFOGMJaPPOlKBiBqu8unHPOOaXCkYEv/Q/784NfK3P8nMVdHUUBlp+//vWv+46RMvw/AnGJocaUU07ZiEvHlPXE6svkk08+oo2gvmCklHP0XeIyV01x4v47DfrGcoNDIC5JW8xIoi4giLX6gr/55ps3lb+1M8wqwPrb3KuvvpoNZ+Gr/LjsriUhvw8JYAAXl78ryh4Bm9WduPRHtj5stdVWjbi04og3TQ2ykEFYWmm7xczJuNzeiDR0of8IMAsJgzlrH7797W+XL/GTn/wkK/wlLPG8O+igg8o0LK1PfepTZZDU6Gr11Vdv/PWvfy3v66A/CKCgjnu5FmW9zz77NGWatsXK3vsXXnhhU7i77rqrSan0rne9q+k+dcPH/8hHPiLjmSZCvX8y0IoC8J9yyillJUWgX0dQULfYsDRDYNFOQ4Z2n3DD7MwamEYJFnEdsxJH3FeiLCPfoDCISp2/nx5LUZDSmjjnWM1Z2Rx77LEjMkGHIu5bUIaxsF5RgDaa63RwTUlgCSG42WWXXUbEJ/xnP/tZCya/Dwl4RUEu+1WKAmaa8Ecbb/Upt+TcKqusUt63cPhSFORo9+Y1pjovs8wyRTmiDEIwk7qcooBy/vnPf54GbTpnOj/fEV837FiKgiZUfXmC4pryRPhLv8y7qpkGnSoKaKPo4+SWovTP03FvEzj11FMbce+ror4wEzh1VUuDUL9yDuMYa0vwMTQyA4pceF3rTwLWxlDGKJq849u1xRZbNNUDqxMI58xJUWAkhsdHScCSQNQHviF+Zgj9U2+Za3UGn/rmHTIPa7e4z7IiCPPM5dqtuF+G3ZbfxwS8vCvuvzTiTejz2LLcvg4xLrKZkzfffHNh+e3vY13u+zO5WS/pErAjHq4LPUfgu9/9btHeHHbYYY3//Oc/Tfmrqyg4++yzm75n7RQF1KsTTjih6Vk66W0C+R5tb+e5o9xR+enwW6M311xzNeiEyU04AljRxM2lizJYa621RjyYD9Txxx9flpGVFdP2U0eHx+6nvhQFKa2Jc26KAiwQOM45P93NynH66advYDnDnwmEN9lkk1z0BpahFs/7UhRkcfXNRVMU+IGNz/yf//znbLn7OsAxbX7a8SGdnKKAAXrVWuT+2TruDQLsXcJsE8r5Rz/6UTZTLE2ExXhaL9opChDkpHHsXIqCLOq+uciyMAxiKM+//OUv2XxbWXufdXpT52cUxE3RG7RL/i8Nr/P+I8BMJasHVQZGdj/1c2+bhsHCU27wCFg505fJKRm/+c1vlvXKwuK3UxQw48C3MRybwpz4HGvN+f6tTwceeGBZLyjb1DEb29cXf+zDfulLX2oKx+zI1F1zzTVNYaQoSAn157kpCs4888wGyzTnnBlt+vrDscnFLrnkkqa6wb2cLCaNj5JLM1NyxHv3GooCvke5vZVyioKddtqpaQYTRpwYUfi6IEVB75b3aHM28IoCA3PUUUeVwmoqtdyEJYCFA8t+VLlLL720qbGp+jhZ/DPOOGNEeCkKjE7v+zlFAWWOdrqOk6KgDqXBDOM7JXbMWpztHB3ndMMlFJgoFeQGj0BuTdZWigIU1lafcr4UBf1fRyjD3Ewje7NcuXMtdV5RgKW43GASQLHcav+auvVlwQUXbGpbsOCTG04CdRQF//rXv4r6Qv+k1d463vCBJR7k+pcA9YJ9FfmrcnXamzqKggcffLCpPZKioIr44F0fL0UBdTO3fv3gERz8N2KZxHTmG98ir8yGAkv9pm1SHUUBcbQsZ//Uo5EjoP7Je8c5PeCAA8ppV3/84x87jq8I40dAioLxY9uLKecUBUyt/elPf1oru1IU1MI0cIFY5i3tmHC+1FJLtXzXZ555psEMlzSu1vRtia1vb2J9x54laXlXKQqwMJ966qlHhPfxpSjo2+pQO+O+vP1xmoBXFKy88srF8pO0TfZ37733plF0PoAEfB3xx/5VEcrNPffcTW2LFAWe0HAd11EUUJdYIqRqvwuIIZRjvWfCzjTTTMMFcUjf1rcx/tjjSBUFzDRhhqV3UhR4GsN1LEXBcJX3aN6W/olvXzjOre4gRcFo6PZfnKFSFFA8KAsmnXTSYr2/dI3a/iu+wclxTlHAGq5VTjMKqsj0/nWmq6200kojPkR+j4J2b5FTFDBrRdbh7cj1931bkirtxFS9FVbiZ511Vrm5dhpPioIqcv19vdM9CtLN/9J6wrkUBf1dJ+rkPlfun/zkJ0dE9YqCXByWvaLd+cMf/jAiri4MDoFc2W+55ZZNL8gAOw232WabFfWDOmJ/bCwoN/gE6igKPv3pT7dUEqDYZkkZq1dSFAx+veENrbxT3799qigg7Jprrlm2M7Q3zFKxNJiJ/8gjj/gkdDzABHKKAva5sKVac0sPsaxQagFu9cf7xxxzzACTG/xXYyYb7QP9E1+uHEtRMPjlX/WGQ6coAMSRRx5Z/AhYe7bKwrAKmK53nwBTu9ON3miYWjkpClrR6e17toGO/xAttNBCDdZgreNYR3ydddYZ8SFbeuml60RXmD4mkFMU7Lnnntk3OvTQQxtsiO7rWXqMwM9v0pVNSBf7jkBOUUCb8dBDD414F5TUuf0M0roiRcEIdAN14eCDDx7RVuywww7l2r3+ZdspCqzuoIDS7FVPbrCOrZy9bwIX3pQNSdlzyd+vOl500UUbN9xww2AB0tuMIJBTFFD2bFhb15188slNderYY4+tG1Xh+phAru3Yd999m94opyjIxeMaS3Hq+9SEb6BP2ESWZVrT+nDbbbeV751TFBCeGdnepWlwvs8++/ggOu4jAsxe23777UfUDStnKQr6qDC7nNXW0tguP6yXkrPKP9988zXWXnvtxsMPP9xL2RuqvPz1r38d0ThdccUVLRlIUdAST8/eZKrawgsv3FTeLDl0yy231M5zbrrbFFNM0bjxxhtrp6GA/UcgNwBikPTSSy9lX6aO8JfvwCKLLNJglovcYBD4wQ9+UMwYtG88Pus3M90+dXxn5pprrqI9Ov/88xuc5wTGpCFFQUpvsM75Dvk6w3Hum8J+VzmrvDSunV922WWDBUpvUxDYeOONR9QXNll/6623SkLf+MY3RoSxepHz6RvRv5EbTALMGkkVR3POOWexZFndN6avQp/F15+6cRWuvwn4MrdjDKe8YxYbm8/a/VZ+q1n7Pk0dDwaB5ZdffkS92G233Zo2Xa+jKMgtHUw90x4F/VlPvvKVrzTe/va3j6gbvu1g0+Jzzz236QVzshjtUdCEaCBOhlZRcP311zf9KDRFfOLV55yioF1upChoR6g372Nh5z8+HLN+b13HhrR8sNI0NHW2LsH+DZcOjnfffffGv//978oXqqsooC7NMsssDaZdyvU/AayafPuw2GKLVW5Ievzxx5dhn3vuueLlmWXo49uxFAX9XzdavUGqKGBG0quvvjoiyjbbbJOtH1ZPUn/GGWfMzmQZkbAu9BWBqaaaakQ9SIX8VYqCr371q4VxEgZKaX2hHj799NN9xUKZrUcApWFa3qmgt11KzDzwadx+++3touj+ABBYYYUVmsqdOnD22Wc3GBOlrs5SisSXoiAlN7jnlHU6m+ALX/jCCEMrxlSMrXwbw7GfUYCBbXqfcykK+rP+PPnkkw0E/Lky9dcwkPH7SEpR0J/l3Wmuh1ZRYKC+9a1vNWnS7Lr8CUMA4ZxviLAMrzMVUoqCCVM+3XwKHyNf1lNOOWWDwXYn7vnnn29Kg/qi2UCdEOy/sK+99lqxPqLVnUkmmaSBsK5TR+eX+pZbvoi0X3jhhU6TVPgeIvDmm282Tj/99Kb2ASFtzmH1e9VVVzWFffTRRwtl0eWXX9503erdWmutVdz3S4vk0ta1/iKAMoAlGKyc2cOKtqLKMbimDSI87Un6Z+l4/6677qpKTtf7jAD1xTaRpYyxxKMOMCMpdTlFAeFZI9ycryf+2O7LHwwCd999d9nGUM5sVuxnn9R5S/oovo7Qh5ZSqQ65/g6TLqU42WSTNVotN1VXUWB16c477+xvQMp9SwLs1faZz3ymbDsYA7Hcc5U7/PDDi2+a9XOsnrTzpSioIto/16+88sqyT1tV/vfee2/xQlIU9E+5jiWnQ68oAB5rc9FpoxGUm7AEEPTax4cNc7A4r+OkKKhDqbfCsKyHlfW8887buOeeezrKoP8osXHxsssu27SmL0qn+++/v6M0Fbj3CaRr+m6xxRYjMn3zzTePuFZ1gY27rB56v27bU5Wurk9cAghjfXkuscQSlRli9oAP28kxwr9WM1kqH6obPUlgl112KesCApgdd9yxbT633Xbb4vuTC1hVl3Jhda3/CPhlF7DQ3GOPPSpfIqco2GqrrZrCL7XUUmX983WnKZBO+p6AL1v2xxtNXzWdkfvLX/6y77noBVoTYLY0Gw5b/UEpecghh1RGYonFxRdfvAxv8Vr5bGDaqdKqMgO60VMEUC6ytIyVP0ru9ddfv1Yet9xyyzKexW/lS1FQC2vfBNp6662zhnVSFPRNEXYlo5KM/xejrel38cUXdwWsEmlPgGm4DMz58MwV14lmU0nvWpWFFAWeVO8fM0XWOhj81n7961+XmUbAf+qppxZ/LEOVc9dcc02xPIylQQfGO6x8WXLks5/9rL+s4z4nwGyRdKNz/0oMnKk7CGzMsTmx1Se7lvpWj1I/Dafz/iDAIDcVyj3wwANl5u+7776yTlA3jj766LI9SutAnfOvf/3rGliXdPv34M9//nNj1VVXLetCOgPlxz/+cVFvOnlDvkG5OtRJGgrbmwRYotQvAcISQqk77bTTyktpm0S9SBUF6axaqztlIjroewLpeOWHP/xh+U7/+Mc/ym/TQw89VF7PHVjdMF+KghylwbmGMskbtjAbCcOZKsf+FX52HAaQKDbtj++b1Z3Uzy1hVPUcXe8PAq+88kqhyPZl/c9//rMp87/61a+K9qeq/K3umI+sxqdnx2uuuWaDtkxusAjk9i6QomCwyrjd20hR8F9CpiiYYYYZGmyGKDe+BNgUxa8JvMEGGzQ9cNdddy02ZGq66E7SjjcfK6wu5HqPAFNkmSJtHQrK1js/JRKFQs5tsskmZXzSSRUFWIFyXYqCHL3+vPbMM88UG8havTHf3uZnP/tZg5kpXGe5EOoVf0suuWRZV772ta9Z8Cbf0vI+023l+pOAtwq3MjVFARZ5bGbM9e23377x3e9+t7DIs3Cj8ffcc08pCvqzqpS5Rii32mqrlW0F9cArCn70ox81ZptttuJ+GanGAUqrXJ2qEVVBepgASqV0SY80u0cccUSxLJVdl6LASAyvzzJTqbDFKwqYWUt7wdJ2rWYZ5OqSFAWDXa8YJ/tvyXHHHdf0wieeeGLR57WLfs8l4vH98u68884r+j8+TTuuEhT7+DruLwIsk2jla75XFFx77bWNhRZaqAiT248p97bIaiwt77NkjVx/EUBJZOPmVC5jb5J+uyjzsSoKNt1008bjjz9uj5Df4wSkKPhvAf32t78tGz8E2Oecc06PF13/Zo8BeLohrVcUoLmmMUJ5U+WkKKgi01vXURJMN9105W+LcvUfJDYItc4GmyWxj0HqUNzNNNNMZTjCs/ksQh77szSkKEjp9e/5csst11TmVsZW5u973/uy9y0cPpsv5ZwPY8faoyBHqveveUWjlSX+8ssvX7QPfj1xNirGsWYrs1FyfyiMfDp2vMwyy5ThsQKW618CL7/8ctM681bGk08+eflNee9731vUA2Y+pm6HHXYo6lB6nfOcokDGJzlS/XONpcpYyszqifn2Bgjg+C69+93vLsLY9ZxwVzMKjM7g+9/+9rcbU0899Yh6w9jG+jF8V6hPBx10UCUQNiL1y7QSHuMYWfBWIuv7Gxg6mAFj2t7wcigJMGzknrlUUeBnblsYfD/D29KWosAT6v9jhLFWtt43RcEtt9zSYAk0uzcWRQEKiWeffbb/oQ3RG9x+++2N+eefvyx/6kFqgAmOVoqCF198sYExntUhfDZF9s6MtHyYE044wQfRcY8T+N8XpsczOiGy5zdbZR1ALFbluksACxgbTPmGg6VDEP7yZw2TFAXdZT+hU0M4Ynt/+LLmmpW131g2tf5mGSLC8Vv08VsdS1EwoUt5fJ4399xz1y7zVvVBioLxKZ9eSZUBin0vWtUD7iG0Y2Psdg5lQi4tlJpyg0HAz2bMlbW/ZgNr3hxBDN8klkwkDfbJSV1OUVC1pF4aV+e9SSA1VLD6Yf2YtE9rb4FCcZ111mlqT6QoMDqD7SPI9TNprc5U+a0UBcw2SOMdc8wxgw1wiN/uzTffbLAPW1rmhgTFJAI5u2/XU0WBXU999jGwuOZLUZBS6t9zZuBXbURLv4Xvljfgo89Lv6WOy80oQCEq118E0v1uaAcYd6cuN76yGQWETZWOUhSkBPv/fGAVBQzuEBJR+VdZZZXGSy+9VKu0+AH4Tj/rXcuNnQDa5jvvvHNE58Q6KTm/6qmsR4+lehpHSw9VEZuw11kyxm9cnJZT7hxLTj9QIo1cuFbXll566Qn7onpaVwlg5Uu55yw3W5U7HV4GVfz5tps4WPN5QR/H6QAMRRTWNXL9QYABLfWE9cFb1Yv0HktA1HFSFNSh1J9hmDU0++yz16439CH9TCOWlvH1Cou81Pn7HOdmJKRxdN6bBPheeIFKWra5c/qn3m233XbF0ng+7GGHHVYGYR8ef4/j3MzKMoIOepoAQt4LLrhgRJmmZezPP/nJT1a+E8vc+bAcM7vglFNOqYyjG/1LgFkiaXm3On/iiSfKl00VBcyEyjkpCnJU+v8aexLklhtqVX+4d9ttt7V9eWYc+E2RiYcQeaeddmobVwF6j0AdRcHzzz/fZIiFkSf7dqUunVXwoQ99qBijMU5baaWVyvYMA5u99torja7zHicwsIoChMa+caQjVrfzjdU7GwKZQOn666/v8WLs7ezdcccdTdYPvlxaHefe6rrrrmucdNJJTWVraSyyyCIN7vNHAyc3cQhYeXTiY3XnXU6L3S49KQo8wf47PvLII7O/63bl/pe//KV82auuuqoxxxxzNKXDzCRrF1IlBMuL/OQnPynj66D3CbBWeLs6kbvfTlFw4403FvUE66hcfJbCsnqkpYd6v56kOWQpB74RubKtukad8C5VFKB0sDphvk+L5dHSNHx6Ou5dAnxXFltssY7qC2WfKgp4wwUXXLApHa8o8PWFY55ZJeDrXVrKmRG48MILm8o6Ld/ceaeKAoSBcoNFAIUh35CqzWJz9YZrrRQF6R4FRowZCT69D3/4ww0UXHL9SwCDhj322KOpXH0ZVx3zbbrvvvtavjj18oADDmhKmxkLX/ziF1vG083eJYByaL755msqU2aaUNb25++zfxdLfufcySefXC6DVlXPUBKwl5xc/xEYWEXBUUcd1WA5G6u0CIhuvvnmjkpoww03LOIjtGRdfbnREWCtaCuHTvz0aekUp1Zp0dDJTRwCrcql6p5XFJx//vmV0yar4vMR0vTHiVPe3XpqNxQF5OXSSy+tNdhCyMegXq6/CIxGUcCGbe02fpx++ulrf6eYHSfXXwSwZKr6flRdT4X8qaKgKh7XmW2A4lKuPwmwBnyr8q26l1MUHHzwwU1prbfeesWs2HRm7AorrNCgfZPrXwJV9aLqOt+d008/PfvCzHBfddVVm+oO6UhRkMXVtxdRYq+99tojyrmqzth12hE/Y5Y9CTCYs/vMiKONueGGG0o2OUM79WdKPH178Jvf/KYsdyv/Ov6ZZ57Z8p3Tb5Sl6fcabJmAbvYsAeRkCy+8cNt6w6zK73//+y3fg6X2cvvxWH1hBrhcfxJ4G9mOBTmQLmq/QlyTuHi3aKUT4nqyHb1nXIIgbL311uHpp58OUZsWoiAybLPNNh2locAhxNkd4aabbuoIRWx0wvbbb98UJw68w/333990reokNoAhzgqpuq3r40ggdkQ7Tj1a0YS4DmsR76KLLgpxqaqO0oiKghD3J+gojgL3FoG77rorxE3lO87U5ptvHuKAqCle3F8mPProoyFuOtp0nZMo7AtxiaIQZxOEuO78iPu60NsE4sA4RGViR5mMVlNtvwdxY8AQp/3XSjcOrAN9Crn+IRAHKsVvv26O48ZuISovQ7SyKqPQRtEviUYn5bX0IO67E+JmbSFaY4W4YWl6W+d9QiAuqRDiUh4d5XbfffcNcQnFEK0tR8SjTkTlw4jrdiEa1AT6vVHQZ5fk9yEBfv84fvsbb7xx2zeIioKw2WabZcPFWS2BehiXiSjvzzPPPIGx7Yorrlhe00F/E7jkkktq1ZX0LZFRrLHGGk2Xo1KgGAvFfXHK64suumiIMyKL8yjwC3H5xvLeZz7zmeK7SP9Hrn8J/P3vfw/RSCpE46dw7bXXluOcdm8Ul+YOcVPbymDWnlkA+j/0fVP5jN2X318E4oopISqki0yn42X6M9GgLkRFQYiz3tq+2A9/+MMQNzgOcXZU+Na3vhXihtqB+oVTfWmLr2cDDLSioBvU487gIU7LK5KKG5qFo48+OiCYkqtP4O677y4aj/ox/l+5kIanLOIafOnl7DmDrVR4mA2oiyIgAgNLIFoEj3i3uPxIQLEkJwKeAMJfP4D299LjOEMxxE270ss672ECDF4ef/zx2jlE0O+VBBYR4R3GIwyAovW4XS78s846K8TlhgrjiKYbOuk7AtHKN8TlSjvKd6t2AZssM5iJU/XDOeecU6QdN7wNV199dVHXqHNy/U3A+hwYItAWjNWl7Va02gwIfuUGh0BcaiygyD7ttNNCnDkf4qaigfZn2223bfmSOUUBEf7whz8U3yCEdlUOxeThhx8eFlhggcIQsiqcrvcXgbj/RPjb3/4WujXOsfbMKMTZuUFKJaMxWH5a1q36M63ePC7NGjCqQakdlz9rFVT3+oCAFAU1ColBYdwpvghJpz5u5iFLsRrcFEQEREAEREAEREAEBo1AXBOYpTubXouZSpNOOmnTNZ2IQEogbgwZ+MNhsSmjlpSQzkVguAhYm2DfkLhnQEDg1spNNdVUIS6NnA3iv0/MZkLBtNVWW5VhMZaRsUOJQwciIAIiIAIZAlIUZKDkLqGhZykbW5rgd7/7XVhqqaVyQXVNBERABERABERABERABERABERABERABERABERABERABPqGwEApChDi33LLLSV81ois0raXgTo4uOaaa0LcRCo89NBDRSzO40ZTHaSgoCIgAiIgAiIgAiIgAiIgAiIgAiIgAiIgAiIgAiIgAiLQWwQGRlHA2vW77757sRmYIT744IPDfvvtZ6dd8a+44orw5S9/uVAWTDHFFOH000/XngVdIatEREAEREAEREAEREAEREAEREAEREAEREAEREAEREAEJgaBgVEUsMHw+eefP4LhbrvtFo466qgR18dygZkE7ADODAY2OD7iiCPCNttsM5YkFVcEREAEREAEREAEREAEREAEREAEREAEREAEREAEREAEJgqBgVAUrLnmmoE9A37xi18UEA8//PBw8cUXF8ezzz57eOyxx7oO9+677w6LLbZYke6MM84Yjj322EJ50PUHKUEREAEREAEREAEREAEREAEREAEREAEREAEREAEREAERGEcCA6EomHXWWcMbb7wRnnnmmQLVDjvsEE466aTieLwUBST+9NNPh5lnnrl4zmSTTVYoKlZaaaXiXP9EQAREQAREQAREQAREQAREQAREQAREQAREQAREQAREoB8I9L2iYPXVVw8sBTTddNOFW2+9tWC+//77h/POO684bjQa414OJ598cth+++2L57CZMjMM5p577nF/rh4gAiIgAiIgAiIgAiIgAiIgAiIgAiIgAiIgAiIgAiIgAmMl0PeKgq9//euBZYBee+21cOWVV47gMSEUBVdffXVgFsODDz5YPH/aaacNbHq8/PLLj8iPLoiACIiACIiACIiACIiACIiACIiACIiACIiACIiACIhALxHoe0WBwXz22WcLS347N39CKAp4FoqBnXbaKTzyyCPFo+edd95w4oknBmY8yImACIiACIiACIiACIiACIiACIiACIiACIiACIiACIhArxIYWEUBMw0WWGCB8PGPf7wQ4FMALA+04oorjltZXHvttWHDDTcML774YvGMXXbZJRx99NHj9jwlLAIiIAIiIAIiIAIiIAIiIAIiIAIiIAIiIAIiIAIiIAJjJTCwioIbbrghfPSjHw2PP/54mGOOOQpOZ5xxRth2223Hyqxl/HvvvTcsvPDCRZgZZpghsH/Bxhtv3DKOboqACIiACIiACIiACIiACIiACIiACIiACIiACIiACIjAxCIwNIqC3XffPRx55JEThPNTTz0VZp111uJZb3vb28JNN90Ull122QnybD1EBERABERABERABERABERABERABERABERABERABERABDohMLCKAg9hqqmmCixFtMcee/jL43p88803F8sQoTTA/e53vwtLLbXUuD5TiYuACIiACIiACIiACIiACIiACIiACIiACIiACIiACIhApwQGXlEw5ZRThv333z/svffenbIZc/grr7yy2B/hwQcfLNL6yU9+EtZZZ50xp6sEREAEREAEREAEREAEREAEREAEREAEREAEREAEREAERKBbBAZeUcBmwmwqPLHcT3/607DDDjuExx57LEwzzTThuOOOC1tttdXEyo6eKwIiIAIiIAIiIAIiIAIiIAIiIAIiIAIiIAIiIAIiIAJNBAZGUfD666+HI444opg9wBsecsghYaGFFiqW/2l644lwcv3114e11lorvPLKK2GWWWYp8vnpT396IuREjxQBERABERABERABERABERABERABERABERABERABERCBZgIDoyjgtRDEP/7448Ubzj777IFlh3rFPfDAA2G++eYrsjPddNOFM844I6y//vq9kj3lQwREQAREQAREQAREQAREQAREQAREQAREQAREQAREYEgJDJSioNfL8NFHHy2UBf/5z3/CWWedFTSroNdLTPkTAREQAREQAREQAREQAREQAREQAREQAREQAREQgcEnIEXBBC7jG2+8Mey6667hoIMOCp/4xCcm8NP1OBEQAREQAREQAREQAREQAREQAREQAREQAREQAREQARFoJiBFQTMPnYmACIiACIiACIiACIiACIiACIiACIiACIiACIiACIjAUBGQomCoilsvKwIiIAIiIAIiIAIiIAIiIAIiIAIiIAIiIAIiIAIiIALNBKQoaOahMxEQAREQAREQAREQAREQAREQAREQAREQAREQAREQAREYKgJSFAxVcetlRUAEREAEREAEREAEREAEREAEREAEREAEREAEREAERKCZgBQFzTx0JgIiIAIiIAIiIAIiIAIiIAIiIAIiIAIiIAIiIAIiIAJDRUCKgqEqbr2sCIiACIiACIiACIiACIiACIiACIiACIiACIiACIiACDQTkKKgmYfOREAEREAEREAEREAEREAEREAEREAEREAEREAEREAERGCoCEhRMFTFrZcVAREQAREQAREQAREQAREQAREQAREQAREQAREQAREQgWYCUhQ089CZCIiACIiACIiACIiACIiACIiACIiACIiACIiACIiACAwVASkKhqq49bIiIAIiIAIiIAIiIAIiIAIiIAIiIAIiIAIiIAIiIAIi0ExAioJmHqM6e+WVV8K//vWvIu573vOeMMkkk4wqnQkV6ZlnninyOMMMM0yoR/bdc/7973+Ht7/97eEd73hH3+V9GDP89NNPh8kmmyxMN910Hb/+iy++GF599dUi3tJLLx1+97vfFcdTTz11mGKKKTpOr58jvPnmm+G5555reoWZZpqp6Xw8Tl5//fXA31RTTTUeyddKs9N2kTqXOtrUSSedNL08FOcvvPBCeO2118Lb3va2MOOMMw7FO4/mJfutvzCad1QcERCBsRF49tlnA+MJucEnwHeT7ydumPsQg1/SekMRmLgEGOc0Go0iE+985zsn6phr4pKY+E+f0GXxz3/+sxhn1xnTe7mIJzXNNNNMVLkY427kMshn5CYMASkKxsD5jTfeCL/+9a/DFVdcEb773e8WKVGJe1VIcu+994Ynn3wyfOITnwjTTz99OOecc8Jcc80V5p133jFQaB/19ttvD4sttlgheG8f+n8hrr322v+dxKNll102TDnllE3X2p0gfLzxxhvDHHPMEd7//ve3Cx7smWeddVbBZqWVViriIMBcaqml2sbvlQC///3vw/PPP9+UnQUXXDDMNttsTde6fXLTTTcFhM0rrrhit5POpnf33XcHBtSrrrpqWGihhcJxxx1XhvvoRz8aJp988vI8d/Doo4+GL37xi+Gqq64acfuHP/xh2HzzzUdcH9QL119/ffjb3/4Wtthii6ZXvPrqq8Pqq6/edK2bJwySjznmmEDbeeSRR7ZNGiXeww8/HD7wgQ9kw95///2Bcl1++eU76tDQAZp22mnDI488kk3XLt5zzz1FXqlzqaNNnX322YO1G+n9QTz/+9//Hv74xz+Gr3/960Vbi8KO39Oss85a/CbH453pYP/hD38okka59653vavjx9BpvuOOO4p4H/rQh4qyb5UI7QztTerodH/wgx9ML484p13kN/azn/0sfOc73ynuX3TRRYVyEwXnEkssMSLOMFzgm8vvjjIYb3fXXXcVitBVVlllVI+iXaF9+chHPhLe/e53jyqNTiM99thj4a9//WsZjUHScsstV54Pw8Gf//zn4tvk33W8+65/+ctfwuOPP148crT15aGHHgr8LbPMMgGhTDtHOVPeuI022ihccsklxfdk/vnnbxmVdmWYvjktYfz3Jkxoc72jDz/exgi0Z4yvFl98cf/o7PF1111XCO1+9atfhYMPPrgIw9jjve99b9G+0M7UdfT36fd710m9tbGPj89xJ2mkcfvxnH4ofTxzvfr+1s+1fI72G/qnP/0pzDnnnKP6XaDcYnzvHWMuxl7D5u68887wj3/8o3xtxgHt2u0y8CgPbPyLUWOdMTdlxXeCMRRus802K8a/HH/sYx9ra+T64IMPFmMvwqeO9o52rxNHG814Ydj6MzCqKovx6lvSn6G86QOboqiqrBgDf+5znwvXXHPNiCCM86hrrdpFlAy33XZbETdXL+67777wxBNPFPdbpZM+nO8l4T/5yU+G888/P72t8/EiECuMXIcELr/88kYUbDW+9a1voZZt+oudjA5TmzDBo0CkEQcrTXkl71EA2IiDsHHLROx8NuaZZ56CVd2HRGFbwTdlu//++9dNogz3zW9+s3jnXXbZpbxWdRCFzCP4WB5ix70RhV9VUXvqevz4NmIHZcS7xMa14BoFs+OS38suu6wRO6vFX50H/OhHPyryw2/pxz/+8YgoXP/pT3864joXqLPcjwK6Ee9pZRaF3tm4djF+DBsbbLBBY7XVVmt8+ctfLv/WWWedIs1tttmmEYWDFnxg/dgZKFjG2TOVLM8+++xxe/+DDjqoeO7uu+9e6xl77713IwpVy7pDPfB/sSNRpBeFerXSI9AFF1zQiAK4RhwwtYwTZ5sUz6aORcv5ss58+MMfLtnFgVKDuj0MLs4+afA7sd+c96NQphE7w13HEAdjjc985jPlM6OSouNnRKv+ouwsv7SZrVxUKjS+8IUvlM+0ePixI1zUvzhwb5VE44gjjsjGJ42oxG5EYVHL+IN0MxpYlL9Z3j8aKzTiIGBcXzEaDDQWXnjhogxOPPHEjp8VlZON9ddfv4gfB0Ft48fBUPGODzzwQDYs30varVaONiwKjJvqTRyMZ7+XrdLp53tRANOIgoQmBtSZqKhtROOXcXu1HXfcsXzmaB4Shf6NtdZaq0ijTj6jcLIRhTXlM3lH/lZYYYWinsSBdTYbccDciMKW8vfkv4VVx9mEBugi399cf2avvfZqROXBuL3pySefXJRZNMpp3HDDDZXPYSxB2dCH4Pds/U/aQSv3aNzUiEYalWn4G6S10047lXEtDa4zXm3n6N9ZnNQ//vjj20UfmPv0Z7bddtsmFjA877zzxvUd6TvwHP7IQyv31FNPFeFWXnnlpnxSd4gfhcetopf3otC3CE/f9atf/WpxTPxoyFCGaXfwm9/8pikP1J2oiGtcfPHF7aIOzH36n3DjN+9/O1FZUrssRgOD/kw0liqeGY0WWibBN5Q8IovxefTH0XilZRr0Z9ZYY43K+DvssEMjrqxRmQbPT/9oo4etPwMgk4t5/na8xx57NKIRciXH0d7w34dWaUTDhsa6665blLV9l/CjgXFT2bdK4+abby7DfulLXxpR7vw2eF/GVHXdueeeW3wviYcsS27CEUCzJFeTAB9FKjYdOPtRp34vKgr4kOWUBJZ3OhzRiqkmhfrBaAyjlXfJqk7MU045pRGtK4s4dLr58w0UjU4nzt6xnaIgWvM04pJRZV4RFtvzLY355puvKP+oke0kCxM8LO9KnqN1dvkOn/rUp8p3oyM8Hm7NNdcsnoGgFKFYO+frJAJaflv+j3fYZJNNRiSD8MR3kg899NDyPSkzBP/E3WqrrUbEtQvR+qocxJ9++ul2ufARCKFAsOe/9dZbTfcH7SRaDpR1w+q89/ldoAA66aSTuv7qVldhXVdRQNh2f3RsXnrppVr5ZZA888wzF2m2UxQceOCBRbhvfOMbDdoqc7fccksjzpoq8xVnlTXOPPNMuz2w/qabblq8MwJUX2f23Xff4nq09m9Ey/+uvj9KQl/+o1EUMBj3abRTFFj7ieDPv6fVB9KKswMq3/NrX/ta+TwEfz4NyweDvnb5qHxAn93YbbfdSh72/gjxaf+j5dO4vA1CQntWu4F1LgMIUCx+HUVBnJFWhGdw7b9rdmz9yNyzuBatNRtrr712IRBP6wvtVLQ2r4o6MNcRsJuSAGEWHA477LCyHBCs873utkNpZ0olynw07sILLyzz2U5RgDIpWumV4b/97W8X78o30eocyrWcixaIZRgL287PpTMo137wgx804iyvgon/3fAtggv9nfFyNnahLf/tb39b+Zg4U7UsM8KaQzFgeSevGPz8/Oc/t9tZ3+oIgkp7X69wYPzUyhGHfKO0sPj41p+J1sqNQw45pFUSA3PP+jPp7ycuAdY444wzxu09EazbM1v1ZzDysrEJ4ek/U1ZxRYMyPkK4dt9QvkEf//jHyzj2bHyEydxvZ+SBsQXfcV9nOCaNOJu0SGMY+jOnnXZayZFxLwwQ9sKhTlmMplLRttjvk+e06s/QX7ZvKH0gX14bb7xxmXfS2W+//bLZQUmNYp4wKAR8Gl6x1kqOxDeN+Lk/5C3D4kwu1qos4lLIXcXB79CUSvCvchhG0i4gy8HQwTvfnyGN7bff3t9uOvaKglx52zWMvuq6RRZZpKw7UhTUpdadcNU1pjvpD1QqCH6sglf5vaYoiEs0lAOeffbZpxGXhin/vIUjGuduOjoZ73vf+5p4tUufjhgdMtiST3N8vIw3Vr91nVlzEbeVogBhT1y6onwG4eP0qvIx9mzzc9bvZeCJfID1EJ20733ve4247FKZG6zrzRqS9+i2O/bYYwthMmljUVJHOOgVBcbW+3Fpgexslzi9uqmssIzxzguh+ODlXFxSoEwjVRQQ3maikJ+45FUuiYG4hjWiCcl515xjoMi9nNImF77uNToaljbpd1NRUNcqipkE/v1bKQoQHplwLzeYW2+99co6xftg9T7ILi7tVLwvirl0gIAgFQb8oSyOyxN1DQWzSSxt/FxZtHsYsx18Gq0GtF4pyWwW7+K0/TKdBRZYoMEspdQxaPTWrZ///Oebgvh8IOCpaxHYlEgfnfzkJz8pvlFHH3102Rfhe2+Da2aJISTvprvyyisbzAo01gxkOnHUX2/00E5RgIVoblafPd98ZhVUOSw9+cPCyzsTKvXTLEef/7rHDCJtcIuSIE5nL6IyiMYIwhguuuiiTX2duulXhaMvnFpeVoWtuo7ygvbA8thOUYDgx8JidWl9N34HJgjmd2EM/HM7VRQM8mw3359hpqR3CE+ZuQVnBPXddgjQrD+DsKXKMY60cQ558YoC4jD72+oCfiujm5133rmYTYKgnxkp5kwwSHzutZoVEJejKJ6HIZx3vj9Dn54+8SA7688gEPXjZPp9cMT4A6vWbjsMn3xb0ao/k46ZTIn0n//8pyhjqzetvqE245b39e/JscXHr+rP2PujeMuNjZgFbumMZuaepd8PPmWFASG/Q/jZbH3a7fHsz8TlyUrGsG6lKEAwTRgE0+n3AwWAl5MgX8GoJXXMmrUyvfTSS5tuI7exe0suuWTTPX/CN83qGxbrFgd/WBQF9BtNLsaMEO98WfA775bDsLVuf4a+JuWRqwMoET772c+W5YZimdnkOVdHUXDCCSc0aLfquAMOOKARl24sny1FQR1q3QuTlwx1L/2BSqkfFQV8QKxBRvPtHT/Sr0eBOPcRlHdzupN9nOzZ+O0cVv2ESwfxo1EUYEVDQ2bPb6Uo+PSnP12Gs/BwMceA1a7j96qigGVR+NCTx3SQxLvEtfjL90Do0S1H55lZBMYI6/N2jmlwcdPXMo7F9X5uGiN11it1GPSmU8mxdDHhXtwYLpsVBj72rJyiAGEEgnELk01kAC4eddRR5TtWLdVkg1+WN2D2RrecTT80xt1QFCAAoJNetwOCUMaej99KUWACOsLlBnNx3c/G3HPPXaY3yIoCs86EBdb2qdMwNoYAAEAASURBVPOKAsJ0sgxUmpY/5/dMev4vVxY+TnqcE+C2UhT4DmqqKKDtwYLV8pNbxg+rcLuP30pRwP10AJHmv5/Pb7311kbcZ6iwCk9/owizjFO75Rc6ZeDLiGd06vz3gvjtFAUoe+xdqnzak6rZajaYRAmXOuoc3z3SheWgKpZ83xULRu+oO7ZkHRy6aYGH5X5aZv7ZdY7T+tJKUcDMN+vTHH744SO+XX5JzJxAqFNFQTtr4zrv14thGHNY/5fyy/UfTeCF9X03HcYpvj/bSlHgjVDIJzM201m+vv7xTlVLEJnQNxUAekUBaSEkzDnqG/06wqTOKwq4v91226VBBubc+jPUi5dffrnpvWhbrDxalUVTpA5O0raiVX/G8mG+KQp4HH0Yu46faysIR1szVzTCor+aOmbG+jRy/RnioNwi37lZuxhLWhrwShVQ6TP79Zx6Yu12btke35+pKovRvDuCX777xrhVWZO+yWKqZoQj7PVpbbjhhiOy5e+nigIUAChKLAzGVO2cn8VOvGFQFPC78GOJXD/flwUGUd1wLIFnZWN+VbqtFAXEYSa9pYHP9zTn2ikKkDvUlTcyE8W+UfZsKQpy1Mfv2sjewfg9a6BSNstSq7jm99KMAqw8LV/4qaKAAkHwZ2FSy7XRFlhq8W3pt0qPj4+FS63RvaIAi6B2DsF+annRSlGw6667Ngm6acxpyMzRoFne8OGYCjks7MTyETh4hjlFAXkzqxlmHXSjrmJBQSfJ86mjKKCjgCV3rqPZiiHc/bOqlDbsvWHh4uZNTUn63wUdOKzKc85PD2cZgkFzDD6NEX5uYM07m6KAMHQUxuoY1G655ZZNzybtuoqC1AJvNPnhN826s/79Oa6rKCBszno8tdzA8nUQnd8bJKcoQHiZCvXHyuHJJ59sqotWdq0G1ukzsQz3M0gsjSpFQTrzIFUUkD7th6WDn7pOFQWkwZ4Ig+YQlhon/33178nSghaGWV9jdXwXvYWjpd1Juv57YfHrKAroR9CepH9f+cpXWj6eOsq6vTwrpyggMrMyLC/Mlhg052f8sYxczqV7hOXCdHLNP9PYmt9JOihFLZ75rRQFFgafJURSh5LLCxPT34UpCqhnWPylDktze8agLlfF95y9zew9q/qWpiggXLdmSHpFjj2/laKA2bdeYEScVPBh6ZifmyHJ78Lup2WOsM+WUkWomDPwaGf44BUF1LFBdbasICyr+pbe8IHfY10hVztmubaiqj+T9i3JbytFAfdTx/4G1D0U0TnnZ0hW1S3rz1QJv72igDRa7dWRy0O/XPNLYOYUBbxHt/szCOWtXLxfxcyXBUv2MWZJDeu8cJo0U0WBfw7HqaKAZ9vsCe7XHf/7dIdBUeBnitVR2tSRdVWVu11HluY527HdT327b37at6yjKKDPzcoWub5I+rx258y4tbx4P/1etktH98dGYOSXZGzpDU3sflAU2GDTfmDtFAWE64az56V+VdpYNrBRsYXPKQqY0tZurU3S50PIR8fSMr+VooB4WLgzAwELgXSKbaooYDkAOly95BC+2rvit1MUEIYph2NxcGH5CP9cjut2FFqt4VqVr24oCmwdWfLaSjgtRcH/l4JXFCDgR2A7WoelMFP00zrTrizseQyYqwZzFqaOjzAul4dOFAW0F+m60elgbhAVBSiCsUgzfjlFAWWQzsCrUy5VYVgOxK+7bM/GrxpYp2kxCP7Qhz5U5tun0U1FQdq5Znaa7bND28gsFu98PjhmOn+nClSfXq8e+/esoyiYbbbZxvwqDFj8c+24bsJYQ5rVoMXFr6MoGO3yJn5D2zqKAvLTa4YLdflWhfPrtNdVFIx1M3C/NJUva47rOoRi3rLc0hmLooBn+28m+fTOFAX+mj82RQEzqQbVupfZkMYav6pv6RUFGM2MdXYF/RkvDLQ8tFIUUDa+b4kSCCGed5aO+amiAAGzF+T7uHY89dRTF5bHLNuQc3UVBXy72o2fcun3y7VOFQWUSTdmSGJR7PvWVtZV/RlmqFoY8ztVFNjMCRRpKNDTGQNSFNSvtVYG+HUUBd3oz2AY559rx1W59ooCC8ta8951W1FAf6mq/bXnDuOMAuOPX6UooB5NM800RRlTX9rtE2I8q3z/TH/cSXjft6yjKGDswrPGqihI5YI+/1IUVJXg+Fyv3wMen+f3baq9rihgI73UaqWOouD73//+qMuE9UFTKy//465KmE1TfLicoiCnxc6lx5qIPi07rtPRZV223HqgTM+1dPCrrNhz+ZlQ1/w0fPI4IRQFbHDmudhxp4oCrGepN/xVdZKNo9/IsFVZ+BkFCG9/8YtfWBLlZtnEH1ZFAR/ztLNWZ0YBzNKOZgm2zQFTdf3yV1ZfzG9VFpY0wnkGOVZfvI+lV13H4Nme6/1OFQVe4MnA2ytn2XypSgBdN5+9GM4PrGE33ooCprFWCfh5frs2A4bMcGATYV/W/riqnEYzo4BpsjnH8g9Yn6bO54Pj3JTkNE4/nvv39L8b/y5e6NaNgbV/pj/2z2x1bDPwfFyOx0tRwHfKKxulKAiNuoqCsVrgjVVRcMUVVzSos2ld4bxKUYDAwIfPzSigfnZDUUAfcVCdn3UMzypBlVcUEG6sMyRt/Xpfhhy3UxSwXCffA/5yQkafHorDVKDLUlw+TK5cURRU9WeYde2XXM19Q00RkUt7UK6hOPObwlYZofgZBXAfq6KAtqKqvcmVhfH2+6+xvOp9991nt0YsPUQ+U2eKAqs7pOGf14migH2X6H9fddVVTY9JhdODOKMg/f3lfsNA8f0Zfo9Vs9ebAFacnHrqqU2/eSvDXDlbEmlZWBy7j99tRQHPYFnZVi4dew76jIJ01lmVogBmGMVaOaWzO1oxTe+xB4Clk/ppWDtPw3E+WkUBBgx+fO6PMTZr59iXKpcfrklR0I5ed++P/JJ0N/2BTa3XFQUrrrjiiB9ZHUXBWNauZxOoqh8216tcqiigg7r11luXfwjc6igK6DSlSw5ZfuooCqryZ2ngb7rppiM27qyKNyGv+zxyPN6KAj/VMH12XUUBMxoo54022qisN3QwuJZOjzSWZ7iNk3huldLGKwoIt+OOO1oSTYoClhRKrcItoLf6QsufE/JZ2H7zUws8GI1FUcCa2e0+/mysznMQfiHU588rM+sqCkgj98dSN9QdLKVaOWYP0Wm3PHgL3qqBNekxW8nXVab2e2cDa8vboO5RUEdRwDJ2qZAVJdFoXKqoNb7m+4FuLv0HHnigka7ZbHHNnxCKglzeuGZ5wGetama7DJpjuR3/nnUUBbQNOcV9XTYI4fwz/XGdNPjWeMt2H7+VooCp12zWx/IOvh/jj1MLYcsPbZN/Tl1FwVZbbWVJDITvuU8IRQH1zH+LfBlw3M6xFJRX8KTxqxQFfk8b4tRRFKS/i3YzCuy7NMiKgpT3hFAU8HtGIZA+m3MURhhrjcbtueeeTWnm2sBUUOnbFjtGYV3Vn2Gs5POdjrlIw8a4o3mHfolj++IZi7qKgo033njUr4iSoFVb0ao/g9DO+q1pOPow9h74CApTlyoKCMeSXeY6URTYs1DQWp3Dt82xuT+o/Zm0/OooCuCxxhprGOqOfb/htbE3/wtf+EI2PfbrwwDSwuGnQmopCrLounrR92coA+RUVbPZWikK6FvyG8v9tn2GrT9jbQW/Q18HfFh/TD324WgfeSaO/Uu8UpWZk/R7UmczCnw66THtkFdypmlwnsbx51IU5IiN37X2PeDxe3Zfp2ydKF95OUaD2wsuVRSwZAi7lqfO71FA/lNFAYIxGq4tttgijdp0zoYjrFnIuucMolNLKdKucqmiIGXKOctOkI8qx9I7fEjpwPF8/hBYW1qjVRSQnqWBYHssy65U5b0b1y2P5tdRFCAsZekg72DMHzMzWjnKA4sSY+2tk+oqCiyvOR8L4lxnnI6yDz9WRQFp5TYzRqnmrcMJRwd4UFy3FAV87Kkvs8wyS2O++eZrPPHEE5WI6GQQ1ltj+d9oJ4oCFEFW9/B9nZh99tkbN910UzYfCKuZ7k3HzRydbItfNbC2sHCz56bTQk0gQ1oMOB9++GGLNlB+HUVBWiYwQdnmHWVBfaAsqxzWaFWWd1Zm6YA5TYtN3gmLNZ6VncU1f2IpCrxCk84vyrRBdLY5r/Guoygg7GgH1iiy/cam9lzz2zFmduR73vOeYj8i6ky6zwHXqhwDK3tOlU8blVsGZrSKAp4zSM4PrEerKMCog/aFv3322acSD8J5+kJVZVWHrc10RDhM3bjoooua0uumooD8eIt10m5VHwlPO8O3a1BdWnajVRRYf4Y6U2VAYgx5Jv1U2PPH5pOWD5aPY2+TThx9bp5Lv9rSwdI2XeaUzUz90n8WNudPPvnk2Rk5qaIgF9euoWQfVDdaRQFsRuvGavhQ9VyvKMD63FsCWxzainQj3FaKAmbJps72KLD6UeUzXuoVeUj6DmM975aiAGMafvP0TVs5lIet+jNV+0WQJrIRr3z0+1+dddZZTXuJMf65//77m7KSlm/OaDM1HNSMgiaEIwxO6I9UGeZRH4w542Mvi7F7yCZyhr881fdnLBfpSht2PfXZc9K+Z/h+Y3dWErB84afjX0vLFAXrr79+U1q//OUvm+Ijr3vhhRcsWpPPN4c+suUlVchLUdCEa9xPRv+1G/es9fYD+k1RULWBXitFAT9GlvqgUWi1AzsNlq3Lap3aa6+9tqlRII0qR2fWN0Acv/rqq+Wf14hXpWGd6+23374MwkDf0q2rKKADTVr2Z+9POihbetXZe5pfR1FAWDoQ5vxgmfKsWmIGAT5cKCNzvqPQTlHwve99r6wvKK98WXNsWmuekS5rkioKsJp6KFove0debCM341E1o4D7OUUB+1RYXPOlKPh/S35fL9KNy/kt5xwdUDhive9dJ4oC6yQxC4RNvbyjw2HlhJ+z2KUzbvWCDpG5ThQFFif12WPF0sbiM81fGr6fz7uhKPBlwe98zTXXHIGEGRz8vn255o5bKQpY55I6idWU34AwTWe0igIG3mkeOc85Bmz2XTHff1923nnnXLSBuNYtRQH7yxg7fnNVzmb+2LeFPoov86p4XGc5EVs72paBQrnp4zOAqXJeUXDggQc2fd9QDlg61JN0Y1opChqFENz/LkarKEBZa6xpmxHQpQ6LO+u7Pvjgg0VZpQNa0mjlUCJZfbFZdbQL9mx8znNuNDMKSM8rCnLp+muEH/SBtWfNcV1FAWVvGzzTt/RjEX6fVcp+68+stNJKJWq/tF0n5WPtmdVD/y58t1KHEYQPY8f0ray9w7f+PHV/7733bkompyggnI/v93obRGUBRkb2uzWGdWcUEN47+jNWjsgGqhz90vSZ9mzzW/VnqtLl2b4fUtWfIT5lbM9i/Odnb/v6T5h0ySvi11UU8C0bVNctRYHNYuO3V9WfYSYY9ykP+30yZrUyxG+lKKAM6PtaXF8mWJ77dPy4yML5+kJYKQqMTH3fGz7AMJ3VYSmxrr/v+xDW1wtfVrQjOUNJDO4IR3/GXF1FgYVPfdoB376grK5ypijI7VHA0pr+HVgCL3U2+9vXRb+6A/EHvT+TMpnY581fu4mdmz56fi8rCtg8MbUaGI2iwFvT8+PEajx1NvCdccYZmyzkOlEU+IaD43SPAjSkbPjFvZyjQeReqsUejaKAaZTpn+UPi2Gmi9EQ9pqzPJpfR1HApkOsG2eOzqbFx8eqMnX77rtvGcbf60RRQHny4bRBtU+HYzj7j6VfR5YOjw3SLK/UNXMIjNNpdoTrVFFAeunHadAVBXDKuXRg00pRkCptSA9hGL9F/lLXiaKAJcjIY9Wm5gjvrE7g+5kLWNHYrJd0aZexKgoQAKOg5JkIfgbd1VEUwCDdzNjPKEAo7suKZetSZ+s/s1aldz4ex60G1hY2XQbKrpvfamBt9Y6wzIKgvM2xcbGlYT4d6pzju5F+W7xwiPrJ94Xp4oPmuqEo4Pfs+zU5K3GstGjrKQuEYeYQCFv54KdWcxaO78vZZ59dhPWDudEoCvh+5BxLGvm8+DBSFDQaq6yyShOfKkUB3JiGbyz5bXnnFQWEQfnvHb8zmwng19nGktzSNN/H88fXXXddGZZ6Y64XFAUoWulHIfyrayhj+e8338rJ/LqKAt+3TI1QSCvXn2E5MO6l/ZnRKgrSb4IXyLBGdSpMySkK/AxJX3bG4/Of/3yT9WZOUeDj2bEXiG633XZ2eSB8hFYsV2mM8EejKPB9S9JgD62cQ+nEfZTdl112WRnEP5/jVv0Zi5QqvtM0WvVnLI3U9zP74eLbxDQsCrL0mek5y+F56/U0jX49Z1nB9F1Hs/RQuv8VVuKp4Jf+jPUJvNKGmQA+D+0UBSlr2jr2oyQN6ittkBfMpuHnmmuu8nkse2OGUCgRcjNkUllMmt6w7VFQV1GAYtiXK3Iv/33w9/iNejmP788QzhuhjFVRQFtAmtRRxjytHOFYWijnmN2NrNC/hw+HobGNt/z1VBYjRYGnM/7HecnQ+D+375/Qy4oC4KZLDyF8zVnHtJpR4BUFCHnSZWr42NhAK73XTUUB77PBBhsUjcvll1/OaZNjihINT/pxGo2ioCnh/57Ys61xQ0CBpWovOcub+f4D4vPp1w1nKSXvmKpv8ZkWZtaUFoap1JtsskkZxq7jd6ooYGpsK+eF034wRxwUQx/+8IfLfJBnrML4MyGRvYf5Y1UU0BFjea1Bcbmlh+gA55wvC3h6RYEvC6bbp0J4NpFddNFFi7JKB9YMZlBWWRlVtVGWp1wHwu7hp4oCX8f8Umg+jwgM/fIv5DG3JIh/jh1jOUydw5qMWQ4M6m1GlYUZRL8bigLKxtpnFJRsLu0dAyarF6NVFPz85z8v0xiLooB8sQSO5WfXXXct2xu75v0qRYF/PzvOKTX5JttAzML1u98NRQHWj16xklMUsFeKlUUrRUHVwNort8aiKKAtqBIe0Ddi8Gf59Ou8mlDA7tXdo4Dwg+LGQ1FAH9F/t1AIeWtKLxTrRFFg5YTfa4oC+15WCT8Hpb7wHvRlfVmMl6KgVX9mtIqCtBz8Bqi8E8Ij36/IKQr4juScZ4Ky1NxoFAX8LhEmD5LrxtJDvm8J7ypFge0rMdr+jOfO+I5vjP/z9Q+lqM2U8fGqjplFZVbrLPWYMxJL4/q6VXWMYUVuyeM0rX4675aioF1/BoMUP67upqKA/jdlRj/EG9pVlQNKZ9sLh3goC6hfjIlzZZ/KYtJ0pSg4KUVSnKeKAn7f3nnWqeEDewj4+yiCKCP++B36e3ad71krR90gLP1l8lK3XahSFPCsdGNnywu+7/v5675t4z2QY/n7rd5B98ZOYHBGF2Nn0VEK/aYo4MeVW9OslaLgvPPOK6Y9MfUpt3nKfvvtVzY+XlGAEB3rE98wcVzl0nDpjALimbCedfq8O/fcc8sptmi9maZnfzatj/QRYnK903VDeRaDyjSPflqXz8/EOk7zNxpFAXmnrPnLxWf9Xf8c44zvFRCUkb+XKqiYUeCFuDlmXjidKgoIz7qaPi8c08G1/HtLKOqFF8Zg0ePj5pYeYm10G2gTFkHwIDk6oSyl5TlUrZnoy4LwXuACkzvvvLPg7juyxgqhqj2D36OvF95KxcLQGbEwlob5Vh52nvqpooA0LS2UEPYMBmp2ndkJdt38+eefv7xPOH7/OceyIsT54Ac/2EgtuNirgbhVAotcev1yrRuKAt6V3x2/19ySIHRMrTzoJFp54dt185md4O/bsf+ds5a0Xc+lwTRZrtM25RwbItvz2vmdKAp4Vi69QbPE64aiAFb2Tec3ikWod+zvgKWR8TRFAfsKeaMH7lcpCiwuvlcU+AE791otPeTzVHXs0/NL9UlRUH9GAQrdxRdfvCxvhB7escQhZUUbc8EFF/hbxdq7vqyZmWDtA22Bv8ex3UP5aC61pMSIwsIxC8Knwbnd80s3jGbpIequF/pafrzPIBqBJXkYBkVBavhQ9d319QU2vm/JEizUFcYaCCw4fv755z3WRt3+DPs1WXmb35RQmxNfdzhmtpmt55xTFFQl59PxdWY0igLSOvLII6se1ZfXu6EoQEDnhag5RQEzt60suqEoyMGmD2rPMD8XLr1Ge8QeY8TBeKOOMJA0CI8Clt+J/XnDH8sDY6lBcow9fd+S96wyCkiVfumeS7QNxM/1Z5hZYgzxmRVmbUnan8HYxu5htd3KmYKcNsoryFvF4R7yIJ+fVsedKAro/3gle7t89OP90c4oSBUF9jvDZ8a1d6mioFX52D3kYnfccYdPpunYvpfHHHNM03VOqG+nnHLKiOuk3YmiwPIyFv+QQw4ZkQ9d6B6Bault954xkCkNg6KgXcH5HzZ7GDBI58+E+v4+x3Yf3zdyNEI+bCtFARaFfr1N1rb2cdsds8QFz/cW5rwnnTeuMxBIXT8oCrwlJAxygn7eywv00xkF6Xun56mioB1ru7/yyiuXy3Wgwaau0LGGd9UyG1447QdzlqdUUUDn1guOvJW4X0eW+AyiLW/4OUVBukfBoCkK4MDG457DaBUFpFXl/MDaP6vOsU+TNoJZTcSj3njFpIXLKQrqPKddmKopucRjGaycUMI20B20gTWsR6soyG2MZ2WX+l5R0K58unmfpW1ynU6vKEAxQXtjf2kdzykK+N5gLZRzZt3l30OKgv/fDyUdWLNJLNxzwod0YI0SkLbCzwYxxnxfuMef38/E7uMza83C+Osc832xe6P5jVcpCtggjm+NPa/ujAK+zYPiWM7H1leHQ9XSQ174RrhUUQAPZpjkHJv0GeNOfAQ6Vu6+j9JJGijIbekRDBh83CpF5Q477FCGwyCinfNT9aUo+B8tE3wY81zfEsOWP/3pT/+L9N8jrK4pf4vbqe8TpD9j9chft+Nc2raUIgpRlhLyYSxe6vswUhSkdBqNVFFQtaxG2rc8/vjjmxKj3bb+gP22fQDfn1lwwQXLsqcO+DLimDGt1Q2UnXVdTlHg9+zLpYOSwAx2+Ib4b2EuPNdQkJI/+krpOJN3T/szKN16bQZ+1bvVve4N0Siz0SoKeF7d/kxaT6rOGV/nZCg8CwEz/VOWrUmNm7iPUQVlm/tuekUB7ZfVd3y/nwnKItrKVs7PKBiG5Vr5Xfjy8kYonlO7GQU+bHo8GkUBeaoy2jz22GMbKHGq+pbE5XvqnRm6UL+oR+zflLp0RoHVI1sa2HOqe8zyinLjR0CKglGy7XVFAWtrmmDNfmydzihoh8bSHY2PYNucXxuRtHIfOa98YABvrlNFgeXVrA1Jh82SsYLnHpr5VFnQD4oCLMTt3fDTDpzxmhiKAtZkNqvsdDObOsLp3GAuVRTY+5nfSlFAGM+qjqJg0KZcw2A0igIsZMyyjTTaOTqeyyyzTBNvzz49RkFzzz33FH8+bS/4IA6dkNSlgznCWVr4W2yxRZkPu47SMc0DFux2H58lhlJnMxRYVinnBllRwKwsrJGMG4qDnEuVl7kwVdcQ1Fj6nfhstGdlZ0vSdRKfsKlwmjx6RQFtj3dYK/tnpGsMI+RjcMbUfoR27CHk3dNPP90Un7QGTVHA3gue0VFHHeURlMfeAg8rrHQ2Whkwc5AqCvzzWh17pWOrcFX3Uqsvytj+WG4idQhnGEhZen5GAWHZlNTu1VUUsAzkIDlvgTcWRUEVk9EqCqxcxuIjVEHYa86nJUWBUenM78aMgnZPZK+A0QozECSbo03wYzP6EqnzdcKOTVFAWFvGxu6l8e3c7uNLUWBU/uenioL/3Wk+SvuWviyaQ+bPvKLAl0m7Y/qs3tl3Bd+PoQmTUxTMNttsPnrTMQpZm3WUM+JgHMxzvEMgbu+Cn3O5/kw6MycXr5+ujUZRMKH6M9SpduN/L//w3OmnYUzpl2e1+15RkI6HqwwfLG7qD5uigPf3v/U6igIUeJ20M/RpGD+zpJWNgfDT/SzIh7+f7oFDXlm2yL5RVX1L0kkVBXVmDqeKAp6HY4kyny9/nM78R+7n76djrv9PUf+7RUCKglGS7HVFAa/lB6P8qNspCtj4rFPH9G/ioWE2R0fBb0bLs1ulPRZFgT0z59sa2Dy/ajO3dPo4YZnW512/KAo883YdBepvN53vKMAQYWvqEBpzz//l6gWCWW+tlyoK2ATZp8Fx6ryiAMFL6tjox9JopyjI5TFNr1/PEdgZB79Jq3+fVmXhw3V6zPRUezb+7rvvnk0ind1B2DqKgrqdrE43M/Z7eaAooL76PzattfeqsjTKvmgfXWS5JXvHnKJgrAPrVijsueaPppNocfFT68D02ZStD99KUZC2FcxU83E5xhrUu9zAetAUBbyv51BHUdBKyOH5+WOUNpRB7s8/n+PlllvORx1xzLquPh0fn+ts5Jc6BCs+HG1X6lCc+zBjVRSQl6rBXPrsfjo3RnUUBTDolkv3KBhN2nU3MybPpG/vWqUowDLYwrR7z/R7mQr72sXvx/soCjzH3Cw/3svPKGCpqG46+rxWRvh1+zO58vHpcMy7+f4MSz74MFXv4cN4RQHhEQ77+7k0vEB00DYztvf1MyT51uec78+kZZELn15jhhTxcn++DNL7XlHgy4I4ad+yU0WB7QOV9mcs77a8jZ3j+/6Mv54e+03eyeugKQp4X19uaVkYD2/4UGcmmMVr5bNUjH82x9Svds6Pc6rCklZq+EDY9HmtFAUsy9TODaOigN+2cayjKGD2WrdcJ5sZp7Mc2S/Nj2/tmHfxigI/q8TeM+3PsJKI3cOHSR1Xx1CwTjoKMzoCIyVso0tn6GL1g6KAQvE/ylRRgGAQAbqFMavvbhRmuplxK8EHG+XY9Efy0mpGAQ1LTjCVy3MdRQFMGKgbA2YUsDmpd/2gKCC/KG3sPXKKAoTjNlBCkN5N5xUFqeDDnoMVXapxzs0osDzyLrnBXDtFAYNG1t4jPsqynMNiwtYHThUFWMyzvAjxWc6AtWsH1WFtMP3005f1Jn1POoQs98Xv4itf+Up6e0zndRUFDIr9bzQ3sKbzwhRGq/+ULYqpOs53oFlKqMpRL6o2y7bnej/dQLcq3X68zmDC3jXXHvuBdSdlUYeFPdf88VYU2Lr49rx0YO1nFKT7dNBRNgs84pNWqvhMB/gIBHLtYh02vRzGC9HrKApYsqBbDiGZlR8+s5w6cQjpfHzqd875mY+Er6MoyCksrO9SZ0YB38NBdAsttFDBvI6iIKe0GS2TVFEwms04O1EU8Fu3upUOrHkHb4FXZwnEYVQUwMnPkGynKBiP/oxXFHz84x8nSyMc4yKz4rYyp81Ind0zP7ckDL8Lu5/Gt3O7P+OMMzYQDHvHGMHnxd+zYy+cHgZFQa5vCQvfn8mVhfEajW9lhJ9b8sXS9GVB2FlnnbXBfhXm0n4EYaqU7SyxZM9N+zOWXrcUBeS7ygjJntWPvu/P5BQFfDcwaDLO3XrHnKKgKm0MCFjuN505zbXcH3ntVFGARbpfMqcqL/76MCoKkDlYXcgpCjAYspnqhOumq6soYM8Ky2Md3ysKyK+X77DXU+pSRUFuNkMah3MpCnJUJty17tbGCZfvifokKntqrW8/qtxU84mZWT9wTRUFZlFA3pnK002BaCeKAvgwHd8YpoqCu+66q1gvmPvpZsat2Npgm3hVMwqI76cTL7DAAiOSpCNlecNfccUVGzTqveaYNrjUUksVed13331HrP+PhaS9RzfzzsbOLPlhaVcpCnhmnaWHTFGAlURu4NxKUcASIey9YHlJrXf9e1OvWM8RLqzDZ39YghEfAY634vJxB+kYQby1Z5dffnn5aiieTIHHuqrdcHSWjDO/NSsn/CoLPJ7LWq2mLMgN5vz0SuoPGyy3cpYHfASSlo8qRQEDHRSIFq6OP8iKAtha5w2lHNNAzfEdYZ1/GNUpC4tX10/Zj1VRgACkVXveSlGA8siU7Si+UFKmzreNsEpd+j433nhjGmQgzhHm2n4BOUUB3y8/E6ybL50qCjpNu66igHR9eaaKgueee67hrcPXX3/9bFZMecnMHb9sCYGZscT0cp5Dfepkeabsw3r0og2sEbref//9Tblks3hbSo77WL11y3VDUcC+Fb4eoDiocuzTZPWeTZVTBbdXFLQbWGMMstlmmzU9O/e9rMpLP19H8MWm9XBno8V0ls149Gc8rzqKAsKnihyfBsepRWfVN5SlZ0zQz75bqbvwwgvLerDXXnult4vzAw88sAyTC2DCaYxJcsKtXJx+u0bf0pbZyP1WJmR/phNFQSqczikKsGhPnTds4LeC8YvvD9uxjSV9fD+jgPqVc3znWQvf2r/cfkK5eP12jX0X7B3TsqA/Sb/S7uN3y3WiKCAfPg91jjtVFPgZklX9Gf/uGNOwb6HlBSUmdXfQHWMFG2siRPfLD/Lutsk0XPiGj9WxL4L9lnme8ca362nf0odpd4zRLst2e+eV16miIG0XMIKhL1vlMKCwfCKL8fmh32v38OXGl0D3Wq/xzWdPpE4DjQB23nnnbaq0vgJzTJhUKD+xXoAf27bbblvkl6lBrC+NY8BqAwqW0njqqafGlMUrrriieG/enb8tt9yyiVErISAPZs08Gg74pcLd/fbbr0yLpYKqHANmez6+F/Cwea6/59NAOIp1Bs9OFQWsX+zLF0EHAo1edQjRaUTJs99rAQsrhOJcpxM3VkfHyHiuu+66TYxQ5tg9820zq4fi3hlecOYtZ+ksEN4GP1UDE+qqX/6Fd7Ln+LTTj1junW+++eZycOnLmeWKvPAzF3eQrtHZY0MgBkzG0i8vU1UWnTCgDmy11VZNdcUzX3rppctnk4fUodCgc0LH0vJovqVDHa+yJrT0Dj300Mo8oJyyNPERSOFon+wZdf1BVxTAxTqGbBhu3Pxgks7vWJ21C5Z+yh+hqt3LDbT55tl989M0UBZzL/d9STdN9RZ4pnxlXdcqYSAzXUzJlSoK0rrIQMu+0WPl1ovxaW9hz7c+nb7OElBWLpTFWB3KCCtvb6nFM+o4BloW32aYWf74baeCSEvTCwJTRcGtt95aviNptSprvl+EQWBDPHM2qwmDhdSowsIMgs8gEs4wYI1aKwt8b6lZNbujEwZ8/yx9bzjCs1EQ2z18Xxb2jHZtFO2EpYGgLnUI+G2WFgoQ6xdhhIEihHzQL0ap0MqlmyYSLyf8bJVGP99jbyD2MOO9UaaZo3y63Z+x8jTfzzJHwG7X8b0iC0UwSxaSR/6849viZ3i2688Qns1D+fNjTgzWmDVB+ixhUbW5KELcRRZZpAjHOMu7s88+u/husb9OOuvWhxuEY9+35HvtHQIuOLYrCx+nk2OrB/i5/oul5b+PhE2F09RxnxbHqcOymPJMw1Wd+zEkaVGPzMCHmZKsBoCRn3fEsfTozwyqsRW/adtkPu3PpGVBGzBWh9Ec6aRCX1j7tgaFqDlfFlYm7fycosD6+RbX+m58t2z8z6yCVjNH+KaRT1OKW1r47Hlm75AztrH36Xcf+Yct0YNRgL0zPmMIWKDcG+vqHvRn/Exmz9of07f0efD32h2zJHHOsQcbcRdbbLGmtL2hHf3xdu2CX7arXV5y+dC17hEY+SXpXtoDl1K6OWOrysuPvlccllk24GJwycfbhPJML2w1WK37DmZV2YoJz7U/ZhykDmGcWeVYOHw6uqTbSljJoDJdyqRVXtJns6YiS6xMNdVUZR55tm9sEYb1spLA3gnLKhuIGEcbDCAI84MWi9Op305Z5tkjLHnttdfKR2D1z4CWDieCfcsj0+otXs5CqkwgHlBnbWqsxfE+llLtBtWWHgpAlhgi/iyzzFLkjc1Uh82h7PMMOaZzSll1w1EHTIhGB5t0c4INnpsTppAHlHppHjln8ENalGU75zfKzKXlr5nFBZ1cE9z5+1XH1Kc6eWmX116/jzItx4D2gfKwAcVo3wOhnG8Xcs/y1/yavvZM21jah6s6RslJRzd1fvPIJZdcsmyzSIcN4tMlh9L4tiwGQiBr7/BNmEP7DC8GEoPssIjeaaedijqD0sSzsG8WypOxfqMOO+yw4lteVc7+uVjwpo620Jamq0qDATLpkN/UsWcT8Vg+xz+LPgTXMd6gvNmArsr5PX2wKrZ0iI8wdDQzaaqe1avXsbpDQF5VBghCurH+tQnjq57jr5966qkjcFHffJhWx2yyftFFF41IA0MXE7qQH8qbtoW0mIVSZwkk6kyqjM/1tUc8fIAuYCxjwkz7zfhvSLu+ZV0Urco4vZf+zlFuzRU3qySc5RHfDJa4zje0Th/ClpFhBrWlZcoGjCraGU7wjUXJgRGGxcenL0w+cu1jXUb9FM76lqwl7znYbxJBaDcce0P49H1doV3391JlgA/r7xEnHf96gwbyfeyxxzZYP96n0e44168xYywEhYzXqcc+z5Ymyt1h6M+YEYHvz/iy6EZ/hnE7sglj28rHuNFcq3C5e7Q/9JdThzW8X14Y+RFl7vszyJlaubrfWIz0xioob5WPiX3PK//TMkCO1o3+DMoiVglAgUw/M/0zWSZtm7/H2Nifc4xczK75/VzSpeyMK2VHeOvn+3fEaIF7ddoF5H0+btXxCSecYI+WP04Eip0kYgHI1SAQhUUhTuWqETKEKaecMsT1AWuFnRCB4h4BIQ64QhyglI+L06BCnD4YYqeyvDbagzhgC3FwXESP08QLPy4HEuIU4BFJko/YyQlRCD/iXvzYhCj0D1HDXN6LmsgQrehCXBYkRIFged0fxDXKQ2x8/KWWx7ETPuJ+bMADf1Hj3XQvNpQhKjGK/MaGtOler55ErXyIGt0QB5dFFqP2OhxwwAEhdoJDFIaNOdtRGxyiRWWtdPgd8HtIXbTWDlEJFOIgqrgVre5CtAIrjnPlk8aPQqcQZxaEOBAubvG+sRNeHFc9M03DzqNlRIiC7KJ+Uc+G1UUlTtOrxwFkiDMNmq6N5SQqbwJ1Mw5gQ7TeL5JKn8nFaJEX4sA1+6hceMISp46LApkQp5PXCRqiUCdEYW4RNs6ICHE2S614xCHuoLso0A1RaRfi4CTEJTKK16X979b70zZE4VdtjHEwFeKMpKbw/K75fdd1cSZaiAOmpuC0dbFzHeLshabrvGvumU2B/ntCvY1CrKLNsvvRwj5EAU/P9Rcsf+PhWz8qCl5CXGO56RFRwRviMhlj/kbxO43Tlcs+QbSSC9/+9rebnkVZ0B+KSqAQZ1I13YsD4xCVmSEu3RiiYqjpnp1E4WPRx4uCuBCFana58PldROvNQL8odVHBHb7//e+HOMskvdV0ThtFW0W9iwrW8h7tyi233DKijpYBBuyAsqAfE2fAhig4LZjH5YGKt6Q/lutHdoqANsb6Ie3i+m+XhaV/HWfp2mlbPw7is+XPe0YBTIgD/SKNOMsunHvuuU3fy3aJx2XfQrQOL4JFRW1TX7pd3EG5n/YteS/GHLCt07eswyHXD6mKl+vP8N2knaCM4nKZZdS4d0CISsqOvqG0B9QVc9HQIsRlmEIU5oYoyLXLlT55iZbzRX/cAtEuRoO3rvGydHvZj2t0N5UFeaX/Gw2Hujb+izMUQzQ6qYUhGj4Uv38LTJ2LhmBho402Cr4N8XWRb2ic0R/ieuFhkkkmsaghrgsf4qyT8rzOQVQUhKh0awpKWxln6Ad+YzmHPIH6yDeVvs2gO/ozfOfjrJsRr9rN/gzjjyqHvCTOeCnkOTC3/oyvF1Vx/XXkK1XjX+Qy1Ns4s6WMEg1cQpxR0lQXy5vJAXnhu8Z43b5PBKEeRYVDGToKoEO0uq8c/5UB+/ggGkCEOPuiKDPqD+/Pb7Nb/RnQxNk+AbkY7UDqrG+Z/kaJk34vkInZ2DoqMQJyF1y776j18/2zO5GLMuZCztTOtZILtour+/UISFFQj5NCiYAIiIAIiIAIiIAIdIkAgw0ED9ECL8RZF11KVcmIgAiIgAiIwOASQGgb91coXjDOFKgU3I8XAQwqUE7F2fjj9Yi+TBdjvColSl++kDItAiIw1ASkKBjq4tfLi4AIiIAIiIAIiIAIiIAIiIAIiIAIiIAIiIAIiIAIDDsBKQqGvQbo/UVABERABERABERABERABERABERABERABERABERABIaagBQFQ138enkREAEREAEREAEREAEREAEREAEREAEREAEREAEREIFhJyBFwbDXAL2/CIiACIiACIiACIiACIiACIiACIiACIiACIiACIjAUBOQomCoi18vLwIiIAIiIAIiIAIiIAIiIAIiIAIiIAIiIAIiIAIiMOwEpCgY9hqg9xcBERABERABERABERABERABERABERABERABERABERhqAlIUDHXx6+VFQAREQAREQAREQAREQAREQAREQAREQAREQAREQASGnYAUBcNeA/T+IiACIiACIiACIiACIiACIiACIiACIiACIiACIiACQ01AioKhLn69vAiIgAiIgAiIgAiIgAiIgAiIgAiIgAiIgAiIgAiIwLATkKJg2GuA3l8EREAEREAEREAEREAEREAEREAEREAEREAEREAERGCoCUhRMNTFr5cXAREQAREQAREQAREQAREQAREQAREQAREQAREQAREYdgJSFIyhBjz11FNl7Kmnnjq8853vLM91IAIi0H8E3nzzzfDMM8+Eqaaaqvjrvzfojxy/+OKL4eWXXy4yO8sss0y0TJMH8jLDDDOEySabbKLlQw8WAREQAREQAREQAREQAREQAREQgbEQaDQa4e9//3uZxPTTTx8mn3zy8rzOgZdz9oJc5I033ggvvfRSmHbaaetkX2G6QECKglFAvPPOO8Ozzz4bVl999TL2TjvtFNZff/3ifLXVViuv60AEBpXAW2+9Fa699tqm11thhRXCO97xjqZr/XByyy23FALjJ598Mmy99dZhiy22CNttt11YZpllpDDoUgH+5z//Cddff32R2jHHHBOuuOKK4vgXv/hF4c8111zh/e9//6ieRj1cZZVVasd9/fXXw69//etw2WWXheOPPz6Qn4UXXjhMMcUU4aMf/WjtdAhIR+qee+4p40w66aRh5ZVXLs91MHYCf/zjHwO/zZxbdtllw7ve9a7crey1G264Ibz22mvFvdlnnz0suOCC2XDtLv7yl78Mq666artgut8DBKg7/OZpY/rR3XvvveGJJ54osq7+5fiVIIPQX/3qV+UDllxyyTDddNOV53UPrrnmmjLooosuGmaaaabyfLwPHn744XD//feXj2FwTz9GbnwIPP744+HPf/5zmTj9X/rBnboHHnggPPTQQ0W0SSaZpKP+TKfPUngR6CaBv/zlL+HRRx8tktT3qZtkm9NC8Eu/0zvGK4xbOnH++/SBD3wgzDrrrJ1EL8NiZMXYmXFbv/atypcZsAPGOf/4xz/CBhtsUL7ZkUceGRZbbLFQ5zdqY64111wzYECJQzby6U9/OnQ65rIMPP/88+H2228vxlyMvUbjTjvttHDOOeeE008/Pbzvfe8bTRKK0yEBKQo6AMZg7ec//3k45ZRTAsdV7rvf/W6Yc845w0YbbVQVZOCuIwD8/e9/X/leX/rSlzrWZB599NFhgQUWCGuttVZluumNP/zhDyM+pIRZYoklwkorrZQGH9X5j3/84/Cxj30sMItkWN2ZZ55ZWN7vtddeTQi+8Y1vhGmmmSa8973vDZtuumnTPX9CR8ULV/29LbfcMsw444z+UuUxZfHggw+GXXfdNRvm1VdfLQTSm2yySfY+FxFUf+5znys6upYOnZ/f/OY3gfejE2XXKxPRjbYEDjnkkLDffvtVhuM3hbJ18803DzPPPHM2HAJ9Osup23PPPcNZZ51VxE3vpee0308//XTYf//901uFUOiMM84olb4jArgL5IP83HHHHeHss88u72Cx8YMf/CB86lOfKq/pYPQEbrvttrDDDjsE/Jz72te+Fg477LDcrRHXLr300kIB+MILLxT3ll9++XDCCScEhHl13K233hpuuummIujuu+8evvOd7xTHdJyXXnrpOkkU7Z4fqBFpjjnmCBtvvHGt+ApUnwB9CBx1h0GtKRM7ac9PPPHEUrFkT0aR3Inwl+/lP//5T4te+BtuuGHbwTXCl0suuST86Ec/CjfffHMRj/7lPPPME9Zbb72m9HQyegK0C4888kh45ZVXwj777FMmhAHQvPPO29H3/3vf+17YZZddyjS23XbbYnDeSZ0rI8eDu+66K1x33XVFf4p+VZWjTePbRdvy05/+tAzGjL2vfvWrxeC+bhtVRtZBJQHqysknnxxuvPHGcPHFF5fh6P/SD8atscYahQFCcVLx77nnniv6D1deeWW4+uqri1Bvf/vbO+rP2OxM/4hOx1zWVvo0OB5tvU3T0flIAscee2wphOO3ST+iE2ftlsVBCDgaI5Vzzz23GM91WtYo4Pk2kQ8Mb3B8n3CLL754MU4uTvRvzAQYU9BW0O/07oADDijGS/ze27kLLrgg/O1vfwu77bZbGZS+zEc+8pGw8847B4yc6jrai8ceeywcddRRRV+Eesc4GsV0K4ecyAzGfDjyQH9cbuwE0nFOmmI7GWW7Mdfee+8dDj300DTZlufIYhinH3fcccWYizFdp47xtrVRBx10UHYM32maCl+DQBR2yNUkEAd7SKhq/c0222yN8847r2bK/R0sdhAaUSvdkkvURDZiI1H5olHY1ogfmaY/WMcBcSNaHlfG8zf++te/NuKHJpsP8kc+27k0D/Gj2hQlDggaUQnUiMLppuvDdBIb+kZUkhSc55577sapp55a/H3wgx8s2UdBbyMKTyuxwLnqtxQ7EpXx0hvrrrtukU5abna+1VZbNaKCKI1WnkfFX2P++ecv0ogCw/L6N7/5zab8lTd0MCoC/8femcBtV4x//Pa3E9kJEbLvqSRERItKyk6iPXupJGuICCmiiEJJSoTKFpItWbNVyp59X7Pe//me/M57neueOct9P8/zvu9zX9fn8zxz7nNm5sz5zZw518zvmmv22WefBp7UfZq8qNrNoYce2riWyIJxsv7N3ucKV7hCI65tQ8n6M5vGnkwWFeOrX/3qVR7Jkrxuu2kyqM43TdpW/VAiimzSieNddtmlTmPLwXEiusZp0mYiTZwYhkCaJBunAUQRZ+G+2267dWacBrTjNNE2kdfGG29c1XdaztqaR1pJWCzLeuutN06WMq3p08RSdZ9kATZRhkRGVteSNXNrHnGxHwJplVCFp9qHD/k+pIFOZ2aJgBon4m+ivpKV1jitkOpMTwT7vbTlSJZaVRlLmSRiYZyMJCbuTR7oIKecckopaZwfgAD9QrJuy+Ks+kqTM71yPOigg8bJGjyb1+67794rDxspWaqP6Z8ox9Zbbz3+61//ai83jh/96Edn76tn4PtIu0+uCBrp4sdwBNBn0C2FbSlMVo+dmSeCOJvPDW5wg3GynmxNb/UZXwbGXH3kqKOO6uwr0YdDFg6BY445psLc9hXJmK06xzvaJclauIrr9Zk73vGO1fkLL7ywK4sx+ozGScklSdUG9TsZYHWmR5/R+Mu3PX6nFbrj0Gc6YewVgbFpIiCz/QRYJ7epnfpMMqQaMy7P1RXn0gr6XmUhUpoozuaTjLxa8/jOd74zTqvbsmkTyVW1x0TYt+YRF7sR2HzzzSuMkzv0eozLPE0yvK2xT6sKshn5MVciw6s89txzzzot7WWo2O+lnWvpm8+LX/zixv0TUdA3acSbEYHhtT3jDVfX5GkFwViTSYlBHX/hC1+o/niJSh1vsuQZJ9cWq+sj9yp3suCvJvMtBsKGkAG1rjHgTkx2Nt+0RGq8xx571HGVhvBlL3tZNo09+ec//7kiK5KVXl03Kkey8KryhXSgvG1i78sxHy8+bPqDAGJiM7Gjbdks22sMKtJS/Lqe1l9//fpZeUeSlWV9DaXk5JNPrq/bg7TMuq4nj3lfooCPjS2Lz0e/S0RBstAcp+WSVXkZ0KXldXURgyiooViQA/pC1YdCBjtIWro/cS1ZyGXvq3eaEMVWeRH2IQqSRXGVhnaD0ipJq1vGyX1NI79kwaPLE2FaLVDFXXfddet2TJnoH1SmnXfeeSJdnOiPQLJWayi2wlVtAHJA5whRREvyoQ99aMxkfLJIadQXeaWVf1U+yVqrlHyc3L7UZUnWoo080kqZKj2EY9sgxxIefAf1HMmStH6OtJR2jKIeMj0CacXQWBMftAsGR8Jak66cT5ZvrYPrQw45ZHyta12rqhulJ9xqq62qcxtuuGFnIe33UnmklUx1fVOOktCfcf0xj3lMXX7y4Bx/9DW0nZDpEcAIhX5BmBKi86mumLzjHBMxyeKy9UYMZBmYE1/pCZOlZXUuWYm3ps9dTCsJGmVDT84JOo59Bo7T8vyqHO9+97sb15KbkFwWcW4AAl6fSStP6zpnklV1wZjR6hn+FsmCvIrLpI1tMxg1kQcGB9RjScibdGeccUZ9T92bsI+IYGLS2paBY+kz9JV9xmF97jfvcZiwhQSifqhncIaQtvVGuyhJcgkyMea2aTlmkj6tMCpl0dBnfFp+Q5wmd57F9FxAn8E4zLcZmx/6DIREyPQIMMErfYZviMW7rz6TVhI0xuY2D+kz1FvyAtBaUPQZ5kKSq6NGOdKqhLr9liagk7vuMUQW94FoUBnSisk6Ldfuete79jbCaC3snF5kjAOpxHcorYBuoJBW7ddYEyetLGhcxzDWkgn0VcnFdBWH8RFEot5vjHKHiNIRTkMU0C5sHkEUDEF/trj9NInZ7rHap2ZSWAMAJhCTH9P6mTjmxbQN2B4zaF3OgtWtfV6OrfjJfyzkSpL8Ro+Z8OfP5tlHQWWSD+UqN4FPHb361a+u8sSamPxLYu9bOu5jbVHKf3U///znP79RN5Yo4NmwyrW4paW1nY9s43PclygoWTXY/FCwSpPOH/nIR+qyJldDdTmZPPBWpPXFOJgKAT+wpo7aiAIGpl3iJ9y6iAKsQtPS2qrOIbS8+LaLMpwb5GCpx6CaP2/hCRmp9sfkEiRlyHQIJF/bNZbClFCC9a49T33krKLSMtpx8htdxWUFkZe0ZLu6xjekJPr+cz8/ccMgTOUgXkkUJ7kiaayYQRFPrkLqPPhGtQ3yS/nH+csRSEvxayzBnNUeEqwgrfV420oU6S6QRFbQMZJbheoeTCqXhHah74glf1hppLZAiFWoFxHYXE9LrRuXmShSevoom3cjYvzoRAADAWGpMPmXr9PZCXi+HayCy0lyQTZmEoc8kh/eRhTanFYtMrHTV5hY0eo3la1EFPh4xD///POrW0GCKz1hWx/Vt2zzHA8rar+y0U58eMMH6qakgyofyEAv6EfUF31IcknkLzd+8w1Bb7X1zHGXMEGtdpsbF6HfKM/ct7Ur/7jeRIAxB/XJ5K/Fm9VpfmzFhKwX2pF/1yH+yIs/jBhVX331GVatKD26ktLzbSmRiprwzREaaZ+NOg/yorysjguZDgFrSc2YwgrfFlZAq864bvsi4iY3P7X+S7w2fQYdum1VQHIdW9/LlmPfffetz6dNZu2l+hjDH+6Pvm1XjNN30f6sPt9n/FdnHAcNBBjngjPfIS/0H9e//vXruvK6pX93/VwMRlJqa0MMHzCoUzpC30Z9Of1vxky0TZtHEAUepcX73a1JLN69V5ucmcDGxUrb8mOsjWwj1vFyJgqSz9/sMye/uo269e6A2lwQKaHwI+xDFBAPlw4lSf706rJS7pLwoaWuc3/J72wp2dyc98osuNOJW7F1xzFWcW1iJ26I7z9OpbQiCkifq6+2JfZ2MOeXhzMosysVyDtkNgTaiAJytqSN2k/XHYcSBbaPRllCcfWieyv07mSYBHrYwx5W9SUoLl4sUYCyy4AwZDoEuogCcpU1pOoLyyYrdqKDybycMPhhUEwerIJKm1M3olkiX/eNAABAAElEQVSSgDieKCCyHcxRbi924rc0Oa2Vb9wjBtYewf6/24gCcsFtj9oLIbqBFQbfdkCUqwtZ+/NtyH1n0BlVn5CStk14osAPrOmX7PfHD+YoKytk7DP0dYNknzOOx+MhRAF4s0qMSQ0rDL4hEFQfubrAzZ2ut618Ur7o0IqvsM11pp88JE2JKOAaxGnIdAhgMas6UWgnPqxuqes5okAWkrhFzYmdtKXPyLUrmy5tcjpRLnvdH/NtZGWbyuiv67euE+LqKGQ6BKg/9TdY6ubE6jP0GWkvrUY0VpDY+vCGD7h71So44vmxOJnZlbOMobxYwwfaVE7QZ7hPTiizLSPHnjzNpYtzeQSsbumJAlJY3RKs0X/QYRCMJP2KsjZ9hvR4ZcgJrrRVr7h5ttKHKFDanD5DXn5Vjc0/jvsjIKIAjwlM/PtxrlYzqT7sGFXnFObmYtJ+j3U7wGCmSx7ykIfU8ZWv/V52pffeHZRHEAVdyC3c9SAKFghLOwmlhky4nIkClF9PAvDMfrLGx1looiBt3lZ1RAtBFLDsKqSMgPdz6JevqS7sO9BFFHSx2KXSiCiYZr8Iu9+IJwq4nz5Om2yySb30rlSOON+NwI477lgrC0yu4W8Zy1jJUhMFtM+0ge0Ya0srtt1y7IkCa/VSIgp4Nv78BKS9Txx3I8AELO5dbJ2wTNqKHVgTz397+hAF5Md7rvukDSjtLerVhLreRRR0DeaCKGjAu+A/ZiUKcLmguiacZmDNvgTKw7uf9ESBtya2y8PJIzewDqJgYZrNxz/+8YYbD95d3MhI7IoC6gJXGn5yztYF/Yhdcax8LFFA/V588cW6lA1zxPoQogCXSehViF9RwHMEUVBBM9U/jGW0Qk3vuJ346EMUsCcbehDp+xAFxMtN+toHGEoUsN+ayk9YEhsniIISSt3nreEDe1zkvitd+oytC459X0QptEKS67iO8jKEKCAPL+eee27lxgaigBVOfkVbEAUesel/4woGC3/VO1bc/jvgiQLiMg5HcnWRa3cyfCAtq0TYG8cKxpV8F1WONqLA6zPKR2lz+gxxgigQUrOFIgqEt58XW0iiAMM4vmUlYYyv1bcqD6H9XpbSch6jLTt3YPMIoqANuYW9NvkVWNj85ya3eSQKqFx8MrMpn15gcPCy2ESBLNJRvJlwzEnfFQVBFOTQa57Dd/sBBxxQ/XnXQqoLtQfYZPYjaJOVQRSofIRtRIGs8trKH9f6IaA2c9ppp00k8ERB2+otJZ5lRYHq/5nPfKayq0KdVzgNUdDIMH7MhAD7nmCtqz8/CWcH1vhzxnrKCqvRVJelFQXED6LAorZ6H7MiTK5ecBeDa0grbSsKIJbYdFZt5glPeEJtnWfzsANrJvrs4J2l9EpPWCIK8Aecc2UzDVHQZ2NmW/44XoEALlsgAKgrVpJY8USB32OLSRdWVKq+cxZ45GeJAuIyKVKS97znPQ2rYOVt25hPa1d6MtFjXebliIIDDzzQZxG/ByBgvyu4NsPftqQPUWAn//oSBTnrb92T0BMFpQk5pfFEwate9SpdaoRqf4RBFDSgGfTDEgVgie7Zps8Qxxs+2LrgeChRgKGX3OGRPtem7IoC4rAnnxWtqIUsg5TAmIPVL5Lc5HSsKBA6w8KTTjqp/rao7iGBrSw0UcB9GFtZYW9H3Z+wRBTQHkqi9Exce3KJNEEUlJAbdn4piQLqtLRCkjqmrlXvNuxDFNBn4ObXprPHQRQMaxezxA6iYBb0TNocUYBlYsnHn0m62h/yjCgg/GnJm32opSIK6ESYIMBKzIuIAqwNrX88G48BnyUKmASHzdxpp51stDhuQcASBWwc6y0TcklnJQpYKkk92b8hm1bjN9im5VgseBAFuRpb2HNYJT34wQ+uFQKs9v0AKnfHoUQB+1CwyZtVNtqIAnyU+w1u7YoC/Av7dhO+NXM1tTjn3v/+9zeWXbNCxIut61WFKLjtbW+bHeDLVQ3tuvSN8s8Xv/MIfPrTn670kdzqD0sUMCkPGSXxkxyf/exndakRWqKANmYH1n2JgtJGxNMQBZQhZHoEsMBEf/XSRRT01V2GEAU51zbUbxtRQLmlg3uyIkcU+OeM38MREN5YWFvxREFOn5mGKOh6xz1R0LXPDUZe22+/fa0Poc/kCCTuyx9kul0Fap85jrsR8EQBmOKizoo1fOD6QhMF9773vev6Jv8+RIFfISmigPT6s6tn/TeUOEEU2Fruf0ybYXwrnAm7iAImbuVuJlcXXSsKuIfVZygt+7LYMogoYDU/YyCNq37yk58UH86mZ/8Nv6ouiIIidIMutBEFBx98cGM13Oabb94gfWwdcex1CQpiXQ8RJ0cUULcYLPj89LsPUbDddtsV05NPEAWDmsVMkWN0MRN8lyc+5ZRTxlgz6iVQGD7tL3fhYpc6QhqgSHeJMCTs2qPAD4SYrOZjKuUEX22c4+PHhqUlQSHCSoK0/OE7mPujQPM7p0SX8prX8yIKmGjvWiotjPoOthWf8Iwzzqj8idt2Yo/ZPIc6K4mN23bMAP8///lPKZs4nxBgI1a9M36jrD4A3eUud6n7Tiw6sertI7zPtu6YvOsSFFw2uCbdBhtsMPaKrc2PlTNeLFFg49pjsMgpTz6v+D0bArYucANlJ3yVs62XvkQBS+pt3KF7FPC9eOxjH6siVKG3+tI3ig1LkfPOO6/6RmEZ3PaNqiLHv5kQEFEAscRkmRU/sF4IooDl2eofCdUWgiiwyK+ax5YoYHLD665Yg9s+Jjew5sk8UYBLkNzEP9a71se4zTsXvw9q2nhUefkVLn3yiDj9EejSZ4455pjGHiR9VxRQf20ylCggL/sNJX/2urB9Fcecp4y+r2wrS1ybRGBlEAWMaffaa6+6MCuDKGDFdh/Dn7qQcdBAwO5RwLvIO2lF+gTX+OsibaYhCpS3QogByoFhpc4R+vGULaeNxzFGnbav4ZvIefZCaHNnY/Oct2OMUCxmObfO6Cjgx95YhNZYucsIxdeR12eOOuqoel5McXNjXebcuA5pQRn4U3zCPkQB8Siv0vsNkYMoWLrW3655LF05Vus78fLYl4DjTTfddFl8HFEQUTaYVBsqRx55ZGOncqwkuzbk0j0snl1EAWlsfB1Tbv7w68e5rv0iiKu0bHBJefnTOSajSstzVe7VPRRmhCxBbRP2qLDxOWaSDLy8X7y2fKYhCrAUVb0Qqq4IsRLXNXz95kTXbYgFlvLhI6RrPFdIHgFcHODeQ1jxrnUJSoJtN0pLmHMDVcpvGqKAvFTHvi9ig2OVBQXHE0RYsNtnVVwmhZWnXFjwHpR80ZeeZ97OYzmrduD3BchhwTdI8QltXeT2iyAP1RGhnfz3+VvXQ8TFh7BkKFFAej+Yo63ZsuhYz6NvFLpEyOIhgGUc7yaTsf795659iQLSWj/l1gLPryhQXfuQOvcTz5ShazBHHOsXX/lyPqSJgN6v3GC2GbP5i/eQtNJnwBg3il6EvUI/sFb83PtPHVp529veVunLuOHje4J/auVLOA1RYN2MkMfJJ58cey5Z0N0x+ozaDCGTu0OEyRlbZzl9RvtfKd6qRBSoTD6cZvw3BLd5iMt3AbebFlu7ooB2gR6j62x27SfYdU1hl+sh4lndaiGIAsoksp38d9lll4auzHuj8hGec84581C9Uz0je/ypv2HOISeMQ7SqgLheb7FEga8Lr89QHwtBFNj6tcfoNBjN5sTGaztmYjgkj4B/t9pIf99OyNHqlnh88P0LhnS2brw+gyGfvc6x160wdNJ45nWve139IDZdF1Fw7Wtfu7rPwx/+8Do9/aHNI4iCGppFPwiiYEaIsTizjZdjXJksB9lhhx3qZ8MqiYFLm1j3IR4Tfg8Rm74PUcDqAZsmd0w+TG6XhE7Yuh6y8RhAKM83v/nN1UDOXl8OxxdeeGH9jDwrvnLbBCyvdrWrVZiBm105gnU3G9H0kVmIgg9+8IPZWzCoV30xyPFl0TWFuKXxYpeHY0ERMokAioQwVDgZa8UZbYR24xvfuG43t7nNbeo88LWNuyoGVV0yLVGQy5c+m/LTB5Qm+L1PX+Jvu+22E9kJB8Lw6TsBT3Ui56qvbQXefvvt15iYtRhznCMKsOS28aYlCu5+97s38vHubLxPX+7piQIeGpdDtjy54yAK8u1FZz1pc8IJJ+hSNvS+dYU5REFO/MC6tKKAtCWiQPewIQSilX333bduC1rGb6/bDee8r3H/vdR9bPo4HldW0MKGkIm4NvFkoU3L8SxEAfe1+TGZYq0B8XHP9cMOO6wu4q9//etGmj5EAS6UbNux9+T41FNPrfOPgyYCOTIHzNoEF2ceY/t7ZRIFfG/6iHd3Y8uv4yAK2pH85S9/ObaT8IyFS/LWt751Yt8a4trVHYynunRL6sYTBRjnqc4UWqKAfXEsGTGN6yE9F2X0G9fickT3ZUU+1uEhZQSG6jM2J3QVrXijTn1dKO4nP/nJuk6oG1avWsFNEWSl6o3QGj4Q117j2OszGFBq/M8kb271Effx+eR+B1Fga2fFsa8jYeddOK1IseKI+TH221IaPHvkBMOVm93sZnU8iAiNxdnQ+ulPf3p9TXl5okDnIa2s6DxhG1HAt4Y4zAtYCaLAorG0x+1a0NKWZbW7G1Y/+PyyL8DWW2+92j1HqcCWKOAZ8UXXJrCNpLF/srAlPS6a2gbeNm+L6UIRBeTJRGSOaeXeTBLmNmPmmiUKyKetoyP+6igoGhb3LqIAa5j999+/flTqiaXLygMFtc9HzE98eBa7voE5YLKOJd5e6VEUSxRQnqc97Wm6VIUqIyGkRm6yxhIFuAphOV1IE4GhRAGpcRtlBzgoJ7Y+OPab0jbvevmvhSIK2LCYQQ/3ZV+CkniiIDc5TVr7LDul/U08SVXKf57O437BuuvDEhOL2jZhctV+W+QXFbyx/OX7Yv1Fs7GarYtpiQLKtMUWW9R5QWjIKgvl2fsE5Z45ooC4tjy5Y9qf3BG1YTGv14YOrG174ZgVZuDOd4r24jcrXyyiwH9fLFHAhIoXu0EuPqH5RkowVMi1HV2P8HIE/MC6iygglW8vdtIdV1V+E0ZfDxDDGlj7erBx7WbG6KPyzzwrUcA9adf2OawuhL7G9ZBJBKYhCvDZb7HmeKuttqrfT/RO9mCysiqtKKBcfYgC3D7YDWvt88TxuBo32ve7jSjI4YUOzMpU8sgRkkqDha29j9WjidNFFBBHE7rkg6W6dRGb02cYF/cRiEws5CHQeQ8gRELaERiqz9jcnvvc59ZtgUngkmAs4Y1dFBfjQGtlrrbVRRR4fYb8rI6c8yjQlyjA/Z5fza3yznOIwYjqRyH7AGg/ijZspDNiDMG72Sb089Z9HoZQ6AxWZ9X9CS1RgDtNXZuGKODecjEUREFbLS3ttSAKZsAbNl4vBSE7dC8n/8JMFMsdBwNsJsqGChMfFiOsXD72sY91ZmPTDCEKmPR98YtfXP/ZfHRc2mugTSHyRAF5LUcRRnxQujYEzj0/k3HKg5BBk53kyKXhuk3TlyiA9CmJHRyTdxtRkLP6Il9LFJAHA6qQJgIoKbxvWCiAF8dDBZdP1tpBbaErn4UgCphYps/YeeedO8s+DVHAs+BKImQSgWOPPXbMQImB63HHHTcZoeMM1pyWLADrts3/+hIFKKi+zpjs0UCe++D3F2I8Z2HD9TaiYL311qvaGu+KHbSTjj8U7Msuu6zj6efz8iwDaxCDYGYyQ1jz7lsCeDGIAgh4vym6HXSxKi/3DbIEFNaltLfc0m89y3y2iPJTv/GNb6zrmYHv2WefXY5cuEK9WOMHBubW4hHSUPgrLBmi6DqhJQrQR3WtjSjgG/X3v/+9UNLyab+HF/cKmUSAySk/Xmlb5TaZw+VnvOHD7rvv3jBOWlWJAr5H+mOiT21SId+0z3/+86XHnuvzfoXkEKIAwwAZabFRKN+gkmCcuOuuu9Z1g/Eek/sIbrJyGw3bFQXE8+3PrpDM6TNt42LyQ5gg1ArO5e6e9/InXpj/Vp/hnTv//PN7ZQxhTfy+Yy50HHQdvcvSJWgbOmfDlUkUUI4XvehFvXCYt0i2jnAdlNuXzWPC6g4MmLfccsuJuRjahdVnlFaGC/Z+pWNLFFjDYMY5amdeb6U89pqO+cboPuwlqPOEeCHQNUKeX9f7zBHq2SIcjkBojMMxq1Oo0TIpCevG8kMJHT7L/FgKvDoLCgDP9vGPf3yqx4AhlLWu8OI3kzxtoriEfToBLC3YMM5bCLIvgc1Lx7l7tylE80IUUNf8MbicVoSxQrvEPpentcAiTRAFOZRW7XP0d12uyegP+ctZjjMxq/aikEFLm8xKFECEsek2A/mcFfcb3vCG8fe///26CEEU1FAs2AE+e0vuw3QTlr+WJvm8NeRCEAV+YK1yUE61TYXqLxng6xyhJwogFrbbbrtqAzdrmUmerK6waTkmbsgkArhOAZ/111+/+k7llrhPpmqesf6Vyatt8z/2miptrt7X9VDOj6wlCijDLBZ4pOcvZBIBvZ+WDJqM1X5GxjLC2VrKeiOHV7/61YNXFChfQr5H+k5CDtlrHKPncr3P6gg9FUS8t0ZkgilkEgFcNKjNEE5j+IVLTjalt3W3/fbb1zf7zne+UxlW6PrK3KOAPStYLWt9SVNQdCP6WJVRYbhSrKuxccBkm1YwQUR3jW9tYllio0O0bQarNJDO6BOqEybd6BNyluHEyekzlkTFZZL6HOVpw7ZxMWVijkNuFW3fqPKip0/zHin9cg7RZ9Tf9DXMY0yy4YYbVsZVXWMui50nQdFRdW+RPKr3WYkCVuL5PSHZH4r8IbN0X4UHHHBA3Z5VBlv2OL4cAeFFyHekS3jv0GGZo/SrQBizo2/k3llLFGAwbO+70UYb1XW1zjrrNFZxW6JA9bgUIXsxhSweAjG6mBJbXj69AHTAVph00mDUd5Y23nI4ZlKX/Qv4w89qTrA2FlYKuyxIFY+wiyiQgpQbbGPdRYfqV3/4cqLI476C52AzXC/zQhT45/a/mVRRffORyYmtO47ZbMkvv7bpfPwuogAW/aY3vekYdyWUJadcx4oCi/DKP77//e9f9wHXve51J/a/yBEFfumhf4pZiAIGW/TRWEMwOeCFyVsGfJZ4xHLLWo71cT1E2/bW6f5e8TuPwKWXXlq937znvO+8695ad2URBWxsbRV1LDHVj7GRlyWYeDr6QK5jkeyFDcX4Hiq9Qh8vfl+OALjn+nyLD+8p7SUnDJiEMSGWStJd/IoCrsvNlM+rRBTgjsTmnyMKMCpBX1G8nO5il+qzcRvPrT8tJVf6vpMM/hni93iMBax0mhweQ4iCNt1FdUVoVxTY832PWYnkLXf1DJb40vMw2Ld503ZDpkcAfUZ45zZVzOkz9m52tWpfogBf421y1llnNeoYgqhNWNkt93/0WV7oY+lvbLvhW9zXfazPb7n/xqIfvC666KLej4o7M/BlvOJXEuAWBkI5Jxjb2HpBV9W3wbYt4uSIAvQTm55jjMPIg1VN9lobUUB/t9Zaa1XxWX3l9TMsfrGav93tbpd7jDg3EAH6HCZjIZFzxk1M6BJH+ozN3hIF1LN1OWVXG1D3sxIF5LHnnnvWt9cecOi/OVesf/7zn8f77LNPo91hAR8yGwK8d1j259wTYfxLPXmiAMNO+nn1Af6dtkZRfg4oiILZ6mtVTR1EwcCaYXmqLAD0IrH5JYN9/ek84XImCnI+l5nc8bLYRAEWMWCdG2yrLAyebL3oPCHLN+21nA+3IArGld94ixPHWB158XGYUGVjvpL4+G2DbT5aPj6/vXQRBXZ5OEp3zq+wV7hxPRIyHIHNNttsos6Y6LKSG1gvFlFAP602lCMFKReTMMSxRAHn7YZzQRSAyOJJbjDL0nsrniiA7LWTcFiDq677uh7i++6FNsOEr/Lie2DFEgW4krFi3QHkiALFPeKII+r8uU/IcAROOumkBoZYGuX83aoeFWrlJ5M1vNc6T5gjCuzAGj/PVviW2PQ5ooD4Vo/M6S72G+UHcx/60Ica9/CDOVueOM4jQD35CTdIbC9dRIFtLyXdhdWuahP0UXaS/4pXvOK49Kc0hNxH8ewkCu3bukcirt/jJ4gCX6vT/87pM37Pspw+Y+9odcu+RIGd2LN56XgoUWBXSOaIAuVr2yDHYfggZKYPeWex6OZ9pm/wwnWw9iskiUe/ZVch+jG33ZsJA4ucWN3Kuh4iLpPNts69PmPzwxUVcXPkJPGYLOZ6zhjH5hPH3QioTfjVqkpJuzj66KMn6oLzhx9+eKNOlUZhmz5DHPuNoz69dTpx2vQZ7fVD31kSvol8G9X28DwRMh0CtBVtSpzTLcmV/U3A267w/4FzA01deN3SEgWQEH1F9Urov5d98ojNjPugtDhxYjQ6AFesotmc0jb4tmM6x2n8+g8o0kqNmiMKckrvciQKYO3nTRh8+vbehyj4VGKo28TnWRpsk0eOKMjVhSUK1lhjjWoTa1sGLDrtcssvfelL9nJl9WAVHz8Z1IgcP1oR8ANr+kUGIxImf1EcfDtggrVNpllRwOba+D7UvRiwM+nr/+SqwRMFKOJsPkp6lOecKG9CBmqf+9znctHiXAcCFkcddxEFfmBtiQJ8vsufr701E7IovKove03Hur/CNqJAaRQGUSAkFj/0RAEDIfw/W8GaTvVIyIDKuqbBctdeX2yigMkiNi+24v3KtxEFWI1BZIUMQ4Bvvq1njocSBdzRkja0PyZmvFiiwPr09fHsb4wrbPnYLDQnG2ywQSMeaSxRwL4GIr6VX6woyCHZ79y0+ozNnY1ImYClPjCIwBrdCy7qVF9YauasQm2apSAKQp+xiE93zNgDd0HU7T/+8Y9sJpoU9voM55nYV7sgnIYoOP300+s8uoiCbAHTScryzne+s8onRxTQf+HSiDIGUVBCsd95JnBx8wKWOaKgrS68PkMeXkQU8F3Ye++9/eXKFRnp9LcYRAE35duoe+BmL2Q4AvQHWsEBlrQXP77Vt4JxrpUuooDVIPr+sXJ6iKheCYMoGILcyo872WOs/DKtciXQx9ku3bKNvnQ8zUZYq9zDtxQoRxTklpV5ooCJ3dKgR7ezmHa5HlrqFQUPeMADJpaJqtzLOcR6hE0Bbd14okA+pBWH60zMtIniKhxKFGAd48USBdRXTqzVlycK7IZfXlnP5RXnygiw6bQGxdSx33vAWs6qDfjJvVzuQ4mC8847b2LzW92vFHqigHLIir0PURA+fXM11+8cfvp9vViiAB+b+Ne1cfy7ykDcEn5Y0XixFnh+03PFtffg2BIF+MnHdZ3iKI3CaYgCBtghwxHwREHOd6ncQqq+/CQH1rV8t3S9jSi41rWuVblqsCVlotjWedeKAohHL7LAUxksUYDfWbvHQdv30ucbv1cgkCMK2K/GCsvzMTRQPTDh7w0f8E/OEnzF8RZ45CeiACKi7yC5L1HAdxCySfdHR7ObznrSiXgYPIVMh4AmSoS3/2b01WesX+6cvmOJgjPOOKOzsJr8Ubm6XA9Ns6Ig9JnOamiNQNtgZbLqqEQUvOtd76oMUthLwIo1fFAebUSBb5vk5VcXTUsU2FUNrMonH/tnjSqDKLC1OOyYjYstGYwbS4szx7YuvD4zhChgr4mc4IbMzuMsBVGQK0eca0fgkksuGfs9H9VP5MKhRAGuxJQP73xfsd8a0vfVgZQ/7u7WXnvt+t7kkXP5p/gRLiwCQRT0wHO//fZrNFC9KG0hViLTbgDco0irRJQ+RAG+nDWRD15Yv3X52uThLLZdRIE2ZuI+3C8nfDyVJ52dFTaUxFJG173rIYiinXfeub7etfmmzXu5HftN2ixRgI9KJk6EI5N4duPOEhaKrxCswTwnnLd+4knjiYIPf/jDtfUF/jFRpHJCOn1UsehkHwv9QS6oPKWy5PKMc3kEbnKTm9R4eqKA38KakMFNbrJFOauOrOJKOu7BtdLGt77d2HuWjnNEAX0MPhyxVmZJrxU2s1ReWOmce+659nIcD0AAK0thqdASBdYNFNepfzZH9sKGb/TpxGGQbidQ8OWq1QRcL4nur9ASBXapPn5WvXBdq1CwXodM9YKCb8nN3OS0TxO/JxFg/5oHPehBdbvpIgoYgEMgeuG7xYaB1LevC+pT/dlRRx3lk1a/cWGkCaEcUYBFp1a0+Y1EyaCNKLBWX5CWOeOMbKHiZAMB+gW7jD73/ls9gOs5a0syZWJeZAHW4lZOOOGEMe6LIJbtMn8bJ3fclyggrXU9hI5mJUcU2OtxPAwBVmtYPddPxnqioE2fkasNTxSg/6CT0uZwM8X3oUuGEgUXXHBBbR2K+9ySUAb+Qp8pIdTvPJPlsrAXpvvvv3895pBeS8h19i/w0kUUWH3G+5lXXuxvovsT+vFRlz5DPn6Fks3PH2Ngedlll+n2EQ5AAGMYXMd4TNt+DyUK+ugzFBmDP+3N2UYUYBQG0WVF8y+simAFXk7YAFwbgmOoFzIcAeZg2tqGv+aJAnRdS/ARH31GfZPaYkkPUolxk6c0hNbYgjw333zz+rp1Fav0hDb9ne50p4nn2mSTTeo4L3jBC2zSOF5gBMoj4wW+0eqaHRZG/uXq8/vBD37w6vrIvcuNMnvooYc28LGDVj4I2sQRzBj82iX+/kZYA26zzTbVn8UYayyd92n0+8QTT6zKwf0U14b6AFHe3CQky7N0TzZnsmm1TJTrT3rSk+Z6YM5EjLXiZQJMWNkNcOjYsYQoCf64lU642xDMuZ77iDDRhxsRxeddU16EmoB5xzve0elPlQEYxA+WFMpPIVabXMu5Eig9V5zPI8DGeQxIwBZl0daX8CZkFVab9RHpbPzcMW3PE1RnnnlmtQlYLn7pHMqQnyTU02FVSrprX/vajWeBmOI8hKidTFa6CPsj8Le//a16/6ziiqW22g4+TFV3vKcMNEqC4spSZuIzIa88rN9L667D54NFt+5FyASi8tCybSxE2ZQtJ/jAV3os2i3ZTBtj7wJdZxCe+0bl8o1zkwi86EUvqrH0RAFGAppURa9o+0ZpBSkrUqyoPXa5lWTCkIl8yAgmpa1oRcCxxx5rT9fHdrUb7cKuKOB7xzkmubs2da4zjIMsAn5gbSOxj472J2AlAO8sk+4lYWWBNvNT30CozT4xYGgTVjvZdAym1ScQ4k5A12njVqwrEUsUEP+BD3xgnc+BBx7Y6HtsHnHcHwERhdSLJQpwZWgJ3y59Rm6rMFTC0luiFUmQnrhLLAl1rTZhvyGUC4JB10r9DBvmavKHuBhTSDDQ4hx5oR/HyiUhM12ofhs8+/xNQxQceeSRdd6//e1vswVtIwrQk7r0GQw09A3t8xznnHNOthxxsh0BWxd9cFYcTxSw6bGfx1K/QChDzi59htIyIct96JdsHhxr/M9YKycqH+Nz4kNUSljdh6cJxbEGQYoTYTcCXp8Rnrnw7ne/e1afYQ5POm4uXds4RyVkni+XNncO46mc5OKWznk9P5dfnJsegSAKOrBjIFZqnKXzTIh3+ZPsuO1qcxlLASyzZf3CJAiDJf40yBJOfPjaBMVUcUthKT1W39YSwqenfJSzZNnAoJ7rPp1+8xHjetskZqlsy+08H5I2rLjmJ0Y8BljLEU9/dumkMGdVDv48c8KE3F577VWsL3xnDvHbzPJdlUUhLh5CFg4B6gNs7fJF6vrGN75xjX1polWlUN10hUwyW2H1U1caf72rLAzg1VZtSD5+ObgtSxwPQ4CJdPYIsRjbY0ioPsLA+f73v382HyZp2lYOMXHvyQJbBixzuvqLb37zm/W9+TbqO2ld4Rx88MFjfIqHTI8Ae0nxDoIvFrvCmVBEHpMlXe8o3yhNmtg8ZB1V0iVsySkLE4cMxm0ea6655vi4445rJYRYjaQ2hk6p9JxjoE7eIbMhQB+/66671jgLY0JIYOGPe7E+olUFSqewz+ritv5F+SiERPACUcp1jDf0HIpPyGonLJJDZkeA9sBqQ3ClnQhvu+kn7apLh6AkEETkAxmlfPiNCylWJrWJXT1FmtIfluslQcded911q7RMuKgM6iuxEO7qK0t5x/kVCJTqpnQ+RxRgtMSKVpsmN+Zu02fsijTyueENb1jXuSaNS/rMIYccUn9DbRnajoMoWNEGhhzhArEN19w1v2JW98O4zm6g7tP2NYiTbmUNQG1e1uWd7q3Q6jOkgRxVX8MYkHOsrkR3C+M8oTYs5Hvjx7Gl321zlIy5vOtXiGfy6hrnUGLNC5bubc+X5gVtnK5j+rSQxUMgiILFw3Yuc6bjZxDOH1bfK0uwAqQMsNdD5KKLLqrLT3rLeg/JJ+IuLQLUFVa+IYFAIBAItCHApAj9xUMf+tC2aMVruEYjPX+4LRoqWHcqvUKU8JCFRwAf0ML4sMMOm/oGyoPQu2rokykrV5SH94PflR7XikpLGLLqI4ClNnUF8beyBNdZMeGyNOizckDv6LR3xOcyebStIJg27z7pIMr1DApjAqYPcv3iCNM+Ia6t2gRDKPKxe5NwzLm3vOUtbUmra9Sr3TdMk70QXW2brWNRbsuPK5qQ1QcBVrXY+rOrz4Y+hfKZVZ9RPiVXWUPLFfEDgUBgYRG4Atmlj0RIIBAIBAKBQCAQCAQCgUAgEAgEAoFAIBAIBAKBwCqKQCKoRslSuypdWs00Snvm9C5p2iB0lFzgNeInt6CjtBqhcS5+BAKBQCAQCMwvAkEUzG/dx5MHAoFAIBAIBAKBQCAQCAQCgUAgEAgEAoFAIBAIBAKBQCAQCAQCoyAKohEEAoFAIBAIBAKBQCAQCAQCgUAgEAgEAoFAIBAIBAKBQCAQCAQCc4xAEAVzXPnx6IFAIBAIBAKBQCAQCAQCgUAgEAgEAoFAIBAIBAKBQCAQCAQCgUAQBdEGAoFAIBAIBAKBQCAQCAQCgUAgEAgEAoFAIBAIBAKBQCAQCAQCgTlGIIiCOa78ePRAIBAIBAKBQCAQCAQCgUAgEAgEAoFAIBAIBAKBQCAQCAQCgUAgiIJoA4FAIBAIBAKBQCAQCAQCgUAgEAgEAoFAIBAIBAKBQCAQCAQCgcAcIxBEwRxXfjx6IBAIBAKBQCAQCAQCgUAgEAgEAoFAIBAIBAKBQCAQCAQCgUAgEERBtIFAIBAIBAKBQCAQCAQCgUAgEAgEAoFAIBAIBAKBQCAQCAQCgUBgjhEIomCOKz8ePRAIBAKBQCAQCAQCgUAgEAgEAoFAIBAIBAKBQCAQCAQCgUAgEAiiINpAIBAIBAKBQCAQCAQCgUAgEAgEAoFAIBAIBAKBQCAQCAQCgUAgMMcIBFEwx5Ufjx4IBAKBQCAQCAQCgUAgEAgEAoFAIBAIBAKBQCAQCAQCgUAgEAgEUTBDG/j3v/89+uQnP9nI4YEPfODoKle5SuNc/AgEAoHVA4G//e1vo4suumh0j3vcY/Uo8Gpayu9+97ujn/zkJ1Xpr3a1q4022WST1fJJPvaxj9Xlvuc97zm64Q1vWP+Og0AgEAgEAoFAIBAIBAKBQCAQCAQCgUBgqRDIzVFy74c+9KFTF+Eb3/jGaN111x1d85rX7J3H2WefPfrHP/4xuu51rzvaYIMNeqeLiKsGAkEUTFEP73//+0c/+MEPRpdddtno+c9/fiOHl770paMXvvCFjXPz+INJwJNPPnm02Wabje52t7utdhB88YtfHH3+85+vyr3PPvusduVfigLzETriiCMmbsXE71Of+tSJ86vSib/85S+jt7zlLRNF+u1vfzv64Ac/ODrqqKNG973vfSeux4nZEPjpT386eu973zs65ZRTRl/4wheqzNZcc83Ri170oup48803H935znee7SYpNX00fc+1rnWt1ry+9rWvjT71qU814tzqVrcaPeIRj2ic8z/e8Y53jH7zm9+M9t133/rSzjvvXJX9yle+8ugZz3hGfT4OFgaB448/fvSrX/1qIrOddtppdP3rX3/i/Opy4u9///vozW9+8wiiadNNN11dir1alfM73/nOCBJ4/fXXX63KbQt74oknjn7+85+PQh+xqCzsMTr9m970polMlxLz973vfaMf/ehHjTI8+MEPHt397ndvnCv9OPfcc0ef+9znGpdvf/vbjx72sIc1zsWPhUPgrLPOGjGBIllnnXVG22+/vX4uSagxl73ZkHY7Ho9Hhx12mE1eHQ/JYyJxnJgLBD796U+PvvrVr1bPeo1rXGO05557zsVzr4yHRAdGF7ay1O/o29/+9tEf/vCHuggPeMADRve6173q330OpM8Q99a3vvVou+2265Ms4vREgPkNxqh+jpLkzG/ssccePXNaEY0xO+/2lltuOTrkkENWXMgcfetb3xrJkO6ggw4a/elPfxrd5ja3qeaGuvQZ5pWYX+ojT3nKUyoCok/ciDMlAkk5COmJQFK+x2kyaHzzm998nOAu/hHn0EMP7Znr8onGM/Ps/KWOpMJn4403rs8txJOmzi2bje7bJ0wTM9k8OJkG4lV506RNXb/KM3W8xXTzduG5z33u+ElPelKNkX0f0oqaCsN3vvOdnbDstdde4/322y8b72c/+1mVzwc+8IHG9TSIrtuU6qYtTB+0Rnp+/PWvfx0n5Spbfp4lfVwn0sSJ2RD485//XPcLtr3Y4/vf//7j73//+603uvTSS+v6/8pXvjIRNxERVR/94x//eOKaPZEmD8cbbbTRRBugfyePkqRJ3fF1rnOdiXR6jitd6Urjl73sZaXkcX4KBN761reOExmQxTxNyPTK8T3veU/Vbn7/+98X49OPvPa1ry1eP/3008dJWS5e58Juu+3Wet1fTAO/6rnudKc7jdOA21+O3zMg8K9//auq87RiaZwsmep+IxHZM+Q6W9LPfvazVTm++c1vtmaUBuJ1eWmXabVS1U70rUuGGK3p4+IwBNAHnvCEJ2T7mL333rtXZi9+8YurOitFRncp6ZHJ6q5Ke9Ob3nSiDNKj0VtK8stf/rJKnyZsJtIn8ru6lvtelvKL890IXHDBBRWud7jDHRqY3+xmN6vOn3POOZ2ZSJ9JBirFuK973evGyYileJ0+YYsttmiUAX2E82nyv5hOF9B304TLRHryKI25lDbC6RB4yUteUtWP+nPCL33pS9NltpJSXXzxxdUzoLtI/02GYtW5NJm9kkq1fG9LG3n4wx9eYy3MZ9FnjjnmmLoddiF36qmnVnGvfe1rN8og3ep3v/tdVxbjNHlc5SF9hmdYe+21q3PJOLMzfUToRoAxTCLsGnWktkJ49atfffAc5XnnnTe282JtpbjkkkvG97vf/Yr3b9NnkrH1+IpXvGIxrX0OjnfYYYe2osS1BUBgtAB5zE0Wxx13XO/GmxizucGFB6Vj8h8P/0Jvs802nZigsG644YbV32Mf+9hGfCaEUEJy4u/V9jsxm7ksxnReafVDsY6ZqKINhIzHiRkeX/WqVx0n67X67z73uU8Du8Q8t0KF0sMHgXxU5za8613vOn7Qgx40TlbojXySFXjjPm11zbVk7dBIrx9MxKj8VtElTRAFQmnhwvXWW6+qt0c96lE17uD/4Q9/uFGfaUXBOFl2Fm9Mu1Cd3/a2t51oO2uttVZ1vY0ooJ1pcP+85z2vLo/yJQ8mhb2gVF/veter75+WYNZpITmUPi3LDLLAgzfl77R6Y3yDG9ygwhaynjYD+SesCe9973u35s4kzE1ucpMqTXIrNtFm1O+QV1qWm83rM5/5TEVA0fcp/qMf/eg6LuQp59OKkvpcnwOrfCdLnz5JIk4PBB75yEdW5IBtJzrmu0NdHXzwwcWcXvnKV9b1TNxnPetZjbhpxVl1vUR0NyL/7wfkZLKeq9rhmWeemYtSn7Ptgu+RvlV6BvqorjzqzOKgiMDrX//6qh4xcBC2PuSdfvrTn17MgwtpVVw9OFf/4MO73OUu4yc+8YkT+UAaMZmv+55xxhlVfUNK6xwh39CSWN0Votq3F9LzvWz7LpbyjvOTCEA43/GOd2zUj60rjqnTb3/725OJzRnpMxgoqL3oMroR59Kqy2K9pVWYrWXAqOENb3iDspwI0X+YOPJl1+//+7//q8rABE7IwiAAoYiOKIwVok9S3136DKWAACLur3/962yh0ora6npa3TpxXe3Mh1afmUiUOcHErsruw67+MpNdnGpBAH0GIyT169ZQr48+k8v6Xe96V61bU39twgS/JbFVDr57qnt06zaBCLvFLW5Rx1c6hehGF154YVsWca0HAvompBX1dXuhvjQGB2/m6yCg+8gPf/jDMX2T6omwJGnl7tjOp/DtUVshRF9WPjliCdJJ1/uGpbLE+YVBoFzbC5P/ssklLasbayCR3FpUFslY96Qlp9lGTced3FIsm+cvPUhy0VMNjviAMbEGJvZvl112qfG5whWuME7Ly0pZVZM/4KbOAQUVVlR/pM8RBQx+lKZPWCIKGAySHsbePgPHPCfXiJObQCw+1DK8gDJJXYCLFSZ3saRSHdAm2ia+ctbcSqsQ5cjLQhEFNl//cQqiwKIz+7EmQZhMT74KGxn+97//HZ922ml1u6HueedLorbRFtJHk29JSAuBRBvG6lhi82SC2ktaQtkoJ5MzEtq/npN8IMJCZkOAiVD6XAga29+kZanjF7zgBY26YNBbkre97W2NuLae7TGTryWSCrLBxuXYfqP07aK8fSW5qKjzhFi1bbFvHhFvEgGMDPhGobPRbvSnAZTqsW31B5a0ikdI/UoXIdS15KZssgCFM1hlKV3bJD8WdopHyIoaCWSDrvF8yeWJLkU4BQLPec5zajzVThRaqzjqf//99y/eAQJA9dIWeqIguUGs9FqbhpWtyH/+859qQtBeY8CeExvn3e9+dx3ly1/+cqNcTAqHzI4AONI+1FYUfu9732vgzZiFyZOS2HrTsfoZjTk5nyN4WLktXVz3V8gkkfLjm3TCCSdki4A+z0oTpVOYXFXV6cmHFQchsyOAUR1jIzCFbALv5IalgTV6RZugmyoP2qHaiw1pF9wjZ/igduFD7suqqj7CCmHaNnngTUDthlVTnKN89rvVJ8+Ik0fgcY97XKVrgrHkn//8Z4W5nXhv02eUzoavfvWrG+3OXrPHkJ0Y9Km92NWQ6KwYUeiaTWePf/GLX9R5HHnkkXV74ZmSK9o6PW2KZwuZDoEDDjigtsj33x3GNnZl9rOf/exeN0l7Ctb101XP6DOK86pXvWrMWM3KG9/4xvp6ThfxczHKqxSG/mvRXZzjIAp64MrLRSNF8cotG2Yy1DdiXoB5sMCQRQFWWTlhwlXKhDAqWeBhBaU4uZDBc066XEHZvGDE6ci8yHov+XL1l6rfX//61xtl63KPks1kGZxk+TOWKmBaEos3x8kHfDZqG1HAhCv3yckQooDBvV+ZksvTf5yCKMihNP05WXOnzd6zmXzkIx9pvF9d7WuNNdaoLHOxQPF/uT5aN8WdlRQlVqt4sW3XEwX0GyhWNo4lCshL1sKK85rXvMbfIn73RIABiCb4S27MmOQQ1oSPf/zjs7krHxvXH9/ylrfMptXJHFHg8+Bb1FeYDNRKCfLJWf71zSvirUAAKyURAivOrjhiJYCtt5Lu4okCm0bHaU+JFRl3HPnBVhtRYNsF97ITLml/rEb5uR4EUwf4hctMdu266641nrlo+l6ozm1d2PhdRAETd0y+eqEMylshlncSO7DmOsYYXhhvKC3h4YcfXhPyyVdw4xrXmfQJmR4BJkN5R0syVJ+xdWeP0XPQhUsu6dBhiF8SmxfH3vWUDB9Kqx5CnykhO915rZ7N6TPJL3djlQErXnFLmJM++gz13bUyIe3HMqaNqZ1AKD3taU/L3XLiHJPFpMtNTjPmU5648YTwDJkOAVafCMtcDpbMJh4W/n6C2KdDXzj22GPrfNvyJ63vzyBDrbAyU98gLNUZZ3nRPQj9NxSD27TRbV2eiy66yCeP3z0RsIYPuSRtumUufk7fpA5LYuu5tGIBl9OK5/PRXAzfvdyfNUa90Y1u1Omq2Ocfv4cjUK7t4Xkt2xSwm7jNKfl6zBEF8+J6qIsooFH4gTkWeDnrGIgClkaBde4v9/EhfyZnUHByaThnJ6RLPvCCKADJbmECXR08E2e44/Ci6wrbiAIsonL15lloew+IAj4WuXQ6J/+HDPL7iD5OKnMQBX1Q6x9HRAHL7Gk3LGW04hVR6qEkELZYKkwjGliT/1CigL4DIlFthDCIgmlqoV8a2oiwxn847cavEhlCFODSSv1DLiytNFNpRRTwrcil55x3k6a0PmTyLm1OWj8fzxlEgUdput92KXwpB7UrQiY6cu4bRBTg+5u6ZdKF+CyvV/2X8s+dt/fkeCGJAr+PT+7+cW4SgbQpY+MdzNXJEKKAvTDUNnxYWk2bIwpoHxJPFFAeVrha0SSNbWPnn39+FSWIAovUwhyjzywUUYA+49uKfpfGnDwFE7VyN/XRj340+2C2PXBcIgqw8P3Qhz40kYcnClglWZq8nkgcJyYQaCMKiDxEn/F1639DlvcRuy8LrrT6yCc+8Ymq32RyN+fWyhIFlKttX6g+95vnOJYooP3kxNc99dMmzL/4NPwuiY/riQLS2T1SIC+s+PGdJwqIi6tHex+bPo77I2CJAsYs7IllZShRoJVLtm76tpVZiAJbZnts9Zn3ve999lIcLxIC5Z5hkW643LL9yU9+UrnTsS8Rvgdh/OdBRBRsvfXWlb/fnM9fTxSAVc7XP0QBSzCHCkQBfjhL8vGPf7z6AG211VZjLIFyEkRBDpXJc5YooB6ZsPcDDPsucNxGFDBIHioQBV3LYx/ykIdUdU6b6iNBFPRBafo4IgrUNnDvZclCr0gSryRM+E4rIgpYoo07Gy/cFx/0Bx544Bh3c16wfJFfYixEsQKz4gfWsaLAojPs2BIFajd+SfKQgXXbJsV9SobSzT4s9D+zil2qrWcLomBWVC9Pb4mCV7ziFWMmg70Ic4W5gTVEwY477jj++9//XiXHbzxkgZ9s83nnfntf89w3NymttG2DuaEWXsozwkkEPFHAhDt+m60MIQqm6RtwxWf9TdM2bF/giQKu+0nAF77whY1JFr6vcl9kB9Zq77GiwNbw8GP0GcZ59C/8eV1hKfSZZz7zmXWdYxVu3U3piVTfCm3fxUbMWh3MdfQZrxN5fYZ4PFvIcATYE22nnXaq6gy9Re+nzWmIPoMxIvtLlP66rMp132mIAlZf0hbQh3LiiQK+ySHTIWCJAlbIT6vP2Luzn5b6BBvaOPbYxuF4KFHQps/oPp4oOProo3UpwgEIWKKAuvKkTZ+60O2Yx8Qdma9/fpfExmUFJfqqlz4rCnwa/bb6TBAFQmVxw3JtL+59l03usHX2xeAYf2vzIiIKLAb+2T1RQOfBruheFpsoaHNJIqKAZXM5VwTW9RAd8TQT3P55V8ffniig3p/85Cc3HsW2BY5XJlHQKFjLjyAKWsBZgEueKKBdnHPOOXXOSzGwxpXQjW9846q/ZsliTigXhGKbUO7jjz8+6/PXDqzZAwF/4iHTIZAjCvDVamXIwHoWouCXv/xltacFg/JZ5ZOf/OTEyhTanZ0cnPUe85zeEgXgmtsAlvP2r0QUWGssiIKS28Q2vGl31l+47ttGFJx88sljrHyJi6XexRdfXN8iRxTkXFnUCeKgiIAnCsCbfXSsLDZRwL1Y0YILJNwX8W0ROcU1TxRgxUsf4oV0+rODczuwVtubxiDH32+ef3t9Bv2RiXfJUugzliigXtFtvLtE1bdCSxQwyaLzCrtWSDKpXFrZrWePMI+A12dYTe1dxi2VPmNLOJQoYD8CbcTclyigfYVMh4AlCsCR/h+XUZKc0UlOn1F862pP771CxfGhritcCqKg5Abaly1+NxFYKKKANmbdQanuFTbvuuKXrivEOM+uKGJTbO0rmiODNBezIsfmkfQZ9q+0xobNWPFrIRGI3nsGNHEd4HcC5+WYJ5mGKCgNtiEKsFQAV/+XGxgJ574rCvoQBdTfmmuuWd2fDk1iiQIsS+dVFoooeMlLXlJtwIUrGl/X/C65HuL87W53u9YVBSiympjpW0/6OOnjFq6H+iLXLx4+cIUtIRvR2r1C+g6scfvBnie5NsM58i0JE7EqgyUK2EtG+XG9iygo5c/AXZsP3uUudwklpgRUz/NY2rKsXXWm0CafdmCt+iY86aSTbJbZY4ht7m+JAshl0u+7777ZNLmTbLzF90rPYsMgCnKIDT83lChgg9oc8c+KglmJAtovxge2nnXcRhTw1EwioXdceumlDRA8UUD79S65GgniRxGBhSIKsLxjUI1uYvsWe1wsxP8usP9TzgWWJwpyexS05a2BtdodYchsCHiiAEytG85Z9Rn00S7xRAFl4JwVW+ccz0oUxApJi+6wY08UUB+emJlWnxlWkmbsoUSB3eQ6iIImlovxyxMF7F1hPSNodYfe9ZI+Q9lY0cKqBMX1Yan8Pl4XUQCRZFfz97Fi9ysKgiiYrA30POkUOfdNpEBf3Hjjjes6bltRwLuP3uFF+oyvd/vbp9HvL3zhC/W9Ff9Od7pTXW7tMcAeGbl5HvanQO8tidz/zsMesCUMlvp8aIxTIr7OOutMvAx6KabMcrVMNpQowDqutLERHxZh6EOWP1mrOgsWnU2uwyEOyztJyyRM22BaKwrsfUnHR5U/Lb/CtVJbPrZcq+MxCsAOO+xQLDrPvu2229b1dK973atRn15pwTVLDq82qwbqAMz5uOSEui61IeLvvffedfly6XPngijIodJ9jg+63hFCJrFK8otf/KKuF1xxSPDrrvdL719u4o74LI9XnFzIdcqRm4SzRIHaGHF9nvxmae4QgVhSPrg1amufQ/Jd7nGZcGGD+ZLIp6/q2lraksYOrCEdc7h/6UtfqtqX7c+VH6HO5xRmlUtEgdoX7UZ56FzXMlj2QPDtXHkQBlEgtGcLu4gCNkizuOdWEFICiAK1DeqbY9U1vy+77LLWgmK1rT7B3k/HuT6qNcP/XaSPVR7egrhP+nmKg+5BXTEgzgnXrb7AZL/tQ9isWlgTYr2Z02f8JIdNo+Np3P2wia3tMyASSrpu7vk454kCa/leShPn2xGgDlSvhKz+se3CEwXT6DO0W79a15aKdmrbJ8e27XprUCZmbBk5xmBHz0E7s+m5l10hSbwgCmwNDD/WPkfCnNCK1We49vjHP95ero5z+gxtRX9Wt55InDkRREEGlFXoFO/p9ttvX7+nzFVY8WPukj6z5557tuojvi3ae9j2ynEXUUAc7icJokBIzBbyjqsu6K9PO+20bIb043yj/FyJXO+SB67LfH+vzKTPQCyThzf043dJMABUGdtCS6yX8sqdJ0/6Sfsty8WLcwuHQPMrtXD5LtucsIZva/y6xga6TIytzsL+CxpU+4+Tfy78dMIketGGgODChsO77767j1L9fv/731/jinIqOf3006tNw4Trd7/7XV3qFSodA7wuYaJJ8Ushz7lchYGsfe73vOc9gx6VZWBy7cJkKYOQkogoyFkNsNm1Jlge+tCHZq3sSvniY1XPMGSJdBAFJUTbz+OTWXgrbE8xeZXJEKVda621qk36JmNdfoZ2QTtlc1srWJ+rr1JeflmiJwqwevF7qtgVYihLfmLa3lP38SFtP6QdAb6NG264YV3vKK1DhEl3W59t+1ace+651X3om9hfAjdCErl3UR1izZITEQXEg9iwk23vfe976+fgeukbdd5551Xx2DxXov6SdEEUCJVyCO6s9AMvdIk//vGP2chgSV17i036BPoY0uOPHt/uOYHgJg5/WImTl/5YcahrJeMFSAQm1YinjYbpS5SOsA9RwKAL92X6o2+xeXh/+rlnmddz9p0FM3TAtg3LcRVnBSMTqxfwveCbkBMNrPkGdyNX8gAAQABJREFU0U6scF+tNMMa1K8QsXHpF1XXn/vc5xp1zTP87ne/s9Gzx5AJykN6lG0zpT4um9mcneQdfdWrXlXjzv5mQ2UafYY2Y92JWH2GFWsloqGtbHYlE+6z1A/l0rDHnBdrEMQqTvZtCskjoPf2ete73hisrcW3TUHb0HeE0O65xHtrN4T13y7lI31G7zRuPJSnXemSG48rDxtaogDd+tnPfra93Dj2vu1L31Dczap8ChsZxY8KAf89P+GEEwYhgz6DPgrGpbogQ74bTK5CKugbiCtF1Y3C0s09YeiJAnRqLNeVD6ElCqyFO9e8NTz7HNq0HOfmBkrlm5fzHiN+l3RQjwn6jMZc3r2ijau6oF1pLENo763zNp09/uIXv9iIb9PqGN0VEmKISJ95zGMeMyRZxJ0RgSAKBgKIL9hHPepRldsUNfhSiAuL73//+wPvsOpEx7Jcz8YACAVliPAx0aay5GM/HD4fEQUQLH6CD8s8fQwhG9r87/l8uS9uRo5N1jR9RM9bCrHwaBvo9bnHqhpnFqIAlxq4hQE36qg0AaNnhyiA3S5NxF7pSleq214b4aD8FIoo2GSTTXoNqpXOTgjwDOF6SMi0h7MSBQxe9a4xIccAo01QFEqTwl/+8pfrvMjTW1bZiWWu0/68MMBTeQjtUn0fl++A/VMfxXvE5DETwyF5BHxdQNIO2QiUfYBUT35jT39HDaxzexR89KMfrTavVl5YYZ599tk+i9pPOBN93hKGVXWsflIe9H9eILy5ziTCUUcdVV8OoqCGotfBrANrdDLqge9LWx8vogAr3b/+9a+NsuEKRta6kA5M6HoRSYALMixAkWmIgvPPP7/+rqp92TCIAo/8it98JyxWHLdNlq5IefnR0572tDo9/bx1peDjiigo9WH0GyoLg/TSQBs9FX1VcX3YR499+ctfXkxPfkEU+Npb8XtWfYacVGd99RlWtOTE6jNM0vt+KJdG53DVysQh/SVtd2g/8c1vfnO8/vrrV8+CFesBBxygrCPMIOD1maGGD2R50EEH1W2HOsPXeE6kz+CChHiWPPT6DJN+XWKJAgiHNvFEQbgeakOr+9os+gy6Afsv0d+06TNM4u+8885VPO9KUX2VwlKJ6Q8UhxD9SPKDtMJxm222aVwnjp/vsemDKBB6w0KLoY77EAUYTYiEhAAuCYYp9PXkbb8ZnigorVpRvn2IAu7RR59RnvRtQRQIjaUNgyiYEu/DDjusspjeZZddJjpIvcCEbX7xp7z1kiWzRAED4lNPPbX3vSFI2KwJDMCoa7IXooDJXZZJ52S77barcUaB7SOyDNpss836RK/i2LorHS/XPQr8AHPIigKsnoTXIYcc0ok3REGbxYslCrD0a1vqppuxAkZWUHZ/CV1vC4MoaEOnfM0PrNuskXwu+EHEUo12gyU/ikCXDCEKyNeKH8z1IQqwWu5r9QChqQlE7g1xlptEtGWa12OsmewKECyW+lhYgxeWdwyQwZjwV7/6VRFGLPboa1gRV+pvnvrUp9Z9F3myiskL5/mzexTYONaPbI4o0PJwP7AOosCi2H08y8Cab4I2UStZhqsEIgrswFrXCHG5pzbBJPBZZ51VX2ZJtK7xTZVMQxSQlkEX+pP+6GOVP6vvaHulJeS69zyGnihg8s6uBGrDBHJHOkEfN3S0J9xDYLWXE0sUUHdt7Q9jJNU1ofUJTtou9y8QmTa9JTxI//SnPz1XxDiXEPD6DHgNERFGffQZrWYr5W+JAsrRV7difLL22mtXfQTj1KHCBKS1DvarLofmNw/xvW6JboOO01dYAfTABz6wqjPe1zYRUZAzfCCd1WfYq61ro/sgCtrQXtxrs+gzlrQpfU+Y+H3Sk55U6wtWnxmyogCygc1j6Yf0h97B38Mf/vD6nK4ReqLAzhFALDBeR9jo9nGPe9xEHrGiYLLtWXw5BjdLFE6mGFerm6RD4MqujXBm9aPuYYkCr0MQpySMuTQvCjkhXcS2V92DsEuf0X2sx49YUSBUliYs1/bS3H+1v8tvfvObMdaNmhS3LwDHqzNRwMQKVrJYlAyx4scdAJP+PD+uh8CoSyAK2jYitUQBk3FsEtgl8ovXlyhgaR7PS33qL7fxJMvorPuKrnKsTte1eShKgT7kbeWHzYZQ0gRM3/Y+hCigHZ188sltxaj8RVt/rUEUtMK1YBf/8Ic/1O8K70ybEmJvevTRR1fW1dQt6c455xx7uVKAGif+92OpiQLKhxuAvuKX6PZVgvrmv5ziYbmPewRcuXgr/bbnZCKfeoEk6OqjaI/ExaKqJHZgTdxZiQJ8h9oNjplo0YAwiIJSLfQ7LxypJyZm/erDUi64fMDCl3R2RUcp/hCigDztCjrrT3ghiAJfRiz4uKf9Y+PjkCYC6AB8W8CJic+SFX8z1bhy26M9q9gwr0//z0SNHVj7PIcQBT6t38wYS/EhG/mhj+Oqz7aXGGh7lC//jT5jNwn2qxLzqS4/y/gFkhj3M16fyaXTxEfuGuc8UUD9dQkr10TAt7XHUj5suCv3FFiW8v6EdCPgiQLqtm1DTpsjK9RZSU/98p6W3OkpDUQBRi6llUF99BnlRRhEgUVjaY/tiuq++gxGmIy5pc+09VEY0dh+f1qiAFTQta3xqM03d+yJAgwlIBYUl/E6+cnSXecVBlEw2Ralz4BRH+8WEEUYWhKfORdvVMUecHZuT9gTYihB/ZTqXNcOP/zwRkFFHGGYYV1UoUeht9h7cMzmxl0C4S2Xn5DgGM+ELB0C3ZrH0pVltb4TE8f3vve9J16CvhOnq+rD81G68MILBxVPfr6f+MQnVmxxn8RDiAI6l7ZNvrjfjjvuWBEcxO1DFEBEMAnpP048P1Zo9oNOnnYfhT7Pt7rEoTPnebHa7RI+/LKUBROWE/oJCz4MKLZeFpoo4INIGfQXRIFHfNX5ffzxx4+vc53rVHWVc88DScW76N9bLW/t63qItmDFD+b6rCggDz9RhNWF7yd0H08U3PCGN+w1aaD08xaiSPZZOitcZCWc27uEfssv118ZRAFtBvdTtBH+8G2ufolJPp0ntJuTQYDbayj4IU0EmByhnvt+o0jNajTtS4A+Zv1CN3Nf8WsWokB1TYixgupUA3tdxwhB13KbVq4oTfOI8kN2KB9C8g7JI0Bb6btfEZN0t7jFLSps2RTbE9/HHXdc1mhhMYmCnMVll7s1jwSrQ217oX8KySNAG1Af06evIBesJunbwdh/z9BneM+9LDRRgGEXbqvQuSm/X2W0//77t67MJf4666xTPQPukPy+CO973/uq5+hDgvhnXe6/7fgf94J9CWxwEbHDBL/8x7fhxXhqVsMHm38QBRaNpT9WX9NnzE3pvvrVr1bvKMYopLV9FC5P6Wtwh4l4ooBvm3SOnBGkrhFCOnqBDLXfEVwrqvy41NM1Vlzm9uhkzxfFUaj06O46R0gZQiYREF59DHA1F/fYxz52Yi6ONsL3wrqBsvj3PcbYy85zKh2rCrygT6FXKQ5hF1EAEWb32ymN//294vfCIdCcSVm4fJdVTnTE8rmFW5XSbtvWolkvgn2BlhUohYfBlQJWNX6ST9FZ7obFpV0OyWSR8CLEH54Xu6KAScRcJ6Q0uAphkkV5lsqi+JAKiqtzuZAJTsUjnHdhQAUOJdKGDp7r1u98TlHI4WhdD5FH14oCBtPE018QBTlUV/45+k4sEFRP1JsXuXyw5/3SVKzJ/UC4ywJvGqKAdiiigPtZixj6MS+eKOA5P/KRj/ho8XsgAvTp2gOllJT9JPyEKxaiamuEOfdWXRZ4fP+VB5Mtvt1RHtsuiItFskTLfpVH35BJm5DZEBCBzLuaW92DfgZZg09vCX0UPlipJ1Yi5MS6HiKeXVHQt35tPHQa63LCtjn6Ld/mtOGczSNXzjjXHwGMHITnXnvtNZEQnYLrdmBNW/FGJN5YgozaVhQwIav7Eua+F5THxvFEgW0vWIL79uKJAvKiDYfMhgD1L1KxtCoup8/wPWOSjXpgf5uce8MufcaW/Kc//WllXFFyTyQ3rKU9l2zb999Q7sNz0u5L7dOWJY77IQDmbHJO348+6yWnzxAHd5aMuXjnqRcvXfqMjf+KV7yi0a907VFAWqvP+BWSypsxn+2vcnq+4kbYHwEZvjBnkRP0GXCXlThEgR9L23opHaMvnXTSSY1b8E3B9abSNC6mH3ZlACv4csK3Tem9K1C5bdP1mBDOIdj/nO3T/eoOctFcjNVnmLvL/fk2xG/F22mnnepCifSkDtvm6Kw+00UUeJfY0S5quJfsIGY7e0Ctjksh7ln4SHuZZ6KAZWkw3VhTlATMwG6//fZrRDnttNPqjwcYdxEFXXsU4INVdUUYREED7gX5gZWmMF5souAmN7lJ9VFrK7jKojCIgja0Vs41FBcNNlVPfgDBZsKyGrel9EQB1teehO0aWDNYxmer7t1nRYEdWGNRp7SEfYgClCBZ99jnieP+CGCZZAenuZQMYqgTP8lh64vjaYgC6+6GPCCMvViigIE/FjwSJnohDnJ/VgFn9YmNo/QRTo+A6h8/vTmhD7Ebs9FHabCttJBNXtqIAluH9pjNJ5WnQvo64jzlKU+pb8GqCa24Ujw7mCNiEAU1XAtygBW43US4L1Hwg55uoNqIAtxBqJ4V+r0O7MCaOJ4okDW70r/73e9u4OKJAvoo31c2EsSPTgS8PjOEKPD6TM4VVJc+owKypwD1ntNnFKeNKKANWwOHXLtgzw7uEfqMEJ0txMWT+gRcdXgp6TPoknrHCafRZ+y9giiwaKzax+xjobrPEQUYRWCwQBwRBTwRq7atHqLj29zmNnV+ylfX3vSmNzXAwHuAn8hvREg/uogCTUzrXl1Egc8/fvdHwOszrGpjfs7+yZDT65a5u/jNjEtuHIMoyKG3+p8LoqCjDr21kDq53NJCTxSgCMCsL3dhYCu/0eBTElnpeaJAmCr0RAEbjGlgjvUfS5faZCmIAjYRnFehTdtBNUsOWSHi/yAQqFP7DnhlwU6oWTztBBrLurtEbUdhEAVdiC39dZRP1Y9CXGjYdqO9TbhuZZqBNT4/vTCY1r1zA2uICl0nnJUoyFkx+zLF7zICWEoyiWLrxLYXHb/jHe+o4vhJDpuO42kG1kOJAixt+kpsZtwXqeHxrO6WIwqwtsOFgyUK/FJ92sxQoqBUUr+ZMT5cf/vb305E16aWartYedqVDVige5/zxA2ZDgEmZOUGRphTN+pbFGozPjuwnoYoYDAN0SPRPW3YRhTQH7361a9W8iocShSE66EGfFP98PoMbjnUVmyoSXh7E6vPQAqyD4UXTxTk9Bn0XLllyOkzKgd6Nu3L6jO6H3uz2baHlbjSKTzooIOqOKHPCLXpw29961vj+973vjXmuZxKRIGtJ46n0Wfs/aYhCmgDcqfYZ0UBpKZ34WbLEMfdCPD9l/tE6p32o3dToVy6YEiJIV+XDNnMmDkZ3/Z8/iIKWCXzspe9zF+eSG+JAgxNbT+EO6yQ6RDI6TO+7vTb65alO/YlCqxeilcPyK2cWMMH9gRqk1hR0IbO0lyL0UUHzt66TC+YJwqwipdvU+LgG8yyuh23WW0vM7GmD4SwYUCV+9N1TxTwW9cIPVFg/eJd7WpXa8UKF1HrrbdeI78hKwoOPfTQYv7W9RB7F8yjsHRQGxfbOisdYy1DG5F4osD7QSUeEzdYa5MnA3i7AZPysSHuwPz9+xAF7L2hdmqVMPJCAda13PJee/847kYAxdHXUddvm+sHP/jBMStLlMZb4GHdxxJIXSf0fTT5nXjiieM11lijipcbWFuiAMXV+tmkvTzkIQ+p7+FXFOC/2loCo7BjiRcyHQK/+93vxljC2DrtOh5KFGChhxWV8mXSxS+5tkQBk7i5QZhdUdD2DfFIBFHgEVmY3wye2VRU9YqbD/XnCtlDiettRAEDmssuu2yiUDJcID2rAkrWxDahJwrOPPNMe7k+9kSBdyeSm5xmwidkOAJYW8o1jNpKW4hLhW984xv1jXJ1wbfICpvKstJW+dLurOQ2+LNEge+jckv124gCvmHbbrttfX/KERO+tgaGHw/VZ+ym5tzNEgUlVwqWKIDQ9P7rGXPaPcI4Vt+mUG2O0OszlIMxqizbbdzScbQbUJtemHCzbnHB2QpjTOoOF4dca9Nntt566zH9j5fFdj3E/dTubnrTm05seI1lu23fsaeFr6FhvxnL+v2NSu8n560+03anhSQK2BRX1uSl+/syW6LAr5DMeexoe5a4djkCQ/UZr1uWcGRPSVt//C6J/Ta+7nWvm4jm9ZmJCOYEYy1rPEgZSt9LkywOFxiB5ldqgTNfLtmx0a59STi2k1B0uNoESvGwSFru8re//W288cYbT2AjDEqhJwq69iiwREFpcC2smehDgdK9cVHStUM6Kxa0DA9LiYMPPljZ1SHEgHxk5za5qyMu4wOsGrQ5jvDtCnE1ZYUNm3bbbbe6fjxRwCSbLKTYbClnAWXz41gKispC/l0bQ7ER0IYbbliXQ2lz4VZbbeVvGb8HIPD85z+/2tw1h23bOX8La/XpiYItt9yyUZdYwDExlxORVUzesKJBgp9YrTjYYYcdxlize5FlHeW2RAEW7XbSF8XeTij5fOJ3NwKqi7Y24q/5gbV3F+Ut8I488shGu8mR+3xzdB98tHphIGzJU3+99PvAAw9svBe4KAqZHQEmZi2pqLorhXZgy34k1soyR1Iz+FlzzTWrNsFECRN6faQvUcAAWt9AyuwHc35yGh/pQWb3qYHJOG9/+9vrd7vUPux5Nnm1gg5sSULieqLAkp1Yl6NvWvF7FJCHiALcyjAwtmXI9VFtRIEfaJNXyPQITKPP0E6s4AJCY8bcxAcTZZBSqnfGmFb4Jim94nSF6ChW8HU/ZAKS/IMosAgOO2bD4xwpiVtF/VmDJerX9xW2jl/72tdmC2CJAshyNj8uif3WkXefPQrI66yzzqrbJuMtK3ZVHvvu5FbN2fhxXEYAAwSrW9r6Lx1bfaaUM+PjXFssxW9bUcB4SqumKFNJfHlLREHoMyUEu88P1We8bqk7sCm2+iTr9tXWoa57wyj220FHJi777yieQqvP4BKxTTByYDWwve/ZZ5/dliSuLQIC5bd6EW62umbJIMwznkxi8iHnz1oL0aAZyEnRX12fuU+57QoK+yJ3HXuigIHV0UcfXXcGDL6FLaEG5Xb5fVv5rOshJgz6yKWXXlpv+oMFqb0/x5SJ58LSY16XUeL3tqtu/XVPFFAXbIIsdyK0IYu1lrSST26iNleXLFu0982x2D4dHzO5K+FDxztr//bdd986z0suucQnj98DEGBFj62fPsc5H4i8o/hWJj3txLYb5ckEP/XoB+a+uLLWY0JO+WgVCxa9WLPnhD0VyF/Ku9Kqj6IcTNr87Gc/yyWPcwMQUJ32DbGMZJBqhW+3dUEjooB6pO7st9sPym0+KKeUwxMFkNzsLcA1fH7SNkqCpZ3aCyGr4+yz2bbI9ZDhCGDZZlf1WHxLx35gzYQ+7u6I74kC9BStSOJ61zeKb4vqXFaYKgfEoq4xmWwFQxTFs4M5Bl7onrp22GGH1Zut2/Rx3I0ARO4NbnCDGkth2hZ6ooC78K3BCljpqGfVK6FWJOE2k2+YF/qoU089tU5PPmuvvXaVhye8vv71r/vk1W98nuv+hPRJKoM9T/tt66OymcfJBgLT6DM5fUT6DK7qGLNI0D/UV5T0GTtesvXbdmyJAgyfrPvQtnS6hiEFunvIdAj4d1S4lsK73e1uEzeyfupzRAEkud2Hyxo0TmSWTkxLFJAXLpQoO/dTX0NI38V5Jvj8KphcGeJcGQFWt5baR+m812eUO4YpqierQ9h8dJ2QVdwSiEtt2q74imu/oXbyX2kVap8TpYcUUx7qi0KfEVrThQtFFPj9KFRnudCvkKTkrMLVvji5NKywQw/BxVqXeNdDXfHj+sIjEETBlJgyKcEH0v7NG9PFszMIQtG1OLQd5/xs2irAr71P7/2x2vi54+c85zl1Hrnrbed0b3y4qoPjXMkXY1tey/EaFtXCyIdYFgwVBsI+H6zohorywIIlZHkjoLq24bRPzOTutPmg5ChtWNpNWwPldMK2TwhR0ya4oiEf7X0C4aR8rc/xtjyw6lQakUqEnEOx7hIsh5W+T9iVX1yfRIAJ1z7YKo6doPO54TuVyV3pAYT431XanEsim8fJJ59cx1WaUsgeT16wplJ8dCx0Lf0m7NqryecXv5sIsFrR4tl1jPueNmE5PnmovdDX2Dzb0uoahINNo+NjjjlGUVpDiDKl8SED95DZEdhmm22KGHvM+d21KpY4fkUI59j7qyTHHnvsoDKwyakXXBflyls6l9vg2+cZv8sIWCMo9RFt4UYbbZTNDCMXb2Rg8+EadVgydiFTG7/t+IILLsiWgZNWn+G7SD6Q6NybFb4hsyOwkPoMpcF1aun9tudzewyQHjd5xJP+i37E78MPP5zLncJ+hcRHn1G7kw4d+kwnfKtlBPQmta3oF1bLKhxfgWKnFzYkEJgKgWRVMEqrLUbJ0nKq9Ktqore97W2jNDiripdY8lW1mFGuQCAQCAQCgZ4IPOtZzxoly6ZRst4fpdUFPVNNRttxxx1HF1988ShZRI3SvheTEeLMskBgjz32GCXiun6WtMneKJEL9e+lOkhE1ChNUI7SXgtLdcu4z5QIJJcxo0QijzbddNNRstidMpdINk8IJHdSozSZXz9yjDlqKJbNQSJ+R494xCN6PU8yZBglX97FuIkQHCUXuaO08naUVnlU8dBp0oqzUVqxP0oGecW0XEiGb63XdTFZtI/Sqm/9LIbJEnyU3JWMTj/99FFyd1SMFxeWBwJpddEoraYcJYPZUSItBz8U+kxasVClSysLRokQGZxHJAgEAoGlQSCIgqXBOe4SCAQCgUAgEAgEAoFAIBAIBAKBQCAQCAQCgcDUCDBBn9wRVemTO8xRco07dV6RMBAIBAKBQCAQ8AgEUeARid+BQCAQCAQCgUAgEAgEAoFAIBAIBAKBQCAQCAQCgUAgEAgEAoHAHCEQRMEcVXY8aiAQCAQCgUAgEAgEAoFAIBAIBAKBQCAQCAQCgUAgEAgEAoFAIOARCKLAIxK/A4FAIBAIBAKBQCAQCAQCgUAgEAgEAoFAIBAIBAKBQCAQCAQCgTlCIIiCOarseNRAIBAIBAKBQCAQCAQCgUAgEAgEAoFAIBAIBAKBQCAQCAQCgUDAIxBEgUckfgcCgUAgEAgEAoFAIBAIBAKBQCAQCAQCgUAgEAgEAoFAIBAIBAJzhEAQBXNU2fGogUAgEAgEAoFAIBAIBAKBQCAQCAQCgUAgEAgEAoFAIBAIBAKBgEcgiAKPSPwOBAKBQCAQCAQCgUAgEAgEAoFAIBAIBAKBQCAQCAQCgUAgEAgE5giBIArmqLLjUQOBQCAQCAQCgUAgEAgEAoFAIBAIBAKBQCAQCAQCgUAgEAgEAgGPQBAFHpH4HQgEAoFAIBAIBAKBQCAQCAQCgUAgEAgEAoFAIBAIBAKBQCAQCMwRAkEUzFFlx6MGAoFAIBAIBAKBQCAQCAQCgUAgEAgEAoFAIBAIBAKBQCAQCAQCHoEgCjwi8TsQCAQCgUAgEAgEAoFAIBAIBAKBQCAQCAQCgUAgEAgEAoFAIBCYIwSCKFjAyn7ve987+vGPfzy65jWvOdprr70WMOfIKhBYNRH45S9/OXrXu97VKNy+++7b+L0UP/71r3+NDj/88OpWm2666ehe97rX4NuSnnyQjTbaaHS/+91vcB6RoD8C73nPe0Y//elPqwTrrLPO6JGPfGT/xDPG/Nvf/jZ605veNJHLta997dHuu+8+cT5OrDoIvOY1rxnd7na3G2277barTqGiJIFAIBAIBAKBQCAQCAQCgUAgEAisZAT+8Y9/jN7whjdMlGJlzNFQCMb7jPuRxz72saOb3/zm1XHXv9NPP3303e9+t4p2gxvcYPTkJz+5K0lcX0AEgihYIDCPP/740X777Tf6xS9+MbrxjW9chQuU9WqXzVOe8pRGmQ888MDRbW9728a5Pj8uvfTS0Qte8ILR9ttvP9pmm236JGnEecYznpHtJBuR3A/q73nPe547Oxqtvfbao5e+9KUT5+f5xD//+c/RDjvsMPrwhz/cgIFOnPqm3kty7LHHjj7zmc9kLx900EGjW9ziFtlr/iST+1//+tdH//73v0e8g8gGG2wwuvOd7zw67LDDRte5znV8kvr3t771rdFrX/va+jeEx3/+85/q9/Of//zRy1/+8vpaHCwMAhdccMHoVa96VZXZGWecMfrVr35VHd/sZjcbPeQhD6mOX/SiF41udatbFW/o+xdFvOUtbzl6yUteop+tIUrKSSedNBEHkvdlL3vZaO+995645k+UykHbDll4BF784hdXRPxxxx03oq4hBCXTYH7hhReOvvSlL4123HFHZTN1+IEPfKBSetdff/2p84iEi4PAj370o4l+YZr2spClo++5053uNLrrXe/aO1v6pe9///ujlV323gVeDSMuVJ/+85//vKH/vOIVrxittdZaKwURnmnDDTcM46VFQv+ss86qdU97i80337yaDLHn+h7vtttuo7e+9a19oy9IvIVq+wtSmDnKBNwxbHr6058+R08djzoNAoxPd91114mkV7va1UZvfvObJ86vyiekz1DGu9/97qNnP/vZq3JxV7uyMYZlfP3ud797ouzM0aB/MmeZEybmTznllNyl0dOe9rTRtOOcs88+e/TABz6wypf5n/vf//7Ze+jk1772tdERRxwxIt0PfvCD6jRzOtttt93oEY94RBiLCajFDschMyPwvve9b3yjG91onOqq+rvyla88TisKZs53dcuAZ04dSI2D8LjDHe5Qne96nre97W1VPPLgL032VnmlD0pX0vGf/vSnRlrSX+lKV6rOPfWpT+1Mrwh3uctdJsrPc1zjGtcYJ9JC0eY+TB31eL311stiBV5rrLHGOA2OizglZaeYNn0ciul04cwzz6zqNn00qnzOO++8MX8vfOEL63yT8qHo2fCPf/zjOCkndXy1V8JEFGTTxMnpEfj9738/vv3tb5/F22KfJm9bb2Lj2uM02GpNp4uJkGgtw5prrjlOBJSiZ8NHPepRxTzSSpRsmjg5PQKJPKr6YFvf9jiRg8XMEyE48W3g+0BbvOENbzg++eSTi2n7XPjEJz4xvulNbzpOinVn9PPPP78qy4knnliMu8suu4z//Oc/F6/Hhf4IJDJ7nAZEE+8q9Z8maFoz4vtFvNxfsm5qTdt28UMf+tA4GZOME5k+Tivy2qJW19JArypDIjGr56A8fLdCFhaBLbfccqKdqI8B8zRALt4wkZeNduL1yCHtBX31N7/5TfFelCVNKk5c/8lPftIog9otz/CYxzxmIn6cmB2Br3zlK+Nk1JJtN7zjH/zgB1tvwndL9WTDq171qq3p/MXf/e534z333NOfrn+/4x3vqO5Taodt+gzletKTnlTnFQcLg8ATn/jEqk54P6973evW7SCRwQtzgyXIRfqMbbsc77HHHktw9/m6RTLKGzPG0TfJhle84hWr9pOM27KgJCvuun35uuJ3qV/IZfac5zynyit3jXPkhw7bJszpSJ/hORhzkS4Zj7Uli2s9EUA/YB4SbO9xj3tUcyPMj9j2k1bPj5Oh5ESO55xzzjhZ+mfbGflNO176wx/+0Bj/J6Jg4t72BPrMuuuuWyxHMi6s2kwyBLLJ4ngREBgtQp5zleXnP//5+oW0HfeDH/zgucIhLWUa/9///d/4hz/84Ti59Rh/5CMfmXjBGRi3CR8Pi6GO+xAFTEIqvg8322yzttvW1+g4ScskOM+gPyZtOM/H+NBDD63jz+sBg4orXOEK46tf/eo1RmDlJ2AhapKVQxYmJnCSlVu2zrqIgm984xvjq1zlKo20uklaWTBOK0nqa3xM2iS5GqqewX5AqesgCtpQm+5asnqp6oUBrd4twosvvriuL7BnkEzbKglp3vnOdzbSkK4PUbDFFltUbZf4/DEpo7Jc61rXqvOk7Z5wwgnZIjDAo/3T3ymtwrQSosojWUpk08bJ4QigzNL3fuELX2jgbUlB6rJEFpx77rl1varebXjkkUcOL9T/UqQVMnVfRJ900UUXFfPiO0Lb5t4o8bTx3B/tCqU6ZDYEkrV+ha+ta3sMziUjguSWrDI0sPHt8Ze//OWpCsfEov12MRgqSVrdWJVfAz57f94H2k4b4VTKN85PIpBWrFZ9OoYH6suZ7LKY017233//ycTpzCtf+cpGXJuO474TMcnCr/qu8K3M9Q2cI79krT5RDv8dtWUIomACrplPUBfqzzEsULuxuPOuE49rOUGPsPHt8cYbb5xLkj1He6F9ltqM+hD6Hy/SZ+y9/TF5J5eMPmn8nhKBnXfeuaovjzO/aVNMopaECb9SPXP+6KOPLiWdOM94ljRM+Ofkbne725hxcU5Ip/bvnyNZDeeSxLkZEJCRFQZw6msYz1jsGbe88Y1vnLgL41wm721cezxEn2F+hLSlNsi1NmOp5Aqn1q2SxXv1LBjbko7+MnkImCh/nBiGAPoBeNJOLrvssjoxx9e//vXrdpAzOGEORe2LkDZFXvqblijA+EF5EHYRBXzTtt5660ZZKA/fMJtPWhleP18cLA4CQRTMgGtaBjZOS8gbjVYNeF6IAogSPTOWlV6wwtcEIfEe8IAHtFpLKb3yJOxDFCgdIWyqTd+HKLjnPe9ZpUGh9pZjdJzJ9VCdZ5eVkC3LcjumswdP8EVR8IKCYLHn+FOf+pSP1vjt43cRBVz3aWyGacld4zptrkuYZLR5BlHQhdiw62nZYI1vzhoyRyxCOraJnyjuIgosgaS6fuYzn9m4hc4r9APr5Barfg4Gz14YIClt2nNhDIEZMj0Cya1ZhSfEUE4e/ehH13iD++Mf//hctMY5rP9VR4TTEgWXXHJJIx/ygjgoCave7H1Lx5CbxA2ZHoHkrrCy9M3l4C2AX//61+ei1eewyPJ1NWRgrYz++9//jt///vc38mojCiDG+Mbm9J9PfvKTjQFfDJaE8vAQC0nVby61HVgTL7mEyUVrnFN+CvsSBaUVjsqHsM8E8uMe97j6mUgTREGjemb+IX0mp1tC8CU3Uw38WdXWJnznsCq39dylzyg/lcWm9ccQYKeeeqqS1CErEbbaaqvqvvVJc3DrW9+6Uaa0P5C5GodDEfjrX/9akY3UD1a7t7nNbRp/rMRW3bESn7aUEybrSMtKd8VX2FefYRyrNG0hE9Q54f7ouFirYxFu8wiiIIfYdOd++9vfVsQw+OYkueFsYM+4iAnVNrF1xXFffYb5HJ/W/6avyQnzKDLwYiWvH+dbsr1Nj87lHedWINClzyQf/4067NJnFoIoyH2j2ogC9F7a1cMf/vAVD2aO6HNsuzOX4nAREMj3PItwo+WYJUvCbWO1x0EUrKjx+973vg2ckm+xcdr0eUWEzJHFMjdQziSpTw0lCpgMlEJcUopguVUmJpFR+OZReHbhkCMKwETXFS4FUcBASxJEgZBYdcKb3OQmdbvoSxQwEGmTpSYKfvazn1UT0WrXOaKA8uo6YQys22qw/Rp9rOp4VSQKsOq2dc1x2wCnD1GAtdh3vvOddmDiaicCEAWlyXNvWYcbPCzb2sTXc9+Btc2TyR2fTxtRQNw2Iwc7sCZuyHAEWLbOYFT1ksthVSEKMMIoDZx9uYMo8Igs7G/pMzmigDvlDB+6SqBvndpiX6IAt0BKkwtxgYRrrJxYw4fcdY2LlC/u2vq4S8vlFefGYxk+gKc3QgGfoYYPad+mhiEe+S40UdCn3p71rGc12mAQBX1Q6xeHOtb7l0uRc+ObM9q0aZWfwr76TBdR8NCHPrRorJP27amfIzc5HfqMraHpjy1RkPZOG+NKyMpSEwWf+9znJkhw2l2JKEj7EdSrbkv6ThAFtkYX/zhGFzNgrE42FwZRsAJYTxSAV0lxVSqL6WITBWkzy/oD1ocooGyrkx9JYboQoSUKWH3BvhJebN1x3EUUsILDpvGWBj7/3IqCtIltHS2IghqKVeZAA2vqeaONNhrjS9OShbmB9UITBfgGX2eddRptbciKAi2PVVsNomBxmxcrSoQ1lmu0Ge+DdejAmhIvxIoCBjrUv8qnsA9RgIU6/Wjur2t/jsVFfHnkzkCDfQlKRAFPqfpSuFgDa4uo7mXDElHwute9ripjEAUWwYU/fvvb395oCzmfvZ4owNDlpz/9aWthbB1zPGRFAauicn0DVnl9JYiCvkhNF0/6DK4G+Sb5Sd+cPtN1p2mJAvLFVU2uzXCO/QlywreKcara6sEHHzwRzRMFxOXZQqZDYChRgOEAE21tMq0+07WiAJ/4tJ8+EkRBH5Smi2OJAibTc6J3WOFi6TMiCtiPMtffsO9fSQ444IC6r8kRBehtdm+fktviUv5x/nIELFFAe/BuoJaaKPAuqdVGS0SB9e4QRMGq0aqDKJiyHrzVuhq/wnkgCv7+9783/NJvuummYwYoXpYjUYBP23kUlAO1ccLrXe96E/sQ2OscdxEFfllaF1HAcmlLLviNZ4MoWPVapgbWtm1YS4fcwHqhiQJQOeuss8asBMPvKqG3pLHl49hOAExDFODSjD01QoYjYIkCWy82p5VFFDCAt2XScR+iYLfddrOPEMcLjAAbX1Mf+DdFH3ne8543cQfVl8LFGljrxiWXMiWiQIM5+s3SRF9Y4And6UNPFOAj2RodkLMnCmgzuIVqE7UrhUOIgo9//ONtWfe6FkRBL5imjuT1GfY0sZLTZ+z13PEsRMGNbnSjXJat57w+w34Jz33ucxtpgihowDHTj1//+tdjVqCoT8CPOL7jrXh9hrg5AsemmYUoYCIOPTj3Zw157P1yx0EU5FBZmHOWKMA4hQl3L2pTChdLnxFR8L3vfc8XofO3ykaYIwrIgP1SFK9ktNl5ozmP4IkC3Dwdc8wxNSrSLYVzqS6UYBbXQ6wE999K3bcPUYAbVnQZT5bGigLVztKEQRRMgTNsqjaHUqP34TwQBSVXCptsskkD1eVIFFDf8yieKACHJz/5yQ0o/Luw0EQBN8P3Oxtw8fePf/yjcf8gChpwrBI/cspCF1HQNunKQ80ysC65d7FtlwGa9fXpB9Z9VhSQX1jgTdcEV1WigIGa3XdHbQYrcLtxmH9qfS+DKPDILOxvEQWqF1zkHXjggY2b6JrCxRpYc1NWLdkNjHVPwi6igDgM7Oh7vARR4BEZ/tsTBeDtN6L3RAFEQpfrSVvHHPchCqhj6jqIguH1uNQpvD7DZK01KlhKooDJ52mIAqx/rcEN7ZTNa60EUWDRmO04p89gQW1lqYmCHIluy9P3OIiCvkgNj2eJAt5R9Blfb/57s1j6zFISBWyUzVg+ZBgCnijAWM2ugFwqooA9cfy9bDstEQUXX3zxxCbp7BF60UUX1UBYogBPASGLi8B8znbOgOl+++1XM5620fvjeSAKgBGmzz87DKYVTxTsu+++9nL22Oa5KroeonzzKttuu22jzlcGUVDCHldItu0wyGcTyS6xy91I33fJbVe+cf1yBKgDWy8cdxEFXdjNQhTk8rYbstHPewmiwCOy+L/tUn21H3tXP7Be7M2M/eSsykR4yimn2KJNHIsoIC7Wm/6PzbZDZkfAEwXrrbfexDfA1hvHizWwzhHr9t4losD3l7QVb8Vu2+I///nP2YGb0xz22WefxrepiyjossADRlvHHPchCsiXuL5f0O/SwDpXbbGiIIfKwp3zRAH1ZutnKYkCSIJSu+l6YrtHAXl0EQWx51IXou3Xh+ozvMddMsuKAj/h3HWv0vUgCkrIzH7eEwW8p7hLlnh3qlxfLH1GRIG+STZsM4hiTohy6a/0DbUrCoiL+6uQFQigF1rMTzvttBUXzRF7RQjrNtdDvLddMu2KAlYxqAy50H4vfRm0mbFNZ5+bY67lDGh8XvF7dgTmd7ZzCuywYmYzJ3aZZ2MW5LOf/ezEy8DmUctFWGL2rW99awzLVxI26bvzne9c/9l4e+yxRwOfNdZYo9cGn7aDWBWIAj9JSPmWm3z7299u1BWsbUm22GKLqr6ZqLNy85vfvM7jute97viEE06wl7PHQ10P+UxgmmmjJ554Yn1vtR8ft/Q7iIISMu3nc/tFlFLgMkr9xEknnVRHw9pB9UWIFVubZbYSzkIUsOSbNsPfox71qMb9KcP++++v29Qhlp4alBMnt6KAtmifheM2BbrOfA4PeO/pIyDzqAd9Uz0UKJxqN3apPhvQsnxfeOM7vI9MM7Bm1dIb3/jG6l70cSqP7k3YRRSce+65dVmZaFIeLLFWPgwKu6yV+zzjco5DXdBe2jbVZACEFT8DCva3sMLeBcKb9veud73LXs4eK75C77Isl+gPf/jDePfddx/f4ha3qOr6jne8Y31f5VMiCshPcdrCPmXPlW1ezn3zm9+scNxqq61aN6ymnngf73Of+zSgoY+6znWuU9dFXwtHX2dDiALS0ieof1hrrbXq+3Otbe8NFR6i2656esxjHqNLEbYggDvVQw45pMKbTWHbCDjVD6HVlZdan5FOwj4Ftkwc014gvn7xi18UnxqijLjeup2Nvq0+z3vQtbdc8SZzcIG+QjolxznBDzvzA+of2EvHylIZPrDHnsqQC1lp0uZv3paZ4yAKPCL9f6vNEKIz5ATXhXq3/eQ581Gqw8XUZ/z4WuUhtKvuct86b1keREGulrvPSZ9Rfb/hDW+Y8KjQlgubjCst3wu+dV0ylCj4z3/+U8/F2HGO7quwjSigTIrXFgZR0FV7C3N9+c12LgwuE7kwyfXUpz61arxnnHFGfX05EwU8myZVYK2/+MUv1s/d98ASBde4xjXGWMH1Eds5LDZRwAQQH1juyfPy3Fb+/e9/ZzstG2c5HLPUz+JuBz99ng8lmD0LyAPFoKQM+LxQqu19u/YosOn52GigZPPQsY3bdhxEQRs65Ws5oqBrwtTnxqZVqq8NN9ywlZS0aWchCphk1D1zYY4o4N7WAi9HFMRSfVtD5WPcNDDAsNj3sW5RjkywWoInVxeK60N903RvJoS65JJLLqnKymSvXQmjPAi72r3i0kasDsGAnP19dJ021jZB1VXW5X79iCOOqLDabrvtxrhzKAmD6yc84QkTl5m4B2sGt0cfffTE9dwJ1Y3CLqKAAT8uh4j/gQ98oMqSSUilV9hGFOA/WvFKYRAFudq6/NyZZ57ZwI/JcrsEv5xyxRXcugh7JvhK+0WsSHH5kdIozE2e2DS/+c1vxtKVGcxjlCT56Ec/Ol533XXrcqBjffrTn9blYnjXu961ThNEQRGmxgWvzzARM1SWUp/BrSf7LaG7v/SlL50oqtofq4BLk9cTif53wq4cps35fRhK6ebxvNdnIF2++tWvZqHACpj3kT9r+MBEMUSl6gxihm9dl0yjz1iiYKONNqrLs+WWW9b3h0DqOwYMoqCrlvLX0RlV34R9DOtsTox/NQm/mPoM97REAcS7FfQQrbJiApq94KyojHrW0txArCiwqE0eCz8bthnx2hzooyAmSYsRQd95taFEAToS92Ccc/rpp9dFsGXmeCGIAvooVmqHLC4CQRT0wJeP+a677lp36HaQnyMK6CiPPfbYHjmv2lFgru3LbZe79Sk5S+VZ9q88/KazbXkoDWHfDk35+Y2mN9tsM10qhvhx0z09Y19yH1DMbDW9MAtRgNU0m8+CIR+hIZZHsxAFKLIMkOzfxhtvXNclk8m4I+qSIAq6EMpf9wNr6r+PlYJyYx8AvXe4KPv617+uS53hLETBX/7yl0abof3Y9s+ALUdYodwwCKTMWCtDMkqOP/74mnDUMxHGigIhtCIEk1vd6lZ13YPTEKLg/9k7E/j9huqP39IiS5Sk7CElWZIskSXJLskaIVspKUuR/GXPErJFsmQte4RKhAr1QyVly5atbG2WSnj+874617nnmbnL8zzf7+/7fZ5zXq/vd+4yM3fuZ+aZe2Y+Z87oARYue9p8I3oZWMs3xS7V1/XchCjA1ybuB6z89Kc/LWERc31l04ziOb9TjXnbgTWbq+FijN86/umbin4mx3VEAXvnEA/dQyzA2xIFrLCxz7XnkCWplThN321Y4+kJW8FNSJsm74zvW7HWpN3RvzcVeZ6EdUQBujJxmahjEs8KYw4pC/FYSVUnThTUIdR9P6bPdMeqviJ1Ph76zAc/+MG83Rx++OHRQklZCCEeH3744Wg8e5HVkwsuuGCeN/vx6c0wbVw/73TQQTTWHLfRZ8BQG6GgWzYlsXvRZ4QoYD9BrJRF2HAZAkO/i9yrCp0oqEInfQ/jSY01q2KrVv/onDSBPNb6DM8VogD3nk8++aQuSn6MlwF5lyp3N8RxoqALvkYXBF8dNiEKpkyZ0tFzHJA6TaUtUSBl22abbUqPkOsSDoIoIC8MuF3GFgEnChrgixsMadyETETSofPHh1bfk2N8snH/iiuuaPCEiRlFEwVM6tQNjvVboHzg7xI8DjrooA4bm7QRwZGwzSQQz5BJHcmjCVHARM0000yTlxfFS+qXUPKxYZv3mQxx9UQp79rUmgTs3v72txc4td1cph+iIIar3cwYa4YTTzwxFrW4pj+ivLvvUVBAU3mA5SyWu/q3UZlA3WSDUQahWKvRP+gBi4qWPOyHKIhlSrvV7/He9763gyW5FVzIMOFLXKz5pK+wLiIkLycKLIIvnWsrer4Vt9xySzyiuYpV8NJLL53jz343bS1K2g6s9cC5X6LAujaRV7NEAW3HpRsBO7BuQxRg6SRuHy655JLuzCuuyG9ZwipdCD+yMoF3wAEHFLmOBVFAeXgWqx5duhGQ+pKwKVFAny2rw5quItBPl+dJ2JQoOPLII3U2pWNcyEh+dUQBE8d8myQ+fZhLPQL9EgViEbv44ouPiz4j/UzqzdB7pQ0Q6g2XU2mYwBGSALIt5Qc7lX4Ur/dLFEAUatd0F110UWMY2+ozZCw+zK0+wz30K+0CybruI44VTRTQ79RNAtr0o3pu9RnGrk1dPu2+++7Fb3ss9RmpGyEKUm1TEwWsbjjhhBMkabHqQfoiJwoKaFodME4WDAn5/WL0ViW33XZbh+8R8ZlLIw9t7FyVlnttiAJZFcmz+iEK9JiL/ocy8yd7E2gMOHYZWwQc4Qb46mW/toHWneMWJbUEscGjp2qURx55JLf6pKPAX2VTgW0W35ZYYjFAbisa1/EgCigf+zHo59Ydt32niR6f98fHuvw1mYBjclcmX7DcJ60WrGTqXFYNmijAd7ndQBufm1XiREEVOtX3aCfSZmz9p1Ky4ahsWBSzoMQasm5D+EETBZTV/uZxUxJzAyNLOG382LkTBfFWgNsVSCKIvDYuQcSylt/0U089Fc+84mrbgbUezOmBtd5bgHqHKIq1ZSkKcZwoEDR6C7Ge0r+xpkQBg1txL4iLvLain8lxFVGgSfNBEAVbbrllqX+1ZeEcHdWlGwG9HwWTMHWDanK48cYbC3eGrCLohYSxdTRoooA+qcqNp29m3N0WmlzBKIwNe6X+cO3TVMAcF3jow22+Z5J/L/pMHVHAuE3ehbCOKLjjjjsKFyJM9MV0Hymvhy8jYIkCvvOMQ5oI4x8xMmHVfVMdWvJuq8+QDsME2g4uz2KiN9Blco7VKFWiiQKMJF2aIdCrPgPhLfpMEzd0tjS6T+C4Sp+RtG2IAvL89Kc/LUmdKCiQ6P9Aj7Xr9BlIJ5mLY8z97LPPFgW47rrrcgNP9NXY6nmJ2IYo0KvEIQzJW/5sm6Ncco+9X0XWX3/9ghBgDkD3Ubw7JIfNy+71Inl5OBgEnChogKO1tLaNtOqcH1ndRGmDIkyaKGw0iGIBZrGN3+RHXueaRmM6XkQBIPNc63qI67hE0WWqmhAi/igIHx0wYSVGzBJOlv7XDbb0YJ78qj5a4MpgjvZDXDaz4dzKqquuWqovJwosQlPnnI2OaCvyW9K+mKVEQtrgyqpK2g6scSGnN3NioGRFyqVD+jQtDJ7F+gtLeCs6Lf3/ZF5VZt9tap5TD6xA4dsSs5Blgg/scWdVJW0G1uyZoeuzzbF21UfZSctKCO2XWMoZW1GARbNL/wigf4E9v0X81mthEpgViFdeeaW+3HVs671qYG3jNj3XA2tpL0w87rrrrl3lwferHcDZfqorkV+oRQC3D9QXOg36i5Ujjjgiv48FcJXYOq8jCrDAJc1hhx3W4RsZE72igHaR2keHtE4UxBAcm2v0IWyGLd8m+xTRZ+x1e271GXzHV4nWZ1K/fUsUVI1FRZ+nbR1yyCFdj8ZVG23UDR+6oMkvYKWPbsIf1tVNhLELmII5RlVaWJkW0xV0HI7b6DOSlvHrOuusI6ddoSYKKB+ueavEiYIqdAZ7jxXNfJ8gNK3ICqJB6jM8g3bKPgS0hfPOO69D27SiVxQQT+szto3GVhTQj+rvFvNIMT3fPtfP0wjIXny6LiQ27uWoJ/RI2lRKrJ5J/adEjKdkDlD6Q0KeZf/k/tprr11kKd/LqvE/3i50Xq95zWuK9H4weAScKGiAKUoYbihif/LD0I2W4xlnnDGPz3KZURHYPixEq1z9TFSigOVZDP6pOycKmrVYGGnw2mqrraIJmhIF4vNdfkNVRAGKs8TToS2AEwUWkal/Tt3hd1XX23gSBdbqqxeigFVWum3VEQUxZX7q18TkKwFWd/KtjZWeyTVpV4MkCrbYYot8EC95NwlFT2DiB2GlllgMkh5XVSjwWmJEgb7vx70hIBPuLIWPuZAZi4E19d+knUgcBv2kwUWjiGz+V6VLYVEueRC+853vlOQe9oCA7CsBljvssENXDljnsXke9wdJFLAqStcjm8bGLLk1UVDnekhPuJC3T7h0VedALlB34gIk5W5FJj7qHqiJAiZQqgRf8ptssknRbhh3yV4oOp0lCjBwiLUt0kgbxAe5lWeeeaYjk8dOFFh0ejtnzAm5RN+PC0UrWHAz+Vq3B42dhD3uuONsVl3nuKqhP2HMG/M3L3UtbcKJgi4Ip8oFMXrQRii6IGOhz5C/tAMJY+6HqogCm0eMKLD6DPq+S+8IaH2miiiI1YV+ahuigHT0Z6yCtSJtR0LqN+ZmS76XThRYBKfeuRMFfWIf28yYH0Kd24w+HzvhksNIijuOqsJBFCy88MKdn//851XRSh+mflYU4N4kZh1jH643M15yySW7rNr1igImGJsuK7XPGZZzLPmlw48RBUyE8bEgztU1y7eZBJS8CJ0oGJZWUn4PNv7V9cwxkyKsDtF/snyxbkNXPbAmLxSUKumFKMDSQVt16Q3neKYTBVWID+Ye7s30BuWxXIUooO3U7ZHSdmC93Xbb5X0Z/Zn90+2Z1Srct7LWWmuV2j3Lbe0qEycKLGqDOccdHnUE4ROTsRhYY21n2wnn4r9ctxn8r8YmpZ0oiNXW2F3Duk5cOVA/sTrhN8s9+qK6DQR1HXNctaLAEgXEj00OOlEwdvXfS85Y2eKKTup6PIkCa3BBGWKGD7ICRsqYcj2EKxOJEyMK2AyT+4yN2u4l1Qu2w56G8e8888yTYxp7V9FnwHyQhg88C3dqUteEsU3anSiI1crUvcbkvNTb1CYKKIeVQRMFELAuvSFg9Rn2g9NjbI5ZkUg9DpooSJVY2q6Edd9L3LYzLoqJryiIoTJ217p/7WP3rKHM2YmCTu5aiUk66QBiFc2kHhN/WOvXTQCSXvIi7IcoaLq7uyYKeCaKkghKGwN9KVPbjYMkn2EJTz311M7MM89c4MGKAOpU/2mLtrEmCrTfcDCmfkQJp85w4cGHs0qExZY69s2Mq9Bqf89OsAvOVWHdU8aDKLADa/selrGmLMgAAEAASURBVCg4+OCDi98FbYoBtkvvCDDBtuKKKxaY0l5QcO0ffQ/3YpMc9ultiQKbXp/r9nv++efrW8WxJQogHqw4UWAR6f/80EMPLdpNjCi4//77O1hmr7vuuh2Oq0TXM8dVrodS+bTZzLgXouCkk05KPdqvVyAAsSjktNQzm//ZPkY2+KwbWPMoyUfCNkQB/YP1PczKZPE1TJ6+oqCiQsfpFi7LpH4J+fbYNsM5YxDu14nWZ+pWFFiiYIYZZugweWJFl49VJbjWssJEMSuuJC6rDux7MDHJfV8hadFrf854CGM5wTuWgxAF9EN1q5fa6DPHHHNMvopBnk1YRxSw4o2JxSpx10NV6PR/7/TTT8+9NUi90X7sb5RzvgvEGbTrIXmuhDzLiiYK5p133s6Pf/zjUhTdv8W+oXZFQSmxnzRGIKbPSL3Fwlhd6Ie1XVGg0+pj++w6ooD4qb1RLFHg3yWN9OCP67WXwT9zaHJEmcePpP0BcD4qKwpYPmldx6yxxhod+6c7mzqigGVSGtOpTRTgO0/Kg/W8dRsxNA26wYugMML0Ch5NwkESBVhrWst0u18Ee2PocjHRGBMme6SdzjTTTKU0LHuTe4Qu/SEgg2VdL3XHdU/Uiid51a0o+MMf/tBZbLHFinq2FniQmLpM+Aa3SyPriAJIKfJYcMEFOyz9dOkdAfpZTUDrukkdT0SigH5G95lNiIIU6dA7mqOVEp1h+umnL37Pc8wxR6k/p09nw0na0Te+8Y1acGx7Gy+igAk8NhWNiQ+sY6i0u8YqAUsS2Lq253UDa0pg07QhCmJGDaxwkDxpE3UEtDbUIJ27HmrXLupi852R+mga1uWp9Zk6ouCBBx7ICU55Nt+XmMh9wpjrNTaDb6Ob+YRMDOXm1/jdigtFqRs9zpBjmXQdtD5z/fXXd6addtpS260jCnCPVCdOFNQh1Pt99gZo8xulXY01UYA7TS18E8W4gecvv/zy+nZ+zCo5afOxb6jWZ+pWBXdl7hdyBAalz5x77rmFvsx+A1JvhBjV0k/pfQVS8ENoS5+m8+CY/dq4x0pbLbi0Zs8B4vBdI47esBujHghUyS/WlnR+ftw/Ak4U9IghjVxb+EijlZCP8dxzz53/WavUHh854ZJBlMw222zFD1bevS6sIgrYdBbFROfBJK5gmQKBCT2Jw/4Qkh5rCLlOmKoLPmKazNArCkhHfuutt17XxGGqPMN4/eKLL+6wk71g2yTcb7/9opsNY5Eg9WItYlCK5F7Mtx5+p4866qiiHEIU4LKIdLr+cScQs6KivvXkXd27DGN9jtc7Mdjhd1iHsb4f87dLeVkpIm3DkjsoF3KP8OGHH+56RcgBeY7uo4nPhnJyj3ZnrTrJ7O9//3uuIEk8+ir9TOlD2ATXpT8EbL8gmFeFqYH1OeecU9STbYv4d6YOY/tlVL2BnWBkoHTPPfdEk+gVTpYowEew7otw64ZFoUtvCBx++OGd6aabrvgtV7UX7tURBdr6U/LiG5XaQDRV6jYrCh588MGi/HzP8FdtRQ+s5Rto4/h5GgHcSWpLaqnbujA1MGWyTL4FNg/2KOEeE4BWMH7Qrl8sUcAELxbjkudDDz1ks8jPGUDL823751zuEbr0jsAg9RlKIfWi9RkmZ+R6iijcaaedijYRIwrEFSztJqbPsLG7fqa0r6rQiYLe2w2/21lnnbWosyqc5V5Kn9GlsHpS3R4FmkDnOZYouPTSS0vtAlKqSs4+++zSmAs9mtVXLoNBwLqBkraRCvfZZ58OuoaVPfbYo+hTbFoZc6+wwgo2WX4ubvcknSUK2GND7jFHEBtzY3AJMUk8dO5f//rXxbMgNsRLAe6pY5slF5H9IImAbDgvdVEXbr311h1cH2rRdVGXPqbPSF5Y/eu5mFRejMcsWUCfo+Ojp8n3UO/3BhGhXQPLsz0cLAJOFPSIJ8sz6RCb/FXtKN7j4ydEMv3uwgDqH7c9RoEgzV577dVVfpQTrGjYU0Dna4+7Ev7vAhN4Nm7svKou6Iz0gEyXH7+0oy7sdh/DtOoaHXlMWLZdlU7upXwxkicKEfH0BK/UGQNj7rlMDATwyy51WhemyDx5k7r03EexrRLJA7KAPzlncN1EcCtEGmlvhN7mmiDXPA742gkvcJa6siEW4jGhz9f1VHUcSy/XcGlWlVbfi23+V6U0QzDxPij6Lr0jACGk66HuGL3l+OOP73ogk3NNdBr6tSrBhV1dGbgfs8BjsB1r/zo/9CVfuVRVA+l7fGfAT+OZOpa+hsmWmOALXuJUhQyKLVEo+UEIpNqcfKOqyEz2TUiV316XZ3rYHgE2GLd41p0/++yz0QdZa81UPkyepYTVr6l0tEX2QYkJ3zPGXKRl3ENcPYks+oy059i+HbF8/Vocgd///vfJekrVX4woYMIVwzj+tOGL5AFRLvfjJemUxrkQnxKfkH6IvOgb77rrrlQWeRpITXluKqzbjzD5AL/RaaPP8G3ht9qPPsNYOtbmqApWuZK/GEPp+pbvU8w4y1Yj+9JZY1Dyoi8i/1tuucUm8fMeEGDl0lxzzVWkhMyRvpwQl5spaaLPQPZUCe6y9PNSx6lNqzF+SaWJ7YtZVRa/1x8CryB5+JG6OAJ9IRCs8rIwkVyZR7B6ycKGPMk4wa1NFlZpZEERT8YZ6xuByczCsu3SY8LHMwvKTuman0wcBMJAKAsrBEoFoj2GydzSNT9xBCwC9FlhciYLvhDtrdpzPp1hgq+IFzZNL50XN/ygZwTCUvksrEArpQ9LU0vndSfBPV4WJufqouX3q/LmXlgJ1Sif4HoqC3u5lOKGyaJs1VVXza+FDdzzPos+KgyasiWWWCIL/oNL8f2kPQJhr4csuPBonDAMlrKwaV40ftjjIAur6KL35CL6ShjMy2lXGDZLzsLES9d1eyHsdZKFAb69nAUXR1mwVM+vh01Es2D9lQWjhSLe3nvvnQW/xMW5H7RD4LLLLssOOuig2kRV/UJt4v9FCKuEsm222SZDz01JWCmZhWX/XbfDID/76Ec/2nVdXwiTNFmw5NWXkseDeJ9k5kN+g98jv8s2Qr8UJsK6kqA/NBmCh8nfLLi57UovF5Zbbjk5LIV19cw3KuxtkgVL3yz4Fc/Cirgs7OeS5+H6TAnKvk/CRtBZICcb5SN9PPpCMIgqpUGfQV8NhEEWVhPk9zgObo1K8ThJtS3GS4FkyO64446uNMFgLguTd1nYRDlbaaWVuu7LhUByZcH4IVtkkUXkUjTku8b3zaU9Am30meACOguGecmHDEKfIfNAlnfNhwTDv655k2RBwo2wl1sW3AuVogSr8iyQkaVrfuIIOAJTHwEnCqZ+HXgJHAFHwBFwBBwBR2BEEGBymUHgYYcdlgWrmRF5a3/NfhBgcA3BVDUZ0E/+ntYRcAQcAUdgbBAILgazPffcs1HmdX08BFBwL1MY1T3zzDPZLrvs0pV3VT5hJVoW3BQVacLKgtygIuwLlW2//fbF9dTBpz71qSzsyZUk2lPp/Loj4Ag4Ao7A5EHAiYLJU1deUkfAEXAEHAFHwBFwBBwBR8ARcAQcAUfAEXAE+kbg2GOPzbAMd3EEHAFHwBFwBAQBJwoECQ8dAUfAEXAEHAFHwBFwBBwBR8ARcAQcAUfAEXAEHAFHwBFwBByBEUTAiYIRrHR/ZUfAEXAEHAFHwBFwBBwBR8ARcAQcAUfAEXAEHAFHwBFwBBwBR0AQcKJAkPDQEXAEHAFHwBFwBBwBR8ARcAQcAUfAEXAEHAFHwBFwBBwBR8ARGEEEnCgYwUr3V3YEHAFHwBFwBBwBR8ARcAQcAUfAEXAEHAFHwBFwBBwBR8ARcAQEAScKBAkPHQFHwBFwBBwBR8ARcAQcAUfAEXAEHAFHwBFwBBwBR8ARcAQcgRFEwImCEax0f2VHwBFwBBwBR8ARcAQcAUfAEXAEHAFHwBFwBBwBR8ARcAQcAUdAEHCiQJDw0BFwBBwBR8ARcAQcAUfAEXAEHAFHwBFwBBwBR8ARcAQcAUfAERhBBJwoGMFK91d2BBwBR8ARcAQcAUfAEXAEHAFHwBFwBBwBR8ARcAQcAUfAEXAEBAEnCgQJDx0BR8ARcAQcAUfAEXAEHAFHwBFwBBwBR8ARcAQcAUfAEXAEHIERRMCJghGsdH9lR8ARcAQcAUfAEXAEHAFHwBFwBBwBR8ARcAQcAUfAEXAEHAFHQBBwokCQ8NARcAQcAUfAEXAEHAFHwBFwBBwBR8ARcAQcAUfAEXAEHAFHYKohcOqpp2aPP/549qY3vSnbeuutp1o5RvHBThQMoNavvvrq7Dvf+U5XTh/+8IezzTbbrOu6Xxh7BL72ta9ld9xxR3baaaeN/cP8CUOHwCWXXJJdcMEF2YEHHpjNOeecQ/d+/kIvI0Dffc011+QXYv34yzH9yBFwBBwBR8ARcAQcAUfAEXAEHAFHwBGYeAjsvPPO2d/+9reugh1zzDHZjDPO2HU9dYFJ+RdffLF0m/m1t771raVrcvKf//wn+9SnPpWtsMIKA5nQ/8EPfpDPxTAnw/vMPPPM2Uc+8pFs/fXXz9Zdd115rIdjiIATBS3BPeqoo7LTTz+9lOqJJ57IHnjggdI1Tj7/+c9n3/jGN7qu+4WxQeC3v/1tts022+SZ33XXXdnTTz+dLbHEEvn5pptumu22226tHrz77rtnV155ZSnNjjvumH3yk58sXRvVk/e+973RV7/55puj1/XF/fffP/v+97+f/fznP8+mm246faun43/961/Z8ssv35V2pplmyn760592Xa+6cO2112Yf//jHs0ceeST73e9+ly2yyCJV0f1eQwT+/ve/Z6usskoy9uabb56h3FTJkksumXU6naoopXuptvjXv/41W3XVVfO49N304Qj9xXLLLZcdffTR+Xns3x577JH95Cc/yV7xildkN910U1eUf//733keKDFf/epXu+77hfYI/N///V92+eWXdyU8+OCDi3rsullxQfdd1OeGG25YETt+633ve19JgT7ssMOyD37wg/HIfnWkEVhvvfWyBx98sIQBA7b3v//9pWupE/le6vtbbbVV9rnPfU5f8uM+EdD9gs4q9R3RcfRxLJ+meeywww7ZlClTdHb58UknnZS95z3v6bpedcF+L7/+9a9nK6+8clUSv9cHAiuttFL21FNPZcsuu2x27LHHtsrp+OOPz6hjkYUWWig788wz5bSnkHZYp8/ojP/4xz9mm2yySX7piCOOyFZccUV9248dAUdgCBCIfZ9uuOGG7DWveU2rt7vtttuyT3ziE6U0Tb9zpUThBCMtdKKzzz47e8c73mFv+3lLBDBwfPjhh7tSLbrootktt9zSdd1ekDHXb37zm64x97ve9a5s+umnj+opzzzzTDbDDDNks8wySzbPPPPYbLvOZ5111uxHP/pR13Uu6LkYGwGigu+jj7ksMmNwHiZdXFog8MUvfpFZqtq/oIx3/vvf/7bIeXJH3WWXXTqvfe1ro3/XX3997csFtjCa1uYZJn6jeYVJyM6rX/3qvF6OPPLITpisy/+krqaZZpo8/1/+8pfR9PriRRddlMd95Stf2VXPr3rVqzqXXnqpjj6Sx2EQ04WNYP3mN7+5EpMwCduhPohv6zd1fuGFF1bmSTp5vg7DZG7nQx/6UGVaffOee+4p2hH5BKJA3/bjPhAIywajdST1teuuu9bmTn1K/CZhKsOgECfz4XdPewpKSDT5RhttVKRNtVfKJn3OFVdcEc3HLzZDIExuFf2FrXP6/DBYaZZRiLXWWmvldavzoU+nHgN51CifLbfcsisP8qMsd955ZzKPVFtJXU9m5DcaIzAIbPmexfJBx6iTvffeO08b67doL+RbJVdddVUeR76Xut1K/xIMJKqy8HsNEFh77bVznDW++rhBFkWUMIAuvg86D65XySmnnJKXIaZ3kk+T9iL5h8mb6PuQR5gMlmge9oFAMC7IMdZ9g9T3aqut1jjnP/zhD3k+9jdOn0HeYcK+cV46YpiAydvhmmuuqS8nj3mW1oukvQULzmQavzEYBILRVF7X559/fusM55133qId7rTTTq3T95OA8bRu/1XH/TzH03Y6wWAtiXVTfAKRmech/ZQOqbuFF164aVZ5Prq/kLzqxv+xB1x22WUd9HDy+PWvfx2L4tdaIjDHHHNE9RAwbiLBcK9IL/Npe+21V3GNfIKxVFdWwUC3FEfaRSqknDGxczGx9HyjglFwLLlfGyACzVrMAB842bNqQhS8/e1v72yxxRaT/VUbl/+cc87p8M7yZ3/Qv/jFLyrzeu655zrf/OY3G3UuKM8f/ehHu/LTzwysdHGfyUndYZ577rmdF154obhvD3784x/n5XjjG9/Y+eEPf5jffv7557vKdu+999qkI3l+6623dmabbbYSPnUDC4gcXV91x/vss08S28CYdwJz3mFwvcEGGxTxgrV48Yylllqq89hjjxX3qg7CCpIiHeVyoqAKrd7vMYH2ute9roT1oImCt73tbdECosgyKGcyxQrtafbZZy/KFaxjSlGClWAnWEsU9+vabvCn2PnZz35WysNP2iMQVoMlvy9MtNTJySefnNcZ3wK+UyJnnXVWfi5tsapfRwGmjVLnc889d4fvgkhYaVi0C7lmw7q2ou/PP//8Nrmft0SAbwB1TV1pbDluIo8++mgnrDDK04puIyGDavJhkiasPOvKLiy/zif4iBMsn4q2S/qm30sMLEjP95R0wbIrf85DDz1U6qOIc/vtt3eVwS+0QyCsSMxxRp8AU/3XJCcZWC+wwAIdO1HMueRHPCvBmrO4L/EkDoQ1BjJyPTWwJj59VFiVl8el3QeXAXk23/ve94r05ONkgaDbewixLP0BoXxDwDesku0E9wy1mTPJQfzgCiLPS4wK6D90vxVWGrQyPAurJIvvUR1RQP9Fm6Uc+n3kmOv8fexjH2tMpte++AhHOPHEE/P6Flxt2ESf+cc//tEJK9uL37TUFbqt5HfjjTfWonzQQQfl8THUoy3G/piMi4k8p2kYy8OvNUcguLLOf5+6XxDsm+Si9ZngFqaUJKx47IgxA3oTJGhK6C+CpXheFj0Xs/rqqxdtj29pU7nvvvuKdLyPEwVNkWsWL3htKOELxlWCDsF4i3iic9r473znO/P7GIz++c9/Lt1uSxSk2orMxTAXF9wPlZ5h9ZnSTT8ZOALVLWbgj5v8GcaIAgaLdJjyN/nfsr83kI+XhHVEAR+epZdeuqszk/Q6nHbaabsKx4S+jrPddtt1IAhEgpuQ0v1//vOfcqsUYtVBPkwUfve73y3uOVFQQBE9CJvMlPAdL6Lg97//fScsrc+fHZZLl8qmiQLq9LOf/Wzpfuzk4osvLr0H6ZwoiCE1mGsoCPp3O2iigMGyFZQmJl2qrF6wbpFyYc1uiUW9okDipULSuwwWAYt13cCaCZ3gMi6vU4jgmDBwIl+U0tT3isG0PDtmxc1ECvf5jsRE0jYJWSHnMhgEIPss5nU5Y83EwJx0WJtboa8Sy290F7uqhe+GPNO2h+AKLx9ky30szcMSa/uIIv0XvvCFrnsMnCS9hF2R/EJPCEDsCqYS1mXESqIVV1wxT5daSSx5Ec+uPKoiCnh2cEdUlIk+6rrrrosWSXRYnqV1FzuwhuhyGSwCH/jAB4o6skRR6kkyObfxxht3Rbn77rs7wUVIkWdMn+lKFC4w0SYTObSDOqJA9Jng8zmWXSe4UCzK4PpMFKLWF4NL4mK+QPoFCev0GR4mhg/BrVTJcI6xMPMQGKiQnxi7xQrIBJ+Qm/LsWKgNsHQ+sbipa7FvqM7Lj5sjwO/b4lyXuk6fIX1wv1nkG9zORLOkbWJ4x/Ot9EoUfOtb3yqeS75OFFhk+ztvSxRo3TJFFMh4ivqyhg8pokDmRwkx4pM2HHs7PRfzla98pSuK1Wesjt2VwC/0hUD3r72v7IY/sRAFLPGjMw1+Yjth447hf/EWbygdgISpiRedJe5+iI+yCq72L/isy+/HiIKYBVjYYLrI3hIFLJ+KCZYTlIEJHy1OFGg0uo97JQqwiLH1LOcyCQNjzcRKTL785S8nPza9EAXaIkzarh5sx8rg13pHoFeiQNpILNSD2tjAOvgzzNtMU6KAdoB1nxYG1p/+9KeTbVfazuKLL56cdNb5+XE7BARfCesG1r/61a+KfiJFFGCxKb9/JoitQDZsttlmeT5YX1krGuILUTAICzwnCmwN9H7OKqGw+VnRBmg3dYJ7PGlfqbqQVQXEoy/SUkUUEE8stuQZMasqudeUKGBVpkv/CPRCFGA9LvWVIgoY8Eoca23ehiggj9hENH1U2FspfwaD8b/85S8FGHZg7URBAc3ADtoSBSeccEJhxRsjCihY8NtdtBn6jCay/fbbF2loK1VEAW393e9+dx4/lfezzz5b5MdkIJOOLoNDQPoECev0Gb5n/L4Z46RWBonhAytVUi40teGDPDsWpt40Fjd1LWxCmsrGr7dEoBeioIk+QzGk/nBRhCGeFe16xt7rhSgIe4wVz5RnO1Fgke3vvB+i4DOf+UyXoZyURuorRRQw/tVjdElHKIYPqW+ajMV4RhOiABdYLmOHQP2IaeyePSlzFqJAJqGYBHeioFyV0oFI2JQogCT405/+VM7sf2dMzpDfeeed13XfKjxMQLPMTsQSBeQTkxRRwPLtQw45pPigfelLX8qXeMfyGMVrvRIFDI5TIv4KU9YsfPz0Pgk2n2uuuSZ32YCbGAbJ1oWMjb/nnntG/aA7UWCRGtx5r0RBVQlkYB02qO2ETZW6ogpRwETJfvvt13WfC3pFAX2FJgrwITvXXHN1qgZz0u9tvfXW0fz9Yn8ICL4SVtUFvjXZo0TipogCSoSlLvFiRAGTI5JHauAtRAEk5+677971kqTHRQD9kf3DFZfkv++++3Zwx+cyOAROO+20Al9wrpMmA+umRAH9nCWWLFGABei3v/3tUrGkPSy44IIdJhK1L1Zt9SXxsCJ26R+BtkQBukXYILBoXymigOtSV2NBFGCBLvmHDSFLQFiiIKZHlxL4SWsE2hIF+ByX+mpCFBC3TrAgx22d5EtYRRTwrZG4qbw1UUDcsPFkKqpf7wEBwV/CKn2G7MXw4fDDD08+TYgC8ozpMyS042Z5voTsO0i/ERNWaBPP9ZkYOmN7bTyIgthcDKvYwia2yf6iF6Ig5sbViYLBtp9+iAJ+4yl9RvqJFFGwzTbbJF9EiAKMG6zYuZgYUcA8IW1UyuBEgUVxsOf1msdgnzfpc4sRBW94wxvyTWD4gLu8zErLj7iOKOBHz+RbytIfTIUoSOErFllY+z755JOlaJYoiNUTkzyyDNiuKCAzXE3wPlj3pVwXlR46QidjRRSwPE0IOQsnk3XSvghjgm/oWWaZJXardI0PkWawdb5OFJSgGuhJW6Kgrg+gcEIUXH755dGyClFAHePyAx+tVjRRwISK+HkmngysqwZz5M0kAJZfLoNHQP8+Oa6qC8giHb9XooABseRTRxQQ7z3veU/Xi9PeUnsgsGpK8q/7XnZl7BdqEZiaRAH1SvvRYokC9kKwex1Ie5BQE+tOFGg0B3vcliiwdcFkSkyqiAImY+XbQn1j6KBFBtbSFmIrCnQflSIK2EslZimqn+XHvSEwtYkCNpZ9y1veUnxHpK00JQpYWRATJwpiqAzumtSThFX6DE8dJFGw7bbb5v0BfYL9Yx+ElOCjvkqfYUW/vA8TlS6DQ2A8iAK7QpLS445Z6jQ2vhKigHaU0nM1CptuumnhvlHyJXSiQKPU/3G/REFMn8GVmNSZJQrEgDNFFKCbiFFWjChgg2TJmzBGFIAKbVTiMXeXMirtH0HPIT7D5rgkEbADPGmoOmSzOj25lMxsSG9oLDium/hg+STxUkSBLHdLLbOsg1ETBXQosYl+Jnak3DCV1J/+w1cb92MTi3XPH/b7bYkC/HNSD3riQ2ME7qwoqLKQtESBris5bkIU4HOVeqU88iftgNCJAl0zgz1uSxRgtUkdpeSmm24q6jLlm1UTBbqe6aOk3QhRwLPsShRWIXA9NZgjD/LFj6fL2CCg643jVF3I02VgLenYDJZ60lJngSdpCZsSBfoZ7GOEG4CUCFFA26r7Xqby8OtpBPohCqhz6Rv0E5quKJC2o9NaPZK+0Iqkk1B/L+3kNHEYoLn0j0BbooAnatdD1AW6i/79E0fq0Q6suVcnuLqT9LjajIncJ2QwLm2WUFYUXHjhhbGkfm0ACPRDFFBn6Ba2zYjhA/dTRjMUnRXUuv71cVOigDToWLYMmmyvsmIfAIQjmYWuK46r9BldF8TF8MHWFyDW6TPEYUUB7lt7EYiCKn1GiILjjz++l+w9TQUC/RIFtBsMM2274VzaYh1RoOdiSMcf5DXpmwgElTzLhk4U1CMomNfH7HTaEgWXXnppPsa19YIBrTxX9sCJGUSxR8EyyyyTLNqxxx6b1z16Vkx6IQooK8Y2LmODQLNf9dg8e9LlqpU2+yOy52xwZy3EJt0L/6/At956a6uiWyzqJj5YUYAF7jHHHBN9Tj9EgSgsUqbrr78++gxNFEjcWPj5z38+SjREM52EF5kYl7+Ub2b7Wm2JApvenuPbDuzxNx8TIW1i9WOvsbFyyqfqU089VfiKnjJlSv4ovXyfvJwoiNVA+Rr+R6XNtMGrLVFQfmr5DAVGJkMOPfTQ8k1zxv4Etp3Yc9yL9SLzzTdfnrcTBc3QYxNY2kwTCyTJ0dZV1cCaNJYoID0bWus2K5tGQiRZwUJKP7MJUUD8T3ziE6WsUsozlsayOSF+q10Gj0C/RAH1SX+l2wzLnflDJ7CCmyAG49Ju2GNJiyYKpplmms4WW2yhb+fHYpkledQRBV0Z+IUcAakz7Y6yCppBEAXUGT7E5dmEXEO3aSMMulmKL22AMCU6TuoYIw3K4lKNAK7CYgZFVanaEgXadYKuLyZqqCPRZ7gH0Wzdl+mysAIFNx6Mo/ibbrrpijZTRRTwveFbqJ9PfNtuWXGbMuTS5fDj9gho7Dmu0mf+9a9/dbmWiqURomD22WdPFgiiAKtfXddyXNdXVhEF6DOnnHJK3qacKEjCX9zAtSm46z1lipuRg16IgrPOOquw4tbtjT02pc7RZbjH/hdWmAPS6TCmIp1eZSD3q9ov+T7++OMltzGSTkInCiz65fMLLrigqAtWCGrXuOWYL521JQpIZQ0fpG50iDFnW9H6jBMFbdGbevHTWufUK9OEfXIbooAfFEuxmHiczILSykAWCyU9UK16J92ZcFxHFFTldf/99+cfLpTwJh9SmG7KKn+2LDGigPdCEbdxl1tuuQ7L4/iTZXXEYZBPhzeMojFgw+4mZMFYEQUpfFNEAW6GpL4IxZ0QEy433nhjKTuWU+PHHmacuEImOFFQgqnRyRlnnFH67Zx77rmN0g2SKMAXvbTdOqKAPWUkbirshSi49tprO5AQ9Jc+qK5vAldddVXn9a9/fV4XuD2wqzdSOdg6qxuY8JuGuLfpYuexZ+pJF9L0ShTE8ubaY489VpTNiYIUSi9fh+CV7zthk40S2xIF+OFeYIEFinqJtRWuWZdCL5ey08Gnr3yPtO4CKbbWWmsVeUNmx4T3kvSEYsWH7iEuMKVcKR/nsXxH6RoEsmCEW0pWE9VJL0TBxRdfHNUh5dkSNiUKLrrooryN6+X1kkes/Oecc07xnhKPcJNNNina0MILL1zEIb5LHIH77rsvN1LhN0b/0lTaEgXkywoyXV+p45irDykXq0SmnXbazv777y+XOu9///uLfKuIAhLwu0g9V65j5elSjwB1QZthhWBTEYwlrNNnYoYPkET6mygWv2xGGhO+IZqslmdLiBsP8kuRZZ/73Oc67AUYE9Fn+Daymt+lGgHIW3D/yEc+kmNep8/0QhRQgibjHsrRhCiQdoILGdFRWMHPdfTlVL1DdmIUgSGVpJO8JHSiIN1etD4jeNXNMU4UooAxuugzSy65ZOf222/velHc54mxnbxfzPUQxsW0U4lD6CsKuuAc2AUnClpA2ZYooPGeeOKJLZ4wsaLCQjP5Kj9GayGZKq3El7AfokAYawZOTQQLBnluLIwRBbyXjYtlKdauIrJHgcRrYwEreUyGUN5PQqxp62SQRAGTzLju4vkpiREFWENQDi2iuJAXm29pYcKA67vuuqu+nBN78u6EWE24VCNgiQIGLU1kkEQBm8dSX6wMakJo6jqOHWP9jYLSZp8BVsCQF4qySz0CK6+8co6X4B+zzI7lIvElrBtYk4dY7EuaVBh73ngRBbQ5HyTFaqB8jckPXX+33HJLOULkrC1RQBZMzmE5qZ9lj6uIgkgx8kv2e4n7uzbCRKYux4477th54YUX2mQxMnGtNf73v//92nfvhSggU1wK6XqJHTchCrDGxf93LD3XYiJGEToNk3laZJBOHNxmuXQjwCpwJuw0juwd0UR6IQoOPPDA0rP0c/Vxiijgu0ZbwUBBSxuigMntulWWThRodOPHJ510UrGSA8MzjOyaiK5njuv0GXTS1GoUm1fq+YxfJe6GG27YOeCAA4o/yEW5h8uztsI+fqTnu+RSjcA+++xTYC2Y1+kzvRIFTfQZytCUKMCinP5HhLkaMfxhbGcFA4+Pf/zjOYnJGF5E3ltC14EFme5wIhEFr3zlK5NeQLpL3uk88cQTRVv/5je/GYvSwaXmHHPMUcSjTcSIAr3aTtqNEwVRSAdyMa51DiTr4ctEEwUoBQw65E9biEnDJZzMRAE+yfS7jDdRAGsI80gZmhIFDKKlTgh1nZEPyjzW5FosUbDssst2sZ1s7LTLLrsUeLCsfBhF1zfH40kUnH/++R3870oZUvjGiIKYUq6JAjZG1n7rP/zhD+fPsUTBhz70oeL5lMOJglQtvHx9IhAF0ma23HLLlwtWcSTx68KmVu48yomCCsAjtyYiURCzkhtrokBWq9mJvQhkfikgYH+zdQNrQOuFKCAdqwrt8/R5W6KAVQHi5vCrX/1qrqvwnDaC7iFl2HnnnRut+muT/zDFFZwkRCesk7EkCnDzcsQRR1QWgZUoWoe1lqCxPipGFFjdRRMFDPLRZ13KCMR0y6aGD70QBTxd2mZVCImMyw4rsudSP0QBebJhZdXzWfV09NFH28f7uUJgIuozqnilQyEKGOM/+OCDpXsQEaxQk/YAKdFGJJ0TBfWoWd0S7Or0mV6JAkpTp8/wfMbNGIlqsa6HiMekrhUZv7PSwE4Gs5qAdBBJWrim/5wo0OiUjycSUUCdNdFn5A3WWGONop5t25A4hE32KHCiQCM29sdOFLTAmGV4LPPhDz98WlDiUOZ0h8fxZCYK6Nj1MqDxJgr0x6kpUaDrhOPnn3++c/rpp5fqhUljLZYoQHmKid1ANxZnsl/T7beJ/zve11pIplwp1GGj/eLdeeedyeixwVwssiYKeK9ZZ5019+85//zzF+2BsnIuf/r9OcbPtNwjTO2jEXv+qFyjX9STGU1X2wxqRcEqq6xS1GcTooBlr9QthKD054RMCNj6R/F97rnnaqsSq2CxAvUVBbVw5REYkDKgEMwnwooCrKRsG7KDuUG7HpL3d6KgWbsRvCSsG1iT61gRBa9+9as7O+ywQ6OCs/RaBtK4vWNjyraC/3Hem0kp+qyUa4i2+Q5rfGkjEo4XUSDfFdw3yrMlZBPQNi7GcP+IJaakp4/Ct7QWSxTgzsL6LtZEAXmxL4tLGQEwY8NewZqwqT4zlkQB5WB1kxZWOki9jzVRwPNptxjIucQRmIhEATpuTIQoSG1mDIktvwG+cU1Fu3h0oqAeNakHwZqwTp8Za6KAMvCt0KLnYqSs+r4ci35DHLsaRdw7O1EgaPUWim4hYd34tK3rIdymiScRyCB5DmE/+oy0G0InCnqr+6mVyomCASPPZKT+QXAcc3cz4MdOqOzs+/fqekjnU0cUsEqAv1inib88nRfHVsTKj3ujTBRYXJqcD4Io4IOk68gScbocvRIF+uOkn9XmuOkydF1eP44jMAiigIG99iVuJ3ntk1MWeBLvgQceyDco1W2ibp8OyEjtMxwly6U5Akx2YG3SVHTdcFy3VF8shBnwXnnllaXHfOtb3+ow8abzhHjS3xFRmiXOIIkCcbNG3k4UlKomeUJ7kT8si+oEtzxMcEn9EdYJ3x82eiSu/v0feeSR+bOxyNb52YG1zZ9NKIlPuu22287eTuouEpH2KAQn/qetoPvwDJf+EZD+QtdvVa70//iHl/hWd2GSXyZ0JQ7xSSdCGxUdNuZGCjJK0hKy8lH3UTb/lG997dcXndeSCVKeUQ/ZYyjl7ieFTVuiAOKQPQrYO8IK93APpeucYxG+W/oe405pP1tvvXXpno7HWJR4IrRVWTmOoYOV2EoD9m9x6UZgtdVWy3/n1Cm/R/YAaCK6fjiu02foHyAaiUsbkW8hITqOzY/V01aYoF5nnXXs5eJcEwXkR19RJ7RZcWG10kor1UX3+/9DgLqQOmyiz7QlCmgvmvxkPxMt2267bf58225wJSTSC1Fg85NzCCTpq2LGWcTDgwNx/PskNdB72IYosG4tmWuxgj5j99bByLNKRP+VNqDnYmy6XlcUpEhRm7+ft0fgZc2jfVpPEUHAEgWwqHYJcCTZUF2SzkDCXoiCKVOmFAoPPsuuueaaJEZ6/wCWST766KOluE4UlOAY+MlkJAr4GMX+Fl100aLd0X7ZZFXHc4uqwTWfQRAFeuKD+qoiCrQrM2uBp9/qsssuK7UB8q0SlulKX1cXtyofv9cMAY01x1UDa6y2JT6DpZgcfPDBubWkxCO0bjn0vSZEAasQ9t5779jjimt33HFHaUWFEwUFNAM9AGdWEeo6rHoAVvp6o0dNFEg6ViHqwRKkwpNPPim3SyHuhrC0gyRgIz8rbF7IgDk12GIjZPGbnvLDCtkVIxDss/y8HoG2RIE2cmDSVxMA+mniRlPaoXbdwL46cv24444rkQDkYYkC4mq3ifZb2oQoYGIYH9kug0GgDVFwzz33FAYOMaKAErHZY6rfskSBtJ0mIe1QBMMXSSPXbMjKE4lD6ESBRah8DmHQRjS2HFfpM0z6yniL1c5s/qnlvPPOy8crrP6QfMeLKNAre50o0LUy2OO2RAEW4tIWCGP6DCXU+5oQb6yIAl2WumMMu9hP0KV3BAZNFFASNjvXdZfSXaXU1rtDFVHAGF4b4jTZo4A9Kl3GDoHqGZCxe+6kyhnFnw3G9N/TTz8dfQdLFExm10PRF2xwUXcgHPdCFOg8sL6qEr3cjXTWPYwTBVXo9X9PFFepM7txcN0T2OQItyOSntBa5ek8mPBdYYUVSvH1fTlu83GSNCyv0+UYNZJPcBiP0E5u6ImPps9vQxQwESt124YoiE3uSfn++te/ltwukb/L2CIgdShh1cC6CVFAaVF0tQVnv0RBEws8PbDmXZwoGLt208b1UNOBNSsDpA0SpqwBZZLfWvLJ20IU0BemhFUM8hy+lVYuvvjifGDlRIFFprfzfoiCmAWelAKdRuqRUIgCrmPBru/hOkhLHVFAXJ0+RhQwwQTRJPHc9ZBGuP/jNkTBpptuWtRDiiigRHaPNSGpMZxir4rY3zve8Y4ib+qa8ZGOJ7r1/fff31lvvfWKuCkEsOyVNkPIt7EXt2mp/Ef9usaW40HoM3p8RPv61a9+VYL50EMP7bCxOnMakFZW2q4ogLBYaKGFinbiRIFFdHDnY0UUUELdFjVRwGT9iiuuWLofeyM9F0M/pPsdjiHR9DNSx0wWS9o6bxKxcvi1lxEYC6KA3HXdVREFEMvsZaDjVxEF5M0KG4nfhChgVYzL2CHgsxoNsGVJnTRaCXFRYYXGrxs4cZ0ocKLAtpNhO7dEQdv3s8vd+N3IYCaVFwMm+S0SxkQTBWzixMqTOnGioA6hwd3vlyhAAWEzUd0OqlYU9EoUVC1/xZ+ofn6qLQ4ONc/J4j2IgTWo6v0SLFGAL195rkzW2JoQFw7EqyMK8JU+99xzF3my/8lVV11ls/TzASEwFkQBRZM2gSsYVi5Y+eEPf1hYDqeIApbip4iCu+66K9+PQJ4TIwqY8OG+EwUW/d7Ox5sooE6lfiW0q5EsUcAkzNVXX116QUlLGCMKfI+CElwDPxkPoqDJhsJXXHFFR/yB0xbWXHPN6LtecMEFpXYXjRQuWqIAgjTWD6XS+/VqBPTvlpVqTzzxRDJBU8MHJnllb6UFF1yw1FfsueeepXqP6TNtiQJr6OVEQbIK+74xNYgCCk2b0m019iKaKLB7FBAfcvKwww4r/ek8Od555507Mfd7sef5tXoEpjZRsOqqq5baDXVcRxRgKCHtoglRUI+Cx+gHgfgMWz85DmHaGFEQ+xDazYywJHvwwQeHEJHqV5IfuITjuaIApRiLcy12RcGFF16ob+fH1113XeGruskeBVj6uLyEwNQgCtgIdeONNy4+JrG60ERB01UO2hKH9usrCmLIDuZav0SBnfigvqqIgttuu62z2GKL5W2GpYq777579EWs6yEnCqIwTbWL8l2RcDyIAqzu5Hm4J4tZ4QlRgBsYvidVYgfW6A4uY4MArn9kE2Cpw6onNV1RQB6SX2yPAiZy55tvviIOy6lXX331rj/yiBEFrFay/lohJGwe4maCCW6X/hEYD6IAa8nHHnssL2yMKPjzn/9cehFLFMTcm2AdLO2xjijAl/mo7Z1WAnQMTsaDKGhabO1GZNBEgbsealoLzeLJb5bwnHPOqUzUlCggEzF8sK6HcDmmn+lEQSXkE+7mZCYKYmDqtsgx7+cyOATaEAWQwtodHd+RmCtFLPil3nAPFRsPyRtYooC9UWKG1hJfQtFn0KG1UQRkk4zjKYO7gxbExi50oqABtjGigAaqhYGidl3AfSYDRlGkA5GwLVFgXTK0cT1kWWwGY29605uKTo0y4YM4Jiyv4z6rQqw/ayajRPFiYrzO4j2W/zBew6L6DW94QwlfNkBrI295y1tK6amDJvhqK1+sZqwIUbDMMst0cO8QE3y9YgUhf9JmJWSzUbln21YsP7+WRgAf3oIloe0vmfCS+0025rREAZOBKT/hUirdH/B8a7lJH6D7CyyCX3zxRUneFfqKgi5IxvyC/DYlbEoUsPz12muvTZZP+nfIQuvHlf5IE6J2dRLfC1lN2MSnqhMFyWoY+I2bb7656/tS9ZCmRIEmASxRgH9xaU/STqvCGFEg36+qdPpe1Tv5veYI9EMUoC/EBtY8nb22pL70Uv22RAH60uOPP971QvRRJ598cv6MOqKAb5/L4BBAF9X6TIzI0U9DT2EFEO0B0gYiKCbW9VAsTuxaE6KASSHcPUqbjOXDNb2igH6uiW6WysuvdyMg+BOON1GAAVXMjZReUYDhA/vkVInVZ2KGlFXp/V5zBNoSBcxf7bfffsXv3Oq2+snSFqlP2y4432mnnYp8dDo5ZvxGHhg4YOjQROSZEjpR0AS1+jjsRUN9WHfo4CzjbH7nVujf9dwKeouW7bffvjCqxa1Z3ZjbEgVNjTa1dwd0aSkzOpa0FTy2NJkr0uX34/YIlGe726cfiRRYlIrVljTQqnDmmWfON58bCXDCS4IPE7HyZ7HBAkXupfZ20Fixe7nOo44oIK34QMNSS55FKPmgxFMvbJJcJa9//evzNFgbSz4sBSUfrJCPOOKIquQjcw9XGYJtVWj3i4gBJJhLPlV+fm36TTbZpNj4Bp+7UmcoquTHZE6VHHvssXm7oG3U/W211VZVWfm9GgSY3JA6rgsZnNbJgQcemA+yJa+mg5MFFlig6C8krQ3pL7SPzlRZLFFAW3YZLAJsNmzrJ3aOpX9MmCiWZfikYxJX+glCNqKV/Orct9D/8x0gPt8F0uvJnKb1bwfWvqIgVnP9XfvHP/6R1w/+vKV+JdT1z0DaCgSy1DNpdHw5po9glcDmm29eSg6xKM9pErIpMqsEtGiyskkexHHpHYGmvpM/85nP5PqufRL7SOj2gks8aSfrrrtu0R6mmWaaDgNtKzfeeGOuf8hk85133pmn1xslU8fouVXCajhcXBGXVU1SBrHO43rTPqrqOX6v09ETGeBa9ZfSZ7SRDS5hpL4IsaKUPLECryKgJV5dSF+o5ZBDDinpUEz86DJwLHnSvtGXXfpDgO+NxljwlRB//9yPCe1Iz0WwOt66aSGOEEV8n9jHS8vss89e1CkTglbOPffc4n6TvgK3ftJv8Q58z9Zee22brZ/3gQDzJoxbpI2kQvZTa6LPMPmr2yDHUocQl4ytUrLZZpvleg/xdR5i4DnPPPOkkuaTugcddFDte/B+vG+T+aLkw0b4xvrrr1/Mi6TaCte/8IUvJFFCT0FfSaVHR20i7IMjmxNDOu62225NkuVxtD6jy0EbZZ8Vl/FBwEcXDXHG/yxWX9oqSDdcjrFojVmGNXzEpI12ySWXdLTyYXGRcz4sTTcsJQ2TO+DZxM0PVlnEtRPYXOPPbg6XAhu3RcTX/qNRfLjGkiyXlxDYaKONckwE31SIH9Q6YZk9qxCoc1YG4Je5jWy44YZ5WWQ52tve9raibG3y8bhjiwCWLKl2Yq/HlN1Y6Rhck7btRCvWLqTTVsG0P/oortf5UJSyMFkgmwfShnGJ5TJYBCxRIG1F99HUXZXbqUsvvbTy2016Vh41EQZKxLd/kAzW7V0qP00UoPT6RsYppHq/zrfE1lHsPKUbMBBhoiSWRq5BVFtpSxRYkoD82hIF7MHj0jsC7EmiJ/qlfnWIIQF9j2xCbJ+G1aZ166HTk7bO2OCoo47KCQOdjmP0WtKnVsPqsjBxF7MiZAKHPEbRHarGZ1DHSy+9dGXfIHWIXlqlz+gNpiWNhG9+85vzOrvhhhsqiy3x60L2M3nuuedKebFKgHaRSsskD/eZ4HPpHwGrz8RwB/OUZTUuNPXeXGz2insR+YMYkDyZpIsJ1sbEgeSWdBKK9Xmv+gx9j8tgEcBPu6xYlbqNhaw2g+iJCfoMv2Mma2NpucZ9xlR1ot3+Sl6QjKSvEghxO+aS9LEw5Qa66hl+7yUE+O1TH1V/6BtVgr6SSl+Vzt7DDTv5sB9XW0GfIa3oVhxbTwBt8/T47RB4BdHDD9SlIQKBwc+Cz/ss+PXLAtuZhY45Cz/IPHXYhCULg9OGOQ1XtPBxyoIFTOVLBeuZLCiblXHkZliKmwXyIQtKrFxqFIZl41mwBC7iHn/88cVxm4PAZGZhcilPEoiCLEwctknucVsicOutt+YYhxUh2VJLLdUy9UvRg++6LFhIZRtssEEWrBt6ysMTjRYC9Fn0XSJt+ihJE5TfLFhsZvRZwapdLns4IATC5oxZGAwXuUmffvnll2dh0i6/3qSPPv/887OwYXCRjz34+te/ngVl1F7uOqeuqXMrwQInC5sY28vRc/29nGGGGbKwwVs0nl/sHYGwrDoLrsZqMwhEcxb8rEbjUS/33ntvruuh8yGBlMwCOZgfS1vMT/73D5U6WJ7rS5XHsTyC1VUWlvpXptM3jzvuuCxMLulLftwSgWBdmwUyO5kqTJxlgeBL3udGsMTMguV3Hod2EwjpLEzK5eexes5vmH9h8J4Fw6TS1U033TQLLtFK16pOggui7KabbipFCb6Bs+CvvnTNT3pHgPHfF7/4xdoM9thjjyyQNMl4wVAmC5OzxX3GL9Q3EsjrLBDgxb3UAbpHE6GNB4I9GjWVRyCys7CJcjSNX2yPAGMU2gQSNobOgtVuVyZhRVveJvbaa6+ue1wI+4tkZ5xxRj5Glf5GRwwTc1lwXZel+pywGjILGydnYbW/TlYc02cFtx6uzxSITP2DffbZJ3v00UcrCxIMBrJA/lTGYZ4qEJfROKn2Eots+4swCZwFsiAWtXQtuHbMzjvvvNK11An6NHq1iyMQPItkjzzySLJPc4TGDgEnCnrENrBcWbBizz/GgfXsMRdP5gg4Ao6AI+AIOAKOgCMwURFgUjCsbMyLFzYUzpg0dnEEqhAIG/xlwX9vz4YPVXn7veFFAEKybrJveN9++N8srBTIJ/p5UwjlGMEL8Rt8edeCEVbzZ2Fj0K54wfVIbmjXdUNdwLBKjOHU5fwwrJbJgp95e9nPHQFHwBFwBEYMAScKRqzC/XUdAUfAEXAEHAFHwBFwBBwBR8ARcAQcAUfAEXAEHAFHwBFwBBwBjYATBRoNP3YEHAFHwBFwBBwBR8ARcAQcAUfAEXAEHAFHwBFwBBwBR8ARcARGDAEnCkaswv11HQFHwBFwBBwBR8ARcAQcAUfAEXAEHAFHwBFwBBwBR8ARcAQcAY2AEwUaDT92BBwBR8ARcAQcAUfAEXAEHAFHwBFwBBwBR8ARcAQcAUfAEXAERgwBJwpGrML9dR0BR8ARcAQcAUfAEXAEHAFHwBFwBBwBR8ARcAQcAUfAEXAEHAGNgBMFGg0/dgQcAUfAEXAEHAFHwBFwBBwBR8ARcAQcAUfAEXAEHAFHwBFwBEYMAScKRqzC/XUdAUfAEXAEHAFHwBFwBBwBR8ARcAQcAUfAEXAEHAFHwBFwBBwBjYATBRoNP3YEHAFHwBFwBBwBR8ARcAQcAUfAEXAEHAFHwBFwBBwBR8ARcARGDAEnCkaswv11HQFHwBFwBBwBR8ARcAQcAUfAEXAEHAFHwBFwBBwBR8ARcAQcAY2AEwUaDT92BBwBR8ARcAQcAUfAEXAEHAFHwBFwBBwBR8ARcAQcAUfAEXAERgwBJwpGrML9dR0BR8ARcAQcAUfAEXAEHAFHwBFwBBwBR8ARcAQcAUfAEXAEHAGNgBMFGg0/dgQcAUfAEXAEHAFHwBFwBBwBR8ARcAQcAUfAEXAEHAFHwBFwBEYMAScKRqzC/XUdAUfAEXAEHAFHwBFwBBwBR8ARcAQcAUfAEXAEHAFHwBFwBBwBjYATBRoNP3YEHAFHwBFwBBwBR8ARcAQcAUfAEXAEHAFHwBFwBBwBR8ARcARGDAEnCkaswv11HQFHwBFwBBwBR8ARcAQcAUfAEXAEHAFHwBFwBBwBR8ARcAQcAY2AEwUaDT92BBwBR8ARcAQcAUfAEXAEHAFHwBFwBBwBR8ARcAQcAUfAEXAERgwBJwpGrML9dR0BR8ARcAQcAUfAEXAEHAFHwBFwBBwBR8ARcAQcAUfAEXAEHAGNgBMFGg0/dgQcAUfAEXAEHAFHwBFwBBwBR8ARcAQcAUfAEXAEHAFHwBFwBEYMAScKRqzC/XUdAUfAEXAEHAFHwBFwBBwBR8ARcAQcAUfAEXAEHAFHwBFwBBwBjYATBRoNP3YEHAFHwBFwBBwBR8ARcAQcAUfAEXAEHAFHwBFwBBwBR8ARcARGDAEnCkaswv11HQFHwBFwBBwBR8ARcAQcAUfAEXAEHAFHwBFwBBwBR8ARcAQcAY2AEwUaDT92BBwBR8ARcAQcAUfAEXAEHAFHwBFwBBwBR8ARcAQcAUfAEXAERgwBJwpGrML9dR0BR8ARcAQcAUfAEXAEHAFHwBFwBBwBR8ARcAQcAUfAEXAEHAGNgBMFGg0/dgQcAUfAEXAEHAFHwBFwBBwBR8ARcAQcAUfAEXAEHAFHwBFwBEYMAScKRqzC/XUdAUfAEXAEHAFHwBFwBBwBR8ARcAQcAUfAEXAEHAFHwBFwBBwBjYATBRqNHo+ff/757D//+U+eerrppste8YpX9JjT+CR75plnsle+8pXZ6173uvF5YMun/Otf/8pefPHFPNWrXvWq7LWvfW3jHHRdkIi6oE6aCs/l+Vqmn356fTppjp999tms0+nk5X31q1+dveY1r5kUZQf/8WibL7zwQnbooYdme+65ZwmXtdZaKzvnnHPydkf7GyWhb/jRj36UbbDBBtlJJ52UbbLJJtmg2j95x6TtbzSWh+TdtL/gd8Hvw0qbd5Vn9pOHTTuZz/mccfjSAABAAElEQVQG0v8ibXCczO/cb9lpg22+T/0+z9M7ApMdAfrdaaaZJpt22mkn+6tUll9/X9CBm+gi6DT//ve/u/Jt+l3sSjgEF8CEv8mi/w4B5P4KjoAj4Ag4AhUI8J3muzTDDDMUsU488cTs4x//eN/jJ8m7yDgc7Lrrrtl6662Xrbbaao3nKGUuTpeRPH/9619nCy64YLKczKN961vfyj7zmc/oIuTH22+/fXbEEUfk+ht6XJWIPvPJT34yO++88/KoCy20UHbjjTfm33PmtVzGHgEnCvrA+Fe/+lWe+vvf/3528MEH58ePPfZYNuuss/aR69glvffee7PHH388W2mllbJZZpkl++lPf5r/2AfxxD/96U/ZG97whuz1r399z9k9/PDD2UMPPZR3lJQVWXXVVbP9998/Lyf5V8lTTz2VHXjggdkhhxxSROM9L7vssuwtb3lLNs888xTXUwd0RhtttFHp9i9/+ct8MmeRRRYpXZ/IJ3fccUe23HLLZX/961/zYm644Yb5h+Jd73pXNuOMM/Zd9FtuuSU6ICXjpZdeuuf877nnnmzNNdfMTj311Oz9739/63xo39J2llhiiSz1IXnuueeyE044Ifv85z+ffAbtjvbXz/skM5+AN2666absfe97X1fJrrvuup7qwmaUIlDpL3/2s59l73znO22SxueS95Zbbpl95zvfqUyHkkM/vcYaa3TF47c+88wzZ+94xzu67ukLv/vd77LFFltMXyqOp0yZEsWxiDBkB08++WR29913Z7vvvnt27bXX5r+5n//85/l3cL755uvrbf/+979nd955ZzSPOeaYI5tzzjmj98brIu1g0UUXbfy4p59+OvvDH/5QxKevu/zyy/Pz2WabLZt33nmLe6Nw8Jvf/CajLxbh/cFhGER+F7F3mXvuubO3vvWtsVula//4xz8yvuVW0IUYqI2K3HfffXmfzfsus8wy+feIweb888+fvelNb+oLhgceeCD785//HM2jjb6E7vLEE09kSy21VHQgDjnNt4HyUu6UUN/UO+8p8qUvfSnba6+9KnU3iNqjjz46I66VD33oQ9kBBxzQSI+2aSfrOfoMEw3oL+iretJiEDqdjP8sPhAS73nPe+zlMT//5z//md1+++2l5/TznnfddVf2t7/9bWT0Xw0c41DGoyIYPrz73e+W0wkXYqBx88035+Xq5Rt666235oYzGGj1o89QAMZcjL1GVaRfGLQ+h65pjRjBePHFF29lTEkadC50Lyt1/YX9XUj6pvqMxCdED0YftsI8y7Abz6DPMGlPncaE8dPyyy8fu9Xo2uqrr579+Mc/jsZljqSpzsR37Le//W00H4wP/vvf/3bdgyRgDL7NNtvk9xjXzzTTTLkRmfRR3IBI2HrrrZMGEFX6DOkhHL72ta9lb3zjGzl1GUsEgvLq0gMC3/ve9zDVLv2FiadOUNZ6yG3sk/z+97/vhI6nVN4w0dU5+eSTO2GSp68ChImcThiIdHbbbbc8P/LUf3/5y19q87///vs7H/3oR/PyEYYOpDgH5x133DHPM5VR6FQ6X/7yl0vvp+uH8lHOKgmT08n0c801V+eaa66pSj5h7oXJzk5gXaPvAkZg1Y9ceeWVnTe/+c3R/MG8VwmDuc6yyy5b5NtLPsEKvkj/yCOPJLM4/PDDi3iUeZ111snbXLCkL13nXhhsJvMZlhs/+MEPOsFqMceA3578hY9wjscFF1zQ96tKnmECpAvjYOXQc/6B3CvyC0RBZT4//OEPO4HMzOOHibriPSlbGODk18NAqRMmdJL5BIK1M/vss+dxwUfeKyjL+bUwUdC55JJLkumH6UaYSOh86lOfyt9b97ccB6KvExThvl730ksvjeYtv9lACjbKP0x65N+PMNBJxj/zzDM73/3ud6P39fdMH9OGaA9NJAzOOmH1UvJ9VllllU6YJGyS1VDECSuXOoGUK+Gx+eabd8Kkbd/vd9VVV5V0EF1nYXDaKP8wwVjkkUpA3xOTQNAnfxe03WCMkOddVZaw2iTXqezvinN0t2BVFXv00F0LEwqdFVdcsdROBJNtt922Eybn+3rnYGkXzZtnBPKzE6zzGuVP2yXNt7/97aLd6HbHde4TLyXoboGciJZnjz32yPNNpQ3GSkW6YAxUfJcEK8ILL7wwlXyoros+o99dHw/iZXV++jgQ2K2ylzYSJu6i6dBFHnzwweg9uUgeX/ziF4v6l/KElbESpXW47rrr5vmddtpprdNO1gToM2DJeEAwJAxGZp1gzNL3awVSMto3SBtoqs9IQfiGkjYQhEV523xDGXORnvEt74k+w3mqLcpzCVP6TDD80dFG4jiQA0W9SrtZeeWV82uD0meCsWNRx/IMwrAqvhXGZ5xxRufrX/96NC/qnvF9TAIR3ll77bWj6Q477LBYkuS1MBHeCUZE0by++tWvDvWYW+sz/FZl/Ei4wAILFJikdMskqOoG8xvkJzqJbi+BKFAx04fMdzGm3WqrrYoyBuKgKF/wStIJRtJdGRx//PFFHJ57xRVX5HGCIW8nGEaV7h1zzDFd6eWC6DPouhoj/S6f/exnO8GoQpJ4OEYI9D6rN0YFmgzZhuVBnWCVXTR4Jjf5YaIETERh8kEGWl/4whfysn7lK18pyg/BEawnei46eOgfrz3+xS9+UZk3HZcopaQN1g15fK5/4hOfKOWdyihYC+XxpC6oD/722WefIn2wDu8EJjeaBXHp+Hg+E4WSnlA+qoEZTX5Eo5lOhYs33HBDRzrzfffdt3gPIWF4PzrXfoSPQ1ipUeBq67vXvAM7XMqzbT5hVUvnwx/+cJFHiijQbV/KLhPDDBT4KMl1wp133rltUSZVfAaTDBB4VysolfwumBAPVgL2dk/nDEI0IcRzeyUKTjnllNJkYx1R8MEPfjB/z7CUsmMVsWOPPbao9yWXXDI5EcckH2UOqxg6p59+eoGB/l2g1EMmD7uAN1gEC5air6HP5DfD9RVWWKETrBx7hqGKKCD/phMhDICIv/7663d22WWX6F9wZdIJVi7Rssb6DPLjL6zWiqbRF8PqpJzsDtZ+JZzASvIhhNBuO1mgnzNZjvmtMPnCoBAM+CYJDvy+gtuVvl6Fepb8bMh3ooloAizVZt7+9rdHs9piiy1Kz4cg0r8LKdN2220XTc9FeT6/IdLKn6QNq786wWo6mX4Ybvzxj3/sMOHCO3/uc58rMAA3wWGzzTbrBMu2nl+XAXFYQVbkJ/lK2JSIiA3KJQ8JmUQOK4iiZYUkCJa4RTmkvm1bjiWG0JBnEJ599tlFNH0dPbvpREGRwSQ70PqMYCgh+IMHkxD9isZVH7clCiQtxHqsn0EXSbUZ3mHvvfcu1b3kR8g4lTwhTtpIWIXdCate8nyDlXmbpJM6bkyfYSIWLOt0yyYvPih9hmddfPHF+TdU17cc8w2l3qskZjwo6dHPIRGqBOM9ia/DUSQKwFpjoI8Hoc987GMfS+bPs5oKhBIGYRhoSJ9IGFbmFvkzVxAT5pHQT/W7yXEbPT+sOu6E1Tl5Poz5eX6wPi/lG1b6x4ow6a9pfQbsworp0jtB/EldpHTLUoKaE4wc7O+0yfcfQxsxNtW6lZ5Po/xhNUtXCaRNSChEARHRteS6hF0Z/O+C3GfspSWsmCzlUWcArNP6cW8INO9hest/6FIxKR6W7ZQaKgO6iSoMct773vfm5eVjJh0T1mpMJMuPEcWgV8tprF3CMqf8LyyJL/KUvOuIAjpPiUsoRAGYYuGp78FoWwk+3Yo4n/70p0u3YfN1+uuvv750n5PgqqhE/PBR1hKWdRZ50HkzGT8R5bbbbitZo+mVHEyOBN/7xXv0W34sAqhzPbkqOPeSN4NksJU8CNtIWJLZCcsmS+lTRAEWwPo5HAtRwDOZxLL325RlMsVlpYAMnlOYhyWGOR6sthiU8DvVGPdKFGgCjPyqBnPHHXdcTngQjxUxMcGqXMoVs6TjflhSnMeBQLGC1Zmkh3AaZtGk3H777Vd6VSYwBQcmv4Krp9L9picotfJtIZS2SN5MEOo+ripPIQqkTKkwlQffSymHkE2SRxOigElxJlywPLNy7rnnFliRZ3Bd0qmyNLfpJ9s5q3rAg0GiWGtjgQ++YsnJ5HA/EpZL5/kx4SX1JGEvRIGktSHfQSsYJNh46DgI1k+svNT3bXrO9co2jDu0QE5K+rBMv+8VoTrviXQMac8kqbwrKzxE6BdYTSD3pB3J/bZhWBKftxe+h5KnhIMiCoI/3k5M/5SyyooDnqtJZqtjbbrpppKkCOlbpLyEmiiwhjysLB5mkXbBRKoVJjbAJ7iS6dhvlo1bdy7fAzsR04Yo0N9QXX/2OEUUsIqAFYxSFhtKPkyuNBX047e97W1FexologC8MKrDelqEcTG/QVaRUl96rCBxmoZan9HWw1JPTQ0fmFDkG0o6futS75CpkhdhShgXi0EZJKOkJwwuzvI8sOStWslC/kwm8n3Szxw1oqBJXQxCn5EJZI21HKfqWV//xje+URhVMVmvReaIyC9FFBAfPUbaijxbQvS6OgluXwtS/qijjuowt4JAZEo+EtblNRnvMwEv73fkkUdGDRykLoL7pdzQtd/3REeVZxLWEQV2LqZfooD3CW4489eIEQUxfUZWrjAvKbqz4ADBqd8nuNiWWx6OEQLpL8kYPXAyZ8uAHktU3Uix6pLJ94n4bjKpRZmZLNGCewz9LtJp6zhtj+3EPPm3JQq0osEEDeyylBOrTyv6A2qJApQ87SYKkoclUFr0qgWsaKRTkziaKKAcE9WtCINQwYnQTqKJhSL3GIAPQnB/oJ/JcVthJY64uNF5tcmHiTWdluMUUUC+Nq5W/mNEAUv5h01QFsUND3jgniUmMjnLb4/VNYOQQRAFWHpRJl2XVUSBHkSliAImESU/rG606xwG63olWWoVlqRH0Qv7YAwCrgmZh7znRz7ykS6XeyxLZ2AicQa12k7cQ5EvlpRNhBUs1sWNlEuHLAluIhAUOl1TooC2ExNIFJ0fxxNZp4i9Q9NrDBSlLrSlkaSXlYFgMAjBzZ7FdpBEQayM9nmc68GOdXHISkUtGCrI6kbSWqKAVZH6GU3cROj8J8vxo48+Wrwnfb11mYiBh+DAirhBCISV5ClhE6KAiUQ7WS/pJUx9Lyg3RIX8LtBXtdGOJQqsXseKYFa3yXMINVFgB9bcH1aBFOG7yztaPZ93pq8VfWZQhg+2fiCEYpMfMcxtvek6lGMmbmNEGNexDq6qT/Ra7sdWUMbKg7GRNfYaFaJADGY23njjLmi04QOrqat+y12JExdoi1qfoZ6aEAVWn9FlwRhG2g0hZEBMZF4AkosxthZtuJDSk4nPc5l0tESkHr/rfIfxWNcFfa6eQ2FMynhE6iNVF01x4XuoxyeSL2ET0eN/G18mp8mriijQ6fTz/+///i/aR+n4tHfxRMA4Un/PR4Eo4Lci7w92qXmxXupC42yP2xIFui6sjt7LigKMfUWfiREFMWJddCnGllYgLqx7IxvHzweLQLMeZrDPnJS50TjtRzhs0DGh38VOvlqigMIfdNBBxYeMjnwQoj8gWO7AUFYJg2idxuIqFg7EsUQBe0KIv3DuW6KA5/7kJz8p5W/3kdBEAUvQrViigOdMNPcQvJPGkEkpW5+4A5FBEnEZYPYrgyAKULZ02eW4admwPJQ0OqwiCvhtyN9ZZ51VelSMKChFGJITlACNV2xgzavqNoP1kVbweoGC1R/4PdTPbruigDJYy1zyQzFPSVuiwK4osNamqefo9xoUsZJ61tS6LkuHeddNNtkkWgxcVWksopFaXtQD66ZEAVb8lIMJJPnN6zD2XawqVluiQFZyMVkDCW1XC9BPa5w4HkaiwJK5dhAC5poowH2X/VZX1UvsHv2ExbYNUQCRqtuKHLNiISXEsc+sIgqYINYCKa3T1xEFxNVWXzqvyXysMUi5BNMungaxVL9XokDcJvZC2vDd1e+KvqpFT0QziRsTGViTD8d6T6FRIQp60WeY+OhXdP2Af2ziI/UMiAJcDmnBiIe+r0522mmnot2k4uqJRavPxNLoFZHSJkeBKBB9ZuGFF47Bkrt4EzwItQFJNEHDi6wG0fk2IQpEnyEd1t1a7BwF+51Y0X0ce9bFBJeAUq7YfX1tVIkC3CMKRrG6ACPGKDJ+Yp6iX8EARz9Tjuvy1XtYWN0SnUvKCMnJfEgTkWcTNtmjABekkobVc1r05DRx0KGGTbThA+/YhCggHiRMP9KGKGBCX3vxsPqMJgpSJCK/C/RmSGzq8eqrry6KHyMKbJ+L8bW0kxhRQGba+Je49KMuY4eAEwUNsOXHo5cFSyO2E9oNshq3KAxktbUwZY5NiGiigDiDEMGHsIlFLRtM4uNO/vQkPJMoejBoiQJ8Y+vnNSEK9BI5LF318t/JShTwThqH1IZELNOSeBOBKOBjKeWxYdO2qJdJ6zyqiIKqvC1R8IEPfKAq+qS918vAGnytb/+2ALCBka4njtsQBSgiWmHReTUlCphwiflgTQ2ssbrCz7x+Vuq9dZxhJAqwOtS/uclCFOALdRDSK1Eg7YJltXpT5VEhCpjUEAwIY0TBEUcc0UGvknh8m/uRfomC1GCuqkwvvvhi4e6R92AgpOvbrihoSxSwapM8BSPCYSMKcO+o38+JgizHg0m+mODuSvRnOwnjREEZMZkUo31NBKKgXLrmZ5ooSLlDTekzsacwztW/OTkedqJA6zN20kpwwg+23cdE7vUTtiUKqCP6QqmbKqIAtx0xwXhP0jchCuo2cR5VosCOn2xdCPb0y+CNN4N+CaZeiAIM6bRXBksUUE6xYseNc1ORNkTYhCjQ8e03SogCVleC17DpM2CKKzyNQUq3lLqQuP0QBeBoiewq10Op1aqMufFA8MlPfrJ4h6p2Qp8a2wcoRhTofOhnaQPy7k4UaHSm3vFgZoanXvnH5cks+5SGq0MUKBh8+dODwXEpWMVD5OMk5cXfYMw/6kQgCipeo8Ru8i4ox1p6IQrIR0R2VhecJitRIOWXcLIQBdaVl5SfsIngg1ov59PpeyEK8CGtl2iyDJmJn2ETPvzawh7cmqwoIN7UJgr0CiNd3xw3JQqIy2+dvlu7nDnggAPyvp5lwnolFAqMfVaqTeh4bEQ5KLc7qeeN93WIAf2OTYmCk046qe+i6hUFa665ZiP/7GKBN1GIArDDLZPIqBAFus1AWKc2uda6y9QiChjQ48s9NZiTukuFuGXAUo8/S0haomDXXXctZVO3ooDIMrAWTCFfh0mwVpN3I5wsRAETbzIe0CGTNSlJrShg5R15oIMIFimiIJU31y1R0GYyqCrfiXbPTtw10WdY7XX33Xf39Sp2IqbtioJeH66JAlYQx/ZkaEMU2PeQNjfsRIHWZ1JEAXU0Fisk2xIF6O1SL4R2cpr+Qu5bF7rSztoSBehcVTKqRIHgLKGtC8FskPpML0SB3ZOviiiQMjcJ5b0JB0UUnHHGGU0ePSnjaLw4TumWgyQKMHCz+/i1IQpEn2H1ti1/20pAn8GrheSz3nrr5fqxzkcTEcRzokCjM/WOm83GTb3yTYgnp4gCafAS0qgZGOKeY2qL/jhRPjYyjslEJgoYbNuNAe079EsU4DOZzSOlDpsSBZtvvrktylQ9l/JL2IQomHvuuTsXXnhhX+Xux/UQfof1xJ+UXcK6gmH5P++88xZ1J+kkbEsUYHVhrYX7tQCpe4epdR9sBCcJmwysiWuJAiZi6ff0JuRV79XPigKeQxlQpmQiRk8qVREFWEZZqzDyYmKOfCVvBouWVO2VKCB/NjsbJtEDa96vKVEwiBV4tr9os1SfyWmpZx3ajd3q6sr2EXV7FFx66aX5Elywkr9RJwpYOZASrbtMLaJAluozyNJtRY6ZgOtFSKc3wz7wwAO7sumFKKBdDZPoPp13a0IU0L+k4jXFRrvlkN9qkz0KxPWQpLFhlc96SxSsu+66eZuzg2by7Jco2H777YfSrRn12wtRAKZWn2naViSenWBvSxRIn2JD2lSVaKKA9+C55KE3WBe3qoyj7rjjjmR2bOxs26ycO1HwEmwTgSjYbrvtSvWkJ6dxb6e/nTGiwI65mqwocKIg/rOR34eEui50Cl0n/eozgyAKttlmmy6dhn0leI82Iu9NWEcUsOm6jq/HXPRZGP1w34mCl1d3CF56RQFGi/o7YY1QYvXXxvWQXVEgZWBPExlvyybo7G9SJ+eff35R3q233rrUBmIrlazO40RBHcLjc79dzzA+ZZpwT2lKFMiPCisB61d2vF9Kf5woV1OiwPqnY1KEvPi4NBXBgRC/sb1OtlpmlfysMDkpHznuN3E9ZPMRZZrrTYkCm4ct13ifUx7914QoID4fcC3UNX9NrX97JQrYiBDXWEyiMlFnV3bU4cugcK655iq9s35/jpsQBfi6k3fWG0hKXr22XY3pRDweFFHA4ESWCjLBDpZ10g9RgE9fyCGWNorQx0h9VREFxEexspv1SVoJUVqtOFHwMiKDIgog5mgvKWXw5Se+fNQPUSD1a8MFFlggLweriZpIW6KAPGVVA8+2rodwEaDLhEI+jEuv9Tv2QxRgQJCa4LD116vrISEKdJn1MYMlBu1thLLIIIu8GFzHNimtIwpirofIb5ikF6IADOxGjPJt33fffRvBY4kC2kFdPUMqa1dsWHCi09il+iuvvHK0DNodpG5jsWPrzz6aYbjI+8q7az26X8OQ1PMmwvVBEAUy2SrY8Vurk16JArtPk61vVttSDnxGx8QSBZIefUjKz7Vlllmmck81/NHLBtCShw6dKHgJ/YlAFOh64XiRRRYp6hqvAfp+jChYeumlS3FS31G9RwE6d9X431cUvDT27pUokN8qONZJjChg8+kqsSsKdBuxx21Wm+m0dUQBbpd0/NTxMLsesu/cy4oCiAKdD8aSddIvUUD7YZ5HZIMNNsjLQL/A5H9KMJCCvNbl1cdOFKSQm3jXh2t0MUb41k0s6cYvx0xopD7CY1TMUrZ8fKQshPj2P/PMM0txOLErChZaaKEiDpNubG5DesLYJHwRWR3o53Kc6hBVkuIQhUQ2DLT5cB6TOeecs3hXW0Y2kGFZrs1L5+NEwUtosIGa4MTgoMmgsheigB3r2eiGZ4kVu3WlkKprSgo5JC6Lzj777HyDUJRiO1BsQhTgQ17eORY6UVDezBiMtAVebCNq/duKHfe6mTGuQHi+XTrbhiigPHYSyta7EwWxWnv52iCIAlbdyaQ/BB3LUJuIpJE6q1tRwNJb2auHPSboJ/QfAxzJK7VRqC1XL0QBechz7WbG8nxCJtCHkSRYfPHFC5zlPS2ucq51l5gFHj79aQfoCVgsVUm/RMHll19e1JvUn7R/2gsbj1YJrsxEn7F6pN4rSedRRxSkrL50HpP92PbRqZUCev8q2pUmCphUl98WxjtNXI9ZogCfunWidRe7Oon+hxUCUg7athW5p0Pcckl7I9SWdlXuUWivtDfr0kTybqLT2fJNlnOr/4luacuv9ygAlyp9ht9anfRKFDDJy/OZHNN1zTEEhdQZVuAxwQ0N+2dJvFQY02d0fhtttFGeh5TBTvwOM1GA/q9/K1W/LUsUYLCihd+59PVN9Rn9bOqvTp9J1XHsekyf6YUoIG8I7pTY9oLh3iiIxbwXokBPpPI7q9NnYkTB/fffXwl3jCjgufJ7JxSSaaw2M04RBbhllXJo9zb8joZNbHtJzYtpYp80ekUBuOh8mAep+0b1SxTY8YgQBZSD9oKr5phgBLPDDjuUyqvLzrjMumTUeg5xU0ZkvplxDPGxuxafeR27503KnHXj1sfalYL19y3xmrDEYwGKHmxTFjqUmGVKFVHwsY99rPQjt6sNUuWWd5cw1SHG0tOxyBJZQju4jk3+6o6VMmJxKH9s6izl0KF9trb0Q7GW9IQ6nRyzFGsiiZRLwl5WFMjkveRBZ1wnbYkCPh5Yu/EMvQGbHmzL81PPlgEhbVcLPuUlLWGsrej4qWO7mTF5QTgNkwxqRQH+j/VvtOnvAkJP6gqltUoY8DPwkvg6LkqmtuasW1FAWiahmJyeffbZ87+UNd1pp51WPMpXFBRQ5K6GpC4Ie3E9ZL+Xq6yyyssPqDjSRAEE8CWXXFIRu9MRn74pyxcG/9pnL22iTnolCmL58nsBQ/rer3zlK7EoQ3FN/0Z5315XFNjf6llnnVWJTy9EgQys0e+mTJnSlT99jLR/3os+KCWslJN+hlCvfqTs6BdW0Lv06ja7OtV+56QsNp/JfD4IooBJP8GGENKmTvohCqrcJsiqO8ph3VbqMnL8k5/8pKuYesBd9720iS2WbfRxm9dEPR+EPsOEiP59UhdN9Jl+iYIYpvRbuiwYeT3//POxqLWGD7g6i62Ww2Bjt912y38jep8m+iXdJoeZKMB4QL9rG6JArz7vVZ8ZBFFgvyG4JpF3+stf/lJqM04UlODo+YTxoGAsYROigLjau0NbfSZGFLBatUpEn5FyEsZEj//15HQsLtd0fm1XFGDscfPNN5eytu77hm3MrfHiOPUd1vNZxNN1wYoC+S4w/mni1rYNUSDjESkrhoAxqdJnYvHlWmwzY91HOVEgSE2sMN5jTKwyTvXSyI/Ghtp6ySoKEneiEAX646QBbUoU0CnhLqaJyLtLmOoQm+QFuSH5EKJY6QlmyYNl3Tpe3bGkk5CBGNaLdenk/r333itJJ0Qo5ZKwF6KAjd0k/XzzzddpYk3Xhihg8KNdDOl6bEoUYDEnZdREAYOoo446qrhHnBgx1qSyYkTBu971riZJJ00cJresQtKLBR4vTFvjt8Of/uhXgdGGKJANhqXeUcjlz7ptwBev3LOKO1aaXENJxYpOBH/xlN1aGuKWSwbYThQIWp0JQxRggVQndUQB6fXAmo3Rb7rppspsB0EUQILTFiHZaHvWBVxlASbhTUsUYIWU8v2ujRzARkvbgXU/RMEJJ5ygH10cY+Erq1Tok7QeWERKHMS+lwzkrWirLfLXfZr0gza0eUzmczu53cuKAuvPe6IQBZCiWn+09VhHFGCdaSdZqurabmbM84ZNBkEUgIldIVlnrUmasSAKyJfvkG4bWN/GxP5WdBo5Zh8dPaHMd1Fb8DpR8JL7mBRRgB5o/azrurDj/6aGD/0SBejw9jtapc84UaBrrfdju5KN35kdb0juWp8hnp6LaavPxIgCVhVViSUKIA5jMp5Ewbe//e2uIliiQBNxXZEn4QXpiyVMzYvZcbkmCnhtdAf0YrwpNJE2RAHfOykf4XgQBdrwgRVeWrf2FQVNanjs4wyfxjgGmOkfjj7Wj7KKgsSbbEQBE7kip556av5R48PWZNm2pJN3lzDVIUr8qpDNhq1yE1vuzxImeZ6ETP5TdrsygvspkbQSYj1IHto9Eff0QC+V13hel/JKGCMKGIDqCRuWzlqLXBhdfHan3CLYd4pNfNg4cr7PPvuU6ggf5bQr/nA5JWWXUO7pUO4RQmzIPatkSDy5f9VVV0kx8lCuEzKQ1jIKRAHvKyszBKteiQKNXdPjfogCKW+TUJdH99H6uhzjKs7mKRMyjz32WGedddYp3Zd0NtR5rLjiisUKKRtvsp6L6xV5z15WFOACg35V/nBH1kT0ioKxIAp4Jzs5bcvVL1GAOzNxGRFbtstKrpjveluOyXRuyT5wpv+JiR5Y27rAZZW0u6WWWqp2wnQsiALKrAdzuBC57rrrYq/SdY3JvtVWW614B94F4jImtA151yZhLI/Jes1OfvZCFPDu0r8QxibgLT62nTYxlhAjh6YrCqhLvVGtrdtYOfWKAuLThppKjCjAqGKYZFBEwUMPPVRqM1WrhQS/qUUUMAGI/spqcd3OOWb1km1X+B8XK11r+CBEweOPP56veNFp+eaKvlxHogsmkyXkt8aEpLxviih48MEHu/pt/Y7oM7JnGpO/TfWZfomC2OS0Jgp4L/0NtWPplHtkvUcBebjrIV3bLx1Lm5EwVhfE1PoMcfl9iog+M//88+fXZbwh920YIwqqXA/h+s62B+u6VZ6hiYK6zc9JI+9N2HZFwSgSBXrMC2apeTGtW7aZi5F6tOF4EwXyrSC07fnuu+/uQFTptqOJAsr+vve9r7jvRIGtzalznp4xnTrlmZBP1Y1aH+vC6kkoHWeyEQX6nXo91u/PcapDlPxRXnENIX8o61r22muvouMgvzqigImck08+ucPSWgRlUJeJzSJTQjw6atLzJz7UrAujyUgU2ImHNdZYowsGLGdiJENXxP9daEMUHHnkkaV60HUy1sfsvXH11Vfnpd5xxx1L5TjllFNKr+dEQQmOkqU9H+4mVnblHLrPtNLEwAqlIiV28qZNW5E8mfBhVYikles21D7riasVnQsuuKBIz72UyDMIsZAYNhkEUdArJsNAFKAT0DZw+8BATgvurlj+a92T6DiT9Vj/LmhD2sJV3onJVr1Xjp7kkDjybW4yadUPUYCPezY3jYkezPFe1uqLiSX0GSaRrWCAobFIEQXip5xBu7yzhJDsOo/YwNs+dzKd90IU8Ltpo7vE8NCYclxHFDCxSv0QF1L4T3/6Uyzb3A+9zlsTBd/85jdLddkLUYBuJ/oz3yktMaKASaFhkkERBb1gMrWIAr2ZsS03G0nSV+g2xzH6G+3EGk+tv/76+XXt4tGm5Rxylj3Chkm0PpMiCnhfu0eBxYDVzmDe1NKX9JOBKMAPOWOilIg+I+0F1yijIPK+EjYhCmhf1lUQbSbW58cwbEsUMAdiV8I0IQp4p7oV+fLehE4UxGqrfM26q0rNi2ndss1q1fLTXj4bb6JAtwuISSGhpUR138teiAL6ZpexQyA92zF2z5x0OfOD1o1fjvWLTDSi4Lbbbist4dEsti63dT2k7/V6LPhImOoQJf9FF120hK9VRJsQBUsssUSRxzHHHCNZ56ElCv75z3+W7suJbH6HEm1lohMFTIIL3oSxAXMTosC+d915G6JAJj50OZsc40IA5Yq/66+/vvSeTdITB1cOYk2lfepzj1UW+mM2KkQBpBD+rwXDJisKWBUyCNFEAQML2ZckljcTilL/NrQbf7LKRMeR/HAjIu9JmBImenQ8Jwq6kcIqBAsowanpioImE7vdTytfaUsUQCpTTtpYyp+9tbiKTU7rUvSzooDVBPQ3fI/FrZXOW/pouwJKx5msx9JeCFN7FLStizos2hIF+KjX/ldTuosezNEHQQyIMJn27ne/O293c845Z8ducNuWKLB7FPAcsWIXTO2Gc1KWyRqyklTejbDJigI2te9X0Jv0c+uIArtUn3qP+ZLXbWr11Vcv7Z/Ed1c/MzZppFcU2O8lq171nhZ2rxMnCsqtQrsYRLdssmqgnEP5rG7ioxz7pTPGNPj+p95T388q10MXXXRRTihLu4k9g2usGJY4hKeffnquH7GBs77e5riJX+xUeSbi9UERBb2823gTBYxzpN1R501WFKBzVYkTBS+5rWpCFNTpllU4c68tUUAa63poahAFjKN0HxMzbLBeAYbN9dAoEAUxotmuHK77XmqigLkaDCms2M2M7X0/HywC6RmTwT5nUueGGwDdycmxfqmJRhRQNr1DehOiIDWBrt+zybHgI2FqsC15STwJeyEKJC1hL0TBsssuW9SxJQoY+E077bTFfZRsNpWZSELdaQzqiAImMAbh3qINUQBm+EaN/Z1//vml8vMuEg/lSItc1yGuYfT7c3zPPfcUeTBhJGKJAiaRX3jhBbmdW8/YvGR1ShFpSA6YsJN3rSMKUAJsXfQKgyYK7NLDNnlicSHlJ2TSJCaDIAroBzRpGXsO16Q8+DEdtgk8eWeZCOVdUxMddRZ4klebsA1RgPWW1AUhg/JYv9h2crpXooDfl3xH2BcjJkIUpAZzsTST5ZquiyZEwVvf+ta+v1FtiQL7HaG+YoSOJgqs1Zd+T46tNWYTogA3FjKhM4pEAW1a4zheREHbzYyljnRZY32+JgrsaqG2RIH9XuqBNeUYRaIA3dKSZ3X6DFgNwvChbuLD9s/s9YaVtrQZSB5cm1qpIgr4PUh6wpSkDB9EFxd9hok80adt/0Qbl3uEMSIs9fzJcL0XogDXTYOQ8SYKKPP0009ftB0nCnqvRf3743iYiII99tij9neu379uRQEo6/ijSBTQ5+o9FlPzYqJbYow1iDmaNisKKKOei4ntUYALO22YoPUZ7dpa6lsTBZTF9nlWn2GuRetVVp+hLWmi4JZbbuGSyxgikNYwxvChky1rBpsxn4/aN1yMKGBTjrrlW2ONhfxYCVnipgWlTy9LG5QCqJ/JcapDlLLY+JooePrppzvaVcwrXvGKzrrrritJ85BJb52HJgp4J9wZyH0s0q3Y/QdiRIGkZ5I5Ntlk8xzvc3DSbTRWRpmE4l1YPTEIaUMUVD3PDvIoYxvh/aWOJGQ5ekwWX3zxUlzteohBvrWQ4eM3zLLtttsWeNj3xA0Yg1omaJlQ7Uf4LeKyiz+UDaknqyi0eUZTooDl4HqTpJSLCPoqKReWm3b/iqOPProYaMXcj7EJOOlx7fClL32pzatMqrjaz3qMKEDBxe2SYJnaiLHtS7chCqQupAwx91ZMAqPoShz60DrphSjg/eUZhOyvIL8FCfUeLsNIFOg+mgkq63YJ3DVp06Qu6uqqLVGg64hjyAprQAGZIEQZ7ZHvqhabRy9EARvW6nz0wJpv1EknnVTcjw3mdHkm67G2wGPlqx008xvBZQo4sd/SIKQtUaDriONYXeiNqRkk77zzzqWioodr3a1uRcEyyyxTSt8LUVDKYIhO6gwfRJ+hrqiXQUhbosC6Uoy5u6Gt67aFOzatz/ZLFFS9Nyvv9LOr4g7LPenPWZUkK4/1u1WRNjpe22M7aXbOOedUZkFfoesmNjmtv6Ho7hisaNEuOGNEAd9p7daqbqWWHS+hN4+CDKIu2uLUy4oCnsG4Rbeb2HP1HgXWlWIsvs6vCVEw99xzF2XQ+ozkbVcUNN0QXNJPhpD5J+YTZpxxxhwLq+dj6Ca4rrzyyn29EmMOxhbnnntukSd561XyqQfoutCGD7jixmU1+TAXxwp+K1J+CYUowBiT+VC5TjjPPPPY5Pk5rqIlniUK6PPkHi4qY+PwaKZ+sWcE2s3G9fyYyZ/QKgo01Jlmmql4MUsUMNCLdYZFgnE6YKmb/KgsUaCXpeJfVVtV91o8lqXK8ySsIwr4IEhcQk0U2I7FTuJTziqiAJ/Pkvdiiy0WdXHC4IK6lHj2GSzzlXsMWCeq4L6Fd6Ss+++/f9fAWhMFg3gHJn6ZfBNsJOwl7/EkCiif+BWmzCjFF198cf5nB2C4lYBlH2aBWJNVFvQJ+k8sBHB90K+ceeaZXW0F/GeZZZbSM2VfkNTzdPmYNJF2R8hGSfq+zoO6lQk4fu/E030NG3hLXlhzsGQ3JlgEouihKGnXFFOmTMn9qzM4S63giuU3Wa/J5s5szHvXXXeVXkN/L/FTiS/vQUgbokATYNRrjChgvxqpc8LUihRd9rZEAa6wrM91/czYsR1A6OdP1mMshZZffvkCbxlA6PfRkxxN6kKnjR23JQq0vkS9xHQXPZiLTaLY+tREAX2b3V8gRrRJPyV5aV3yvvvuKzBkk8lhHSjxG9ArPe2G0fTDgo8lEWJtock1CGXJkxB9jzaUEqu7WqIAy+Plllsuz5PvBbpGTKp0N+pbBueUyQrfGm2hbgfWdiKbb+SwCr81mZBigsSKGImwAbDeJ8LGa3Nu8a0zfGAymDjSzpoQBViiamGcJboZ+cQmjInPmE+eQ1+B28A6GUWi4LOf/WyB08Ybb9wF0VjpM22JAvo59C2p01i9629oimyX9DGiQE8sNpmsHFWioG1dDEKf6ZUoYHzNpKzUu23gP/vZz3JjMO5DSjJWqxJcY0pehE2IAu16mPkySHktenI6NgGt4072Y5mLwTJej1dlo99+3/+Xv/xlPq7WdaSP5ZnWEE5wxWuGzKvxTZX4m266aVHveBiIidZVeOZ+++2Xp7ffFYxVU6v+yFew2GijjYrnUw55D1xTxQx/Y2Xya/0h0K119pff0KbGEmXttdcuGimNlWXpDCT40wMa7k0UNhSLSVlayQS4lJcQSwPKioW+tlZpW4kMjiRfFHD5IUtIp8h9FOqYPPHEE6XNtRhIS35SdvLCXUlM9AdG3kfSSxnwVc1EXkpQoiUu1iWSnlCuo9CzF8BEFt5R/HLvueeepffAdzLvYi3a2r4PS9PAhQ+AYKNDwY6J1yqBxJG4evJF8pJ7hLfffntXVtSFxNl33327yoISLPetQs3vggGBPMuGfMRIj3IzCoIfQDto0Zj0i4G1aNF52+Oq3ynlsPGrzm25mXBj82RJQz1LGxGLGkiCurYrVlko1ZJerCCwFh8VERwh3gQHQlkFxkCz12X6TBTqPDnWE2IoknI/NenDhsFSRksUYHHD5o5yP+biReqRCV55lkw2SbpFFlmkuGf9XdNHodBK3KbhMBIFYAnma665Zo4Hm2rqgQKWTkL8VdWF1ElVyIau1BeEucV89913z+/x/bGCNaVe7WSJAgZgej+k2GblLNvXzxSiAMssPSFFHM5jYokCLOel/bFSibRgZSemY3lN5mt6QgL9TzAgxNc/OGy11VZ9uXjjGZKvrjc5xrqS+7HVwUx2bLjhhkV9MwEieRFqIsFO4Nt64bsnqwO07oZ+LmVJ/S4oo8Shz9VlkOuEtCP07WEWfvuyQkPjwDErhMAh5fqsDS6St64f8mblotwjjI2taEtYXhPfEgW4SdT9Vuobqq2+GXfZTXS1EQ99Bft+pITJXimz1YvluoTDSkyi71Mf7Jmn+30Mogahz2jsmfACT63P8Oy6FQXkwX44qW8o9zVRwDNiInueYAhlJwuFKGC1LqvnqoR5EbuqF9dG0lYI9f49VXlNxntVdTFIfebCCy/MMbWrkWgz6AOCtyUUNaYYPMrkr56LgUQQ4hKDMTwwxIR9L+U5GHfxbPmjPcq9VN/Kykw90XzDDTcUj/njH//Y0auUB+XitnjABDvQdSEYEjLHSD+krfh7KbrGUuevj1mFSd2nhL5ottlmK+pYp91+++1TyXLDith8jk5P+TCAqBLGUsxZ6nRyzFgbvc1lfBBwoqAFztbnsjRaG2KtGnP90uJRA42KomqtIHWZ69jjqsJgSYrFqM4vdcwEHVZgMeGDqwdcOg+uU0brAkDnY60adHom/rEIqRI+sFZp03n8P3tnAr/fUP3xS3vqj0o7UXailKUUhTZEJSlL9rSqyFa2shOyRLZKotJChSiyFKHNEiJLhVBUQnvd/7yvzjj3PDN3eZ7n+/tu57xe3+/cZWbu3M/MM3fmfM6cwUrJWrQ15TeZ96zFon6Pvfbaa2Q/81q5pvO2xzliB2xQ2FpliE2vz2G4rcjAXsfLHacUMvwuaFerrbZabL+c88fm1bNNGBjgO11juN9++7Val3TBicm7YNsWtiky2tLr+6myQXRBjOj3lGPSdiEDGWBpl2aS/vDDD089csZeAy+ZRAsGEmL5xuRiWMG1n+TVFuIzMyVM8oXQRMHLd1D+9KoiFG1NlsNd+zxWWWhBKd1Wdnt/HH20LsNUO8aqVayOUDJIfYiStK0u2t6H3zc+/i2u9pzvDy58rNx9993RiIIVBlI+QjEoYMJO28+JNl5gtSZptdEDZWGCj/uClLRtNko5ZjpJAC66Lmz9cc4Yw5JzKTybru24446tbYVn0V+kBGWZVa7asnaxuCRvxqniBkXnseWWW1btramP0m53dFqOURTTXiHqZoNgcS/7wVgs2NB3VNHKWJu/Pc8ZPpx11lnVqkTmi7qPEbcUrBigznLfUNx+cl9cKqLU0fnI6juI7SaSACMOvaLalt+ez7TNjHVbkHeFLBAspd8edTzDc+izyVevBpFnErLijvva77cunxzrlSJ33nmnXC5xW7b44otX/RkraHMCQS/9HsYy8q6EsmKB72iTENeuwNPvIsf4JZ/JMlXGM+DN5uxNgsEcehj+pM61i05W1ufEeneQ+rXhfPPNl8uiMrwTV58oi6UMEFbkA4FFnzYO7xbZQkyRG9QF7ypGdKwiYF/FcQir4cm76a+LjvLss8+u8pA6xtCAPFP7dulyM4eXZzOegZiSc0K7Al2n1cfoBYmvDbE5n+l9isZgKhzPRSFCI3DpgECwKizCQLuKGayZijCJqaUKys8iTHaLRz/60UWwEqndm+yTMIkowsCgVowwgS2OOOKIIijBi8Ak1+51PQl+houg/C+CMiYmIa+gbIvn+iAMaoswSNKX4nHwDTmAKTeD1W4RBsExXuogfFiKoLgrwoSqdjsofIsw8C7Cx7B2PXVyzTXXQJwVgamMWAXmtypv2FylCAOwVLIpdy0MHIvQURfBmq0Ik+iqfIHJL4LSqlh00UWLYPExUpmDAq8IH4rWPILVQREsGJLxwgegCNZ4yXupi4H9LsJkpnYrWPsXweKldi13EpRCRbCaSN7WZQmum5JxZsvFYMlRhNUb8XVp87T9mSZBgVxcd911A6/Vt/7DRkq1PIKlQxFWZtSuzfSTYP1e9S2BrI2vCg5hIFwEhW281veAtkiewUq3CIRVEQbS2SyCW48iTO6T9/lGBUVdEfYAGLgflrUWwXq3tV+09TyQUbjA95WyBlIh3u7TR0micfTRktdUDQNJWwRroSJY6NeKSF3wN8o3inFZmIxW3/Fa5uaE9hImQslvFN/PMGktgrLEpCqKYO1b1XVTvxjcElRjq7C6YCB9sECuxkuMSRib5CRM9qpvuL0frKWLYPGaHUfZ+NP9nLpgTBOs1Ar5HQaFWhEmnyONXQUX2mJwjSan2bBpHMk4hN96IAyKsIKqymOttdYqwoqT6jhsZlyEFWvZvPWNYLFdBEVeERS8RVgdWgQyq2qjjKeaxH67ddygvCmC6wl9acYfB7eCtW+CfEP43fO9GEWC8r4IVp+dsgjuyYqgmEvGpT1Tz1YYQwRL74K0bcI4JihjktGYOwX3DI19RdivqQir8wraHRJI3CIQnTG/QE4VwRisOucbF4jsxn4rJpyGB8Fyu/ou2aKPYzxDnnxvgtWwzX7gPBg+FMxpc8LciXkL3yjmYoEUqqJKXxn2XSuCx4AiGL/lsiiC4V0RSPkiKCoH4pAvbcDOuSQibSQQRtXvKxBvcjkZzpbxTNjzpAhW8jUMxj2eQZ/RJE1zbklHvxJWwcppFQYSoKCNN81/GOfTV7QJbS7XH5FW2ijtE50LEoz1qnY4ii6qymga/uM7wvckuCctwoq3KfkGMu7qoouzL8B3hXmg9FH2fpdz2h3tD2lqo13y8jj9EXCioD9mVYrUR5yP+6gD0CGL05oMBXjwtV6LR1kp86iSyrtpgDLq83Lpx1UOnc9kvEfu/fpe1210XHXdtwwe3xFwBGY+ArrP5G3H1d9IvqN+WyUfWxPjKif58n0dx/fUlnGmnoMX9YJhRbBirIwLRq1nwUrylvNU2Fb3uTy6lnEcbU5/w/U7TOdxiX6PPse6Ptrqrk++44w7zjJS91P1PceJ2UTmpX8/XX+3E1meVN66jPp+n994Lg/y65JPW7uV/Kcqhhq3UY/lXXU+4/od5r4J+lly3KfeUDJqo6mu9STlCastK6UthCaK5Lb0gtG4cJF3ns6h/IZ0XbTh2PV9Je8ubaJLnlJ/Endc5ZT8uoTyTsT1dtQFMY/jCEwOAk4UTA7u/lRHwBFwBBwBR8ARcAQcAUfAEXAEHAFHwBFwBBwBR8ARcAQcAUdgSiDgRMGUqAYvhCPgCDgCjoAj4Ag4Ao6AI+AIOAKOgCPgCDgCjoAj4Ag4Ao6AIzA5CDhRMDm4+1MdAUfAEXAEHAFHwBFwBBwBR8ARcAQcAUfAEXAEHAFHwBFwBByBKYGAEwVTohq8EI6AI+AIOAKOgCPgCDgCjoAj4Ag4Ao6AI+AIOAKOgCPgCDgCjsDkIOBEweTg7k91BBwBR8ARcAQcAUfAEXAEHAFHwBFwBBwBR8ARcAQcAUfAEXAEpgQCThRMiWrwQjgCjoAj4Ag4Ao6AI+AIOAKOgCPgCDgCjoAj4Ag4Ao6AI+AIOAKTg4ATBZODuz/VEXAEHAFHwBFwBBwBR8ARcAQcAUfAEXAEHAFHwBFwBBwBR8ARmBIIOFEwJarBC+EIOAKOgCPgCDgCjoAj4Ag4Ao6AI+AIOAKOgCPgCDgCjoAj4AhMDgJOFEwO7v5UR8ARcAQcAUfAEXAEHAFHwBFwBBwBR8ARcAQcAUfAEXAEHAFHYEog4ETBlKgGL4Qj4Ag4Ao6AI+AIOAKOgCPgCDgCjoAj4Ag4Ao6AI+AIOAKOgCMwOQg4UTA5uPtTHQFHwBFwBBwBR8ARcAQcAUfAEXAEHAFHwBFwBBwBR8ARcAQcgSmBgBMFU6IavBCOgCMwmQj87W9/K/7zn//EIjz2sY8t+HOZmgj8+9//Lv7+97/XCjf33HMXT3ziE2vX2k7+9a9/Ff/4xz+qaPPMM08x11xztSXx+46AI+AIOAKOgCPgCDgCjoAj4Ag4Ao7AlEcAPcfjH//4kea5zLuZfz/pSU9qfV/m1syxtTzmMY8pHve4x+lLfjzFEXCioEcF/eEPfyhuueWWHimK4vnPf37x9Kc/vVcaj1wUl19+eYRhwQUXLJ7znOfE86aDe+65p7jttttiFDqll7zkJfG8y8Ef//jH4qabbqpFRQG53HLL1a75ycxAgN/0G9/4xuKGG26IL7TFFlsUn/zkJ4unPvWp8ZofjIYAg4uf/OQnA5lAyKywwgoD13MXGOwceuihxR577FGLsuSSSxZnnXVW8YIXvKB2PXfyl7/8pfj4xz9eHHbYYVWU888/v3jKU55SvPjFL84lGbj+17/+tbjmmmviddL6ICjCMWUPaIcvfelLp2z5vGBTCwE9HqF/WWCBBeZoAW+99dbi97//ffXMVVZZZY4+2x/WHYFrr722eOihhwYSLL/88sUTnvCEgesTeYHvEt8nkT7jaEnj4ZxB4L777it+9atfxYf5bzxC4QfTAIFf//rXxd133x1L+n//93/F0ksvHc/9YGohoMczlOyFL3xhgaFUH7F5MP+ab775+mThcScIgV/+8pfFn//854Hc3/e+9xX7779/8brXvW7gXpcLd9xxR/HOd76zuPDCC4uyLLNJHnzwweIXv/hFccQRRxRf/vKXa/Eow9FHH127ljv505/+VJAXY5eUoKdDX+ffyxQ647vmREFHLO+9995il112KT772c92TPFwtOOPP77Ydttte6WZjpH5aNAxWHnFK15R8AHpI9/4xjeKDTbYICZ505veVHzqU58qnve858Vr9uCf//xn8YUvfKG4+OKLiy9+8Yvx9rzzzlspfJdddtlOncmJJ55Y/OxnPyuOPfbYmAcHdFTk/6pXvap2fbaenH766QWKVivveMc7Og04fvCDHxQ33nijTV6dv/nNbx6bgp76fNaznlWss846yWcxsX/Pe95TXHrppQP3+d0eeOCBlfJ44KZf6I0Av+EPf/jDA+kYXH7pS18qXv/61w/csxdOOumk4s477yz22msve6s6f/nLX15sueWWVV7Pfe5zk3G4SLtgMAXhoAWi4LTTTmscSH3/+98vUNwhlGXvvfeujvkH6QQ57DIeBG6//fbivPPOy2a25pprFossskj2vr5xxRVXFPzekQ996EPVN0Xur7vuusUzn/lMOe0VQkxfcMEFxVprrVUsvPDCvdLayD/84Q+rdslg3Fc0WXSGO0cJd8YZZ8TEb3/72ztZQ5Hg29/+doHxgR7DbbXVVsXLXvayqp951KMeFfPNHXzve98rfvOb39Rur7zyytXkvHbRnECInnrqqdVVxh58M5ET2mVDlAAAQABJREFUTjihClE+r7jiitWx/xsNgXPPPbdgEpySzTbbrJX8vfrqq4sf//jHxSc+8YmCPsvKPvvsUzz72c8uaDspgQT61re+lbpVXVt11VWLpZZaKntf37jqqqsqQp7vEt8nEcbRjIPe9ra3FSjyXEZDgDFESlC4MQ7uIoxnULhAXB933HExifzGF1tssWL11VeP1/sc0GfwDaG/6yooXZh/aXn0ox9dYDjjMvUQSPVbffqKUd9I+i2UgYyBRJZYYoniIx/5SDHM/F/y8LCOwNe+9rWk8pdY22yzTT1y5iw1niHq7rvvXulXuuSDQRXEkB4TkQdj6n333bfT/J/4TYKejW/UW9/61qZofi+DAHPppnlTk5I/k2V1GcM6me825cFcK6e870oUoF/66Ec/WrU1xi4pQU+Hvq6pLKl0fq0nAgFglw4IhIEc9Fnvv0AUdMh9eke57LLLyhe96EVJbIIipwxKtc4vePLJJ5fBirs8/PDDq7+gMKnyDRbfZVjRkc0nKHvj8wPJENNLnVE+ytkkO+ywQ5VHmIDH9M94xjNivoHwKMPHsAyESFM2M/5emCCVgYCJuAjGhFtvvXXr+1900UVlIG6S6cnj5z//eWseRAiDnqo+qJPcH/mFiVYyv7CCoHzlK19ZhkldrG9pd2FCXZVv0003Lf/73/8m0/vFfggItvw+dZvhOFg4tGZ20EEHVemCQnegvmx+55xzTja/MCiu8gmT8GQ+QdlbBqVNNv3ZZ59dUgb7TM4DUZBN5zf6IxBWiCRxFuy/8pWvtGYalLRV/xBWrWTz2nDDDctgCdyal40QrOhK6SvCRM7erp2HJbsD/VQYDMc4l1xySRksu6oyBmugeN0P+iMQJpoR64033rhW77SHLkLbCsrdWlppd4Qf+MAHGrP56U9/WpUhEIcDefDd4fvTJGEiPpBOPz+siCmDcropC7/XAYEzzzyzDEYoWayDkVBjLowHg3Kull6+dWHCHq8H13jlwQcfnMzrRz/6UYyn61iOjznmmGQ6ezEQoWUgyxvz2nzzzW0yPx8CAakbG4bVz51yk/EM6cNKxDgWCauVYv0FcqgMhgmd8rORgqKtXGihhezl7DljaMa79n0CUVAGg4psOr/RD4GgaI3fJjtv6Tr3CYZ5VR6pfuvVr351da9pPMNzAxnVr+CJ2MypbXvR52ussYaPiRO49b3EeGb++efPYt2WH2NL6lzGM8E4K/Y3wdgg5hsU/Y1ZMfcJKypjfF3XHDP/32233RrzYP6v231QPtfiH3LIISXfykA21a77SXcEAtmb1dFQT8NIMEAog/I/1n1THnfddVdsX9SjbieBKGhKGu/dfPPNtXQ6D3scE/nBhCAwXIuZkKJM7UydKMjXT7DEKoPVXPWX+pgFK8l8YnUnrAQoUczrAQyKmE022aTqMJgA5UQ6jmAZWv72t7+N0YLle+xsGHRfd9118Z4+ePe7310G/+RlWDlQBuuweCs1EGpSIsaEM/iADwb1zaBBcNdh26ujqJH2EpbjD+TRdbDMgEQ/N3XMZInfrhVIJyZnpGEQZoUBk+QH2eUyPgT4ffI7FXwJuxAFokRFqWIFYkDnBzEYrJ1stDJYOZXByq6KyyTGiuTBBOy73/2uvR3P6Re4L/EldKIgQjSWg1GJApTzMhGij5d+hzC4nKrVX45QbHqRYFke82gjCiAFpJ1IuNpqq5VhJUL1pwfUThQ0od5+7y1vecsA1oJ5F6IgrEAoUfiFVVC1NvOud72rlm9O6YpxhCbDMYCQtrfTTjtVefD9oe5TYsuPEYOkl/cgXGaZZUomVC7DIxCWryexFZzbiAIMFiSuhFIavgeQQnKd71JK+L1L/RKGlW0xDWm7EAVh9UCJkQvxgyVezA/DDnm+hKky+LV+CEh9QRgKroTB9WC56667Nma23377lcHHc0y30UYbxfhhdWu8Tn4YNFx55ZXxfpeD7bffvkTBH/xRV22hLU1Y6VI9E1JT3oswrMatrjOORoHnMjoCYZVyrX512+li+BBWwpbBrU/MI1jzV3XWZzzDM5/2tKfFsYeMQVJhbmwe3JpVY6u111671mYYB+l3gtB+4IEHRgduFueATgLdhMZVH7dBc+SRR9bSkpcIRDd9DPkFF8tlWK0tt2phcDdThtW7MR/dT2BoI+WBhGgSSHSJS0gfpdvdk5/85Op+m2Fn0zP8XllCDlFHFm8w7yvM2YPr7Vq9dc0jWPzXxjPjJgo+97nPdS2KxxsSgf4tZsgHTfdkThR0q8GwTL/WmdApdSEKvvOd78SBM1ZRWsQCmLxQ4FkRhS/3UQZpCRvUlposyH18JI8Uiw0RQt7yBxnSRdmgyzETj7G0D0tfIy6CT593hQiSdBKOkyhgdUpKdJ22EQWUy2W8CPA7lfomzE1G9FOFKNDX5Ji2GJZa1vLUhKHEgxzgeUySgksSuRxD3c+j3GsS+hb9Dhw7UdCEWP97KPqxTpG/sOdMDfO2iTVWddRLcL9QBl+XtQKEjbbKAw44oJYfirY+out/GKJAp5djiGhfxdSnFgbjBt+mVZuhDxBcJWz7djNeQTGG9XdwaVjLnDYUXLfEPIProTK4OqvF4ST4h6/ioDCk7Yb9WWIcFCx6BWS8oQ7on6S8hNp4AqWhvsc3LmwYp1L74bAIoITT2HLcRBTQvlLGMfr5wX1CzBPlbZeJsl2x1oUo0BZ4wX1eLAKKIPtO8aYfjIwA3xgIQ41x23iGVaw6viYKKBB9lL7ftELSvgDGEPo7iSK3TVA8Y8VrV23r1VCpfq4tX78/iADfkNx4BiVrcMk6mOh/V/h20N/rtgFBiPQZz+j0bce0pZRg1Bf2/yvvv//+2m0MdGyefI9dRkOA3ybtBuWvxbcpZxnP6DSaKCAt9Sj3Udyz2kkLqx9pmxLHGmthBMNKFu5jcLneeuvp5PEY5bUQAZJXLoyJ/GAkBILLylhvgnXfDO14lHz6iBDOpOsy/iFvPZ6Rcutw5513Hhhb9ymTx+2OQL/a7p7vjIqJskI3UI6x+OHHo//04Iw4H/zgB2cUDl1fxmLVRhQwiQ7+NCPGlijgucFHWXUfax076Ai+yGNaSxSQ1n5YtbsH7nMuSshFF120Oue6COWz79THnZLkMxNDXB9YbPq+p03fhyhAoaN/g/oYEiIn+pkpooB0ejLHRMplfAj0JQr4jbIiiHpjwMyfXVqtlfxSv7rE2vIvbDCvb8VjO0HHfUhOnCjIITNx1+03to0oEEUxFpMp+fSnP13rv1ia3UX4BqEklnZG2IUoQFGo+yh7/PnPf77L4z1ORwRQnug64riNKMDVB/E+85nPJJ9ilYJhT51aPEgeeWZuKf+ee+4ZVzZZC7z111+/UtpJHoSaKLjtttti/hLHiYJaFQx9Eny0D2DbRhQwBpF6kFAXQBMF3Me9S5sMQxTIsz/2sY/VsrdEAcSGy3gR0MQf9dCXKCBN2N8iFio150wZPsQE/zsIm0cOtMUmooAxFP0Nz0+NiTRRgAKR76XLeBGQ362EuVXvPFUMHyQuoRAFUqr3vve9sQ3Qj1hFPvF0+rZjyVeHGOyRjhWVKcH63OabiufX+iOAhXYfbFEUh31TammaiALy3mOPPWoFQyejnxk2Xq/d50S72Qt7Uwzc54LoYlhNZce+co6Rhcv4EBiVKGCuretejruWkNWS2oV3X6LAjme6PtfjjQ8BJwo6YKkHbfhnCxvalljOWxFGlR8Sg/GjjjrKRpkV59KRSNhGFPDRkbiETUQB91nKqGVUoiBsVld7Pu4gmIyLOFEgSAyGk00UDOMGyn44nSgYrNeJvtKXKNCkjfQVemKN0j5sBlj7HdtJjBMFE12rE59/X6JA2sob3vCGkskrikAtlijAWk+7ntNx5fj6669P+mntQhTYNil5ejgxCPQlClhBIEu1cfdDm7FK+HEQBbytTKwtUcA9Js3SdgmdKACViZe+RAElsq6HrAuzOUEUXHzxxbG92Im1JgpwhxU2W554IGfZE0YlClDSYywlouec0g+0EQWQ13qMI+maiAL8g0s8ebYOhSjAChiXOS7jR0Dwl3CcRAF5vva1rx0oNNcZ66DLSP2xTxdxVlpppYG0XBCiANd3fCNtn8I1eR8Jkxn5xd4I9CUKeIB1PYSrIC16RQH1ZYkC5shSj4RtRAGGl6mVMRAF6GtwKeoyZxCw+g7qr6ug37EGUdIOuuax4447RqMY0jpR0BW5qROve4uZOmWe4yWRQRub2bIRUU40UTCb/ZpLRyJhG1GATzyJiyXO7373uwGIZUUB8TRRgKJYL4nrsqLgk5/8ZC1/SxTwDO2nz4mCGly1k8kiChiEMAAehiiwrgK6EAVY5uBmyWU8CPQlCvBDaJdca6JA+mjpRwj1xBplCQocuZ+ynuPN7IqCXXbZpYSESImvKEihMrHXhiUKpN4ZpGoXRJYowPLq6KOPbnwJ2TNH8pTQiYJG2CblZl+iIOU2wfrm7kMUvPGNbyxzqw+biAL6HWlXuMPCb7mIrygQJMYfDkMUYNjy/ve/P/7Z78WcIAr0Xk9NRAGbHLqMH4G+RAHjGdoMv3FWp9sxqB3P0I9Yklu/BS5pUiQBCv4mt1VdiAJWweU24dZl8OPhEJB+npD5L+5lcsL3TPuDJ03TigLup4gCVkHlVszxbJmT44otJUIUSNk32GCDSBbQFvGmIPckTOXj1/ojMAxRwAbC+htln9pGFEgdSthGFBAvp4thI2OXOYfAKEQBeypJnduwzxsM43pI+iD6RIyu9Z/rYvqgP3pcJwo6YMigbaGFFipZkp4TNhSSHeX5QTlR8IhP/zaiQHdAX/rSl5IQ54gCNtTVit/cx0k/g2MtF1xwwcBGQU4UaITyx5NFFLDxNfWIsoU6t39Y/eZEtxfysJM0SWet2PFN7TIeBKgv/ZtsW6rPU8U9mKTrQxQwKZJ0hF2JAuIyOUuJEwUpVCb22qhEAfWpJ9aWKGhzPcReOrLxm25PHLcRBbg/0isKsFznd4BPaZeJQWAcRAF1q6UPUUBavlF2Y3XaimxOmPv+HHvssSV/miSgHJYoQDFsldO6vH7cHYFhiIKm3FltIFbZtAWsKRlvtklf10M5ooD+Re+p4URBG/LD3e9LFMhTGJek3Odtu+22tfFK2x4Ftk+irfHHvDUnKBxXXHHF+JxUPNoubctl4hCQuiJMtQX7ZLwZyLeBULvgRCGMlb/kOe+88w5Yb7PRNZvSNoko6boSBfQx7PuGpMh2Nlp2GQ8CwxAFbU/WRAHKYbt5urQnCcdFFEAo8Y1yl2ZtNfTIfX5nYNb2TZAUwxIFjEsxzqNu6Gfe9a53xX6FdtBHhiEKpK2lQjy7gAG/BZeJR6BfbU98eabkE5iEtflN19YcWIik3OdMyZebgELZH/ZEEgUUv6/roVQnJ5sZcw/LY+3H2FcU5BvJZBMFtq3JOUvsc34SnSjI1+cwd9hEGKz5a7KG0nnzkZe6IuxCFDAoYNDDJIdQrxiwFnisGuKaiBMFgsT0DvsSBawA1O2M42GJAr5jsiTf5sl5G1FAHCw85bciK+F4J65BHLiMFwH2CzjppJNqbUB/2+3TcD1kl+lb6yWtlGPsYUlpvUeBtBMm4logh7g3jOKWFZWSLy4C9AoZ/Qw/7o/AuImCvffeO9YVS/i7Tmw1UfCWt7wlucpWv50mCiCgpI+RdiIh+/xYNyE6Hz8eDgFNFCywwAIlKxhHEakvQnzON60m4Dk6vj5uIgq+/vWv19JJm9Eh+xI4UTBKTban1fXVhShoyrGL4QOrJpuIAgwiaTfsr8PqgJTYFQWf+tSnYrQUUWD3FYyR/aA3AuMmCqhn9gygHabGMxRQt1GORyEKMMaRPkbc2qAzk2s33XRTb0xmSwLGlqKr4jcIZkLQ5TAYhig45ZRTSr5j1LW43vzqV79aawe556Wuj0oUQFzyHvzp/UwZz2g9QOrZfm10BJwoGB3DkmWkbLIrnSkbd8wEwSUPygz+8NvfVQQHCacDUcBmqQxm+LMTb1HoyPuw6mEmWvBhZS31vd9++3Wq7qlAFFx11VWx7qg/vZkXFlFWnCiwiAx/zsZTT3ziE2Pfx5LmLjIMUSD52s3Iua5/o6w0kMGNpHGiQJCYOiHuFKS/YUPFLtKXKGBgjQWv9N0oZnXfbSfWqY3/KNdtYc8auyGc5ClhF6JA4h5wwAGxz5JrjCHA4/LLL+8CxayNI21GryhqAoMNyQVjwiaigHzoOw466KCYhs3YRCARHvvYx8Z7rC6xkiIKeK6Um1DGi32Vts95znPis1nCn1vtZMs0W8815tblZAqTUYmCV77ylbV6RtEqbQ8XLl1FEwVtPn1xeTrXXHPF58jzWInCeOhHP/pR7V7Xb3TXss6keIxndJtp6yvk3TVRwG90FFlhhRVq9dXm9mfRRRetlDoyf9FEZh+iQNqNDWlbtDGXdgSoi9Q3oSmlxnsUooDfuyYMyTc1nuF7lrouZTz99NOr9tc0niG9lPud73xnzSjHEgWswuSb6JJGgLGl9DkoY9tkXEQB+wXw3LbxDOW57LLLYn1T76MQBdJueL70WXjkkOsY01Aul0EEUmPLm2++eTCiutKXKMAwRsYtl1xyScxpMogC9tehjWDAI6L3XKLN+HhGkJm40ImCEbFFCS4dnIQjZjllkuN3UN6JEOKgi+g0HI+bKCDPLbbYIhZFL59FAakFC2dbHs67yt13312lR0EF297mv7prvlMxnigvBC8+3m1iiQKY474iz5OwbfUO+YvrodweBa95zWtivbNCRIsTBRqN0Y6pK6k3CbvkOApRYPMXVzAMeHP+L50osKhN7rlegUe76eqqry9RkHtLyAImwtJmsZ5hQJoTJuHE3W233WIUsYaSPJom1iQinnY9JBnde++90XqHOGeccUaNzJB4HpY1UhKsTj311FZY+hIFuQz/9re/lbj5kfpuUgjecMMNle9xiZsL24gCJtO5tLvuumuuqH49IKBdcIAhlpNtMipRgD9wxonyxyRW6g+igPFkF+lDFOjxrzzrtNNOqz1GK2KI02aFWEs8i05YHSkYStjl9UchCqziQ54rYY4o4Hu16qqrVuVlHxMR7SKiD1Ew99xzSxYxfPnLXx7xwL1MykgjRp7FB9SFxop6aRpPaKikngn7EgV/+MMfSgwTdR76WD+nyzGr40hPv4Vb3yZ54IEHyvXWW28gijwfK3Usk13yCNAPC16E+GHXStFUylGJAtxR6WfqY1aaMB61ggsqrP4lLspnLZBPbIot9wlzuhjahf0+kRdGO9rorOvqdF2OmX4MUaB/77gG+vWvf9342n2IArxnfP7zn4/1KLoYxrO6bjnuI8OsKMC9UE7seIa5v8vEIdCvtieuHNMyZyzPDj300NoPaI011piW75IqtCYKGDjkBqw2re1QJpoo4PnyTBhILBjkjw+S3NOhLXPqnE6SZdxY1DARmOkyDqKgTfGRwlDXC8fycUrFlWsQBYsvvnjW+lYTBfi2v+666yRpbU8LnpfzEe17FETIsge33HJLudxyy8XfmCVlcgnHRRQwaGYpK37A2awrJ04U5JCZnOuTTRSI1Ry//6WXXrrRVeB3v/vd2L5HIQpQFH74wx9OAs5yf90Paiv2ZIJZelFPJMFrThIF+ISVOoLwaZvQ58YekgdhmyKF/o2+Tf9JehR3jHNceZf+MUwGUWBLQv1qpT8rHK+++mobbeBcp2lbUYDPcU1a8owLL7ywlqedWDPWc6kjgJJEK3vld1aPlT4bhShA0aN/3xzLswm33nrrEoWwFepd4ul74yQKyFeeQdhlVY4uy2w5tuMZsML/ehfR+H70ox8tUcB3FYhJFLS0mZVWWqlWV+TbV44//vgqD1ymDSMyjkGpjOLXpRkBO56hztq+D6MSBbiy0/2NXqXI8+kDU+5/8KSg26roWAi1rkji5IiCnDEXSG266abxGZDtXXQBzQjPvLusQJH6Y6VHm/QhCshb6o+Q3zD1e8IJJ9Suc4/rdv+sXFmcKMghMz2u9/+STI/3miOlZDKvf1Qc203r5khBJughuvPHL1pXsZiMmyiAUbXW7igJ7XObztvehQ5YFKA77bRTW/QZcX+XXXaJGK6yyiolLn3axK4omJNEwf77758tniYKaAd6su0rCrKwDXUDi118bvPX5ktXHjAqUYCFyyGHHFKyFwUT6ZQcd9xx8bITBRGKKXGA1bxs5srvc06uKGBjLvk2sHFb22BXT+ZGIQpYUp0TmWBLufbZZ59c1Fl9XdfFyiuv3Mnn+zhWFKCM32abbarNP+nnunznuhAF1DdWhH3EbnQK+aTdafXJaybH5fsgv6cll1yyZL+SNhl1RUEq/7e+9a2xHJQH1zJXXHFFKmq81ocoIJF2OcKqFyuM5RjTCR5OFFiEHj5HMSUYEfJb6yKjEAWp/FGm6XLQ92hCEGUi/qkljs5DEwW48GAvgpTYPQpy8xx5BiHuAlEmudQRsOMZsBqGKCCdNmqqP2XwDMW+uBHCaGettdaKbYK8GOv0EdLwNwxRgPEFYxz6omOOOabPY2dtXMaTgjnhOuus07ofzahEgQUbAkBbqVMO9j6yQt+ovyG63KnjUYkC8kQH5TIaAn2IAojKVF3mrmGkxzirbTzjRMFodTjZqZ0oGKEGNt5444Ef1UwiClBesP8CfzkXLyn4bKcybqKAzfyssMzTPpcJOGVnAGzv2fT6HOU3CiTSpJTRbNykXR/ptNP9GLz4YzDSRSxRsOGGG3ZJVotj66aLFQErClJ1Ixk3EQVWgdNlRQEfRGulJ8/ysD8CmiiAuMFqu4+IhSSWXDJR0ulZ6YVPeZFhiQImTDklHNdt22Wy5tINAXxhSn9jN4zN5TCq6yEGtSibaRs8G//dTfLxj3+8ZCWA1DOrk+j7+bN+wfHjzPUccdWHKOB5LoMIYKENNhguQAC0Cas+UW5J/RF29Tuu8+a7Rt3zvWsTlofTDtjXiYmutHEJUfrp8vT1x2utvsgLP9EugwgI5hdffPHgzcSVOUEUUF/sUdIk4yYKeBbKH2l3ThSk0b/vvvtqv9eu1t3jJgr+/ve/x7qSOpNNG/EPblc+yDeJkJW2koYQy1y5r91UWKIgjUh9RQH5df1W5/KbqdfBhW88GLFKsU15JjjoumJ/ta4uiyS9DnERglcDyZOxDmOeLrLlllvGdH2JAlb2iTIQxbNLdwTkG0XYZf4wbqKAkr7kJS+JdU/bwZVZaq+s3XffvRZv4YUXjv0l4yNpd4ROFHRvAxMZsw9RoI0rdF22HbeNZ6RvIB9ttJl6b+ZcfK/oSwlTLl1l/i/lwm3eXmHDY5eJQcBnoyPgKo1UhzOJKBgWGo0Hx21EARtMSprcIONNb3pTjNNGFEAMXHnllXFDU+vn96KLLsq+GgNpNqSiPHR++CXWwh4FTOzPPPNMfXnWHluiANz6itS9hG1EwY033liyvJ4JEP5577zzzoFHNhEFRJZnEaaIAq5pn4wM/F3Gh4AmCpp8faeeyGAa/4XUHX1HSt7whjdU9+Ue/TKuOqTe2bg7JSgRJQ5hkzLSiYIUghN7bRSi4PDDD69871KvOSKU/kS7sEot59ftI3UMgcASai0oq3EPstVWW+nL8diuKCBflzQCfNtTS+NTsdns19ZRX6IAAgiLO747VlDeWUtcveFcyi8+bkT0EnvaBeSBFdpialKVIgq8vVj0hjvvSxT87ne/q8Yg1JX84cJGi11RQF21TaydKNAITu1jLKkZT0g/03U88/a3v71qMxtttNHAC6aIApR3tLGllloqPkue2TVkHCsu05woGIB95AvMXfg+seK1q+i667pHAYZ7Obd7kA06T9wGM/ZpE+2+rA9RwGoKsUhPkUiyEq/t+X6/GwLDEAW0K/k+EVqxRAHtJ6WL0UQB7VyvfrEu0yxRIMaXtJWc/kSPiyiDryiwNdX/vA9RwHeHerV/diNj6ob+QuIxDmqSPkQB7VP3X6kVkpYoYF6o22JTWfxefwR8NtofsyqFKJN1g+YjySRxtovGhOM2ogALGUmT+8G3EQXav75dym+JAr2E19aVzocJgBVZKnjrrbfaW7PyfE4TBViIsnGNtBfCVF2MShSg4NHP4APqMj4ERiEK9G+0iSigX9Gi/ch2IQpOPPHExv7ciQKN7pw5HoUo2GGHHarfdKq/kNIzoEW5LDIMUUC/oV318e2S1QdYvqT2u3GiQBAfbzgqUQBJQH3m+n8Iize/+c21Qj/+8Y+P344UUUBkvmP6G4UbES3iN5j2gqsjLU4UaDTGe9yXKEjVBXWrZSoQBUz09cooX1Gga2i0Y4gh7Q6sC1HACiD5JqSI5RRRQD+E4RJ/+I7W49Oux3oFnRMFo9X7uFLrumsjCh566KGS7wvjIH7PKXdqliggf8Y+TaKVc/iwt31YLi1W53pMltqsXVxk5fLw6/0Q6EsUYBip64j2YGUYosDmoYkCVjwJISnxdDunPKkVN04UCFrjC/sQBbmnpjYztka0ubRcn2iiwDczbkJ/9HuDPcboec74HGDPdMOXDpDJvkvdWhts2ogCrPi1BdW11147AKMQBQySrJBe6oCwiShgEP/ggw/aLKpz+zEln5tvvrn2JwrOJmVTMvMZenEyiAJd1xyn6kIrYVIb7DKgld9wakWBJgqwXncZLwLyO5K6fN3rXtf6AKx3ZXIt6ZpCWaqvM2YgiiVEjii45JJLqr6EVUM5EkLyc6JAkJgzIcp3W99tE2tKhtLlwAMPjGlTK5CIxwoiXIx1FW2BR7lSS2TJC7+zutwpv9eWKFhkkUW6FsPjNSDAZJWVZxr/LisK2H9Kb2afewT5WqJAPytHFJCfnlhrooDNKXUedvO/lHKaFXYuoyMwJ4gCltTjCq9J9Hg4tarEptUbN3exwMMq3WV8CPRxPaTHlvI7t6sKUkRBajyTegO9RwHK5NwqNtLi5kHKkMqLa3Kf0DczzqE0/HWNb9t4RseVYzuesUQB7of222+/xgKyWkXy6+o+lvGvtTSGOLBzZjwAkLfLeBDoSxTYsSV1occblKqNKMDgApfL0kYIrZuk3HiG/J/2tKfV0i6wwAIDGxXjcmv99deP8ZZYYgmSugyJAHoxfov0KbreOO4rKaKgax70T9S3lKFtPKNJS9qDFdriEUccEfMb5n1snn7ejED/FtOc36y4K24tpOET4p/tmmuumRXv3/aSGheO24gC8mP5oqSzRMH1119fsnEh97HOsmIVAZooYMAtg2GWvuWWhOJ/3ip+pDypMKWctuWaDedTnSiAaWaDnpSwAoi63X777Wt+Qe+6667oGgKLUl8llEJv+Gv8dvSgkjpoIwp+8pOflM973vNiH5H6TdpruYk1JMG8886b3MRW8th5551bX9CJglaIxhphGKIAa0/rdxNikKXP9u9JT3rShBMFkBG4r9PCwJfNi6XtEaKodhkPAn03M8Y1kLYQpj5sW5Fz7o1KFGCgsOuuu8aXHYYo6GoBGh/iB0kExk0UMN60/uQhq9tEEwVrr712CTnUJtJ/oOi74447atHtUv3aTT8ZGYE+RAErlWXFEHUGcWT9yFsFLPFy4xlbeE0ULLTQQvZ27Zx2ATlO/t/85jdr9+RE2hV50e+5jBcBwZdwIoiC1772tY0FZmyNr3kpR1eiANc0kqYtpA9zGQ8C4yAKbEksUcA+JxhNiaCTsXVsjTZlTmfHM+RhVwqccMIJknUMccennwHh5TIcApdddln51Kc+tYanxlbGr1bXpp/GuFnipVawyb2ce14McogjLqfk+fQFXL/33nv14+LxjjvuGHVxKaIA/Z7kRbjmmmvGtH4wMQg4UdAT1wsuuGBgsyga65FHHtkzp5kZHV+I+kfMcReiADJg9dVXr9KiuBXB75ieOMt1HR500EG1Z2qigAm4lOf444/XyeIxA2SxLpe4baETBQ+7T7DWK+DWVyzW+AjPWWKinLWbQeq6uOqqq6q04hoslw9lxG0EHxmez0SPuPzJoIZVLKmltH3fz+M/jIDgazcXBf/FFlss4m/9HdJ/LLfccvF3bNtL7jw3sWYTbNJghStlkpDrrCBJ+VqVemSlAfGtcpe0DHIkr29/+9uSxMMxIDAMUcAGV7n2kbo+ESsKTj755IqY4nkve9nLBpBg/wxdFtxS9FnWO5ChX6gh0IcowLUDm1Hr+mg7tkQBxLSkoS/IiUys6Ue04PIMK1DJw64owBWR3CPke8h30WV4BE477bSq39Y+mAXj3ISWp0Es6L1vSKNJG3x9Sz6E+GdOubQkL/yby7cD0lKnW2+99ap7Tf2CHovxPlo0UZByfabj+nE/BFC0ahd1+IS3+Nsc9WolVoNY0XXPMfsZdCWP+xAFPFfaL27OrIiCiPkRropcxouAVY62EQUYsNi2oVcU0BbFqI549COf+9znGgu9ySab1PLsQhRYZZ0tkz0fZYPmxsLPspt857HItvg2wYDlP2SRTqPjs9+FkIXEwZIfd81amAeLVwfJRxMFuMBiDsc9O56RfCQdoSUKcBOry6gNJyS9h90R4DcvG6tr3O2xHVvqJ4gexKax5xABEBNa6JMYF9u4+hxjnNz4WOZtrHyUMZGEOg/2sMCwx2ViEeiv1ZvY8kz53Nm4TjdUOZ7NRAHkCQNf/vh4CCYSrrXWWvE+LiBy8otf/KJSpJBO8tPWWE0bMsmzCGHHJb1cZ1LOMiwrfCS1NYXEbwqZqOfcF9n8Z+I5y4/BVyYYFivBHoVHTiBtJJ5NL+fcT9U5k3M9WELxLHnpCRv5tAlL6oSgkucSMihi6Z7L+BDQ+DYds0GSFgYITfFT93bZZZcSpV9OcP2QSocVRtNm50yWsaxLpbXXmpb858rl1+sIYD0lv+35559/APdVV1013qfOtXzwgx8ciG/ryJ43EQUonKUshNYNFsu55b6d6EBG8yxLFOCCSw+oUVL7wFfX4nDHhx12WKwLVivpekbpSj3tueeeA5lb0kanyx1bokBvZgzBKW1CHnbxxRdX18Q4Qa7rUC/VZ+IueRDqcvAd5HvoMjwCp5xySqOhCD67wT3nvgNCWNcJbmSkvpZddtl4D+Xxd77znWRBUZTYsYvOU46bNnd84IEHKqKauIybpQyE9JNcx1d50x5dycL5xSQCgq+4VpE6IuS3Lfetiw4yu/TSS8sFF1ywqhNNFBx66KFVOp3XxhtvXFrjCVsgeRYhhg6SHsJR30utTMEQgxUOfM90XI5RNLMq97zzzrOP9PMhEWDOKThDzkhdEcp4Jpc1Y1odn2MhCpjL2LbYNJ6RZ/QlCjDMm2eeeQbKYculz50oELSHC5kH02b4tmhc5VjaE2HqG3PjjTdGozjS6Pi4uZR8WMmmVxLo0toVJHhgkHyWXHLJKg+7WlanP/bYY+NzNFHAmGu11VaL9zDkcsMHjdxwx1jtM+Zo+sutBuCJKP/1Kn4ISJsXRCfzHruRMMYVmrCW9mVD3Q7sW1pXVzot8yjKcvvtt9tkfj4BCLRr0ibgodM5yxRRAAPfZHU0nd+3rexYcOtltPrHnDrGbVOTYAUs1uA6PZ0GLhpywsBbx5djJty4hMoNtPlIrbvuusm0kocOUT7N9omW9iOosbHHKMFyYlcF2LScM4DJ+ZNm4Nlk+QkR0dUVGB8b4rLBH5M3jn0lQa7mhr8Orl3+/vrXv9Yecs8993RKp/Nu+41i9Ul8veKIjf6YbDVJn7L4IKYJyW73zjrrrE59MxNuVghpYcVIql9putZU/0zwm9Lqe3ozYykT7QvFDW4K5U82GMUvJ+3xvvvuk+gejoAAyl1dH6ljS9rwOCyYUnFz1yANU4QydWlXOkqda1eJ1nJPXpkVlhcGd4i553IdItIVMILY8CFjQzFI0d8QrLixzJNreuWifhrfGuLkxpEof7nfJCgA5Tk21CtU2lbn3n///VU+1j0qZBn5ct9lPAg0/Tb1PWv4IE/ne0WdYFwlfQOrESTt0ksvXd1njtIkKUMXycOGOcUQZbFx5RwDLpfxIaD3SxKMbUh7SJGCKFBRkOn4KGmJb8c7bGLaNJ6RN+pLFNg9l3RZUsesqMQFpMvwCNAWUtimrqErScl2223XmgeEQk5Y0UR/tcYaayTzgQiwGxjrvJhzMS+nzOiMpM/DEIJrjGfI387/dB5+PGcRwICBOuEvpYthhWNu5T4GLJI2Fzb1C+j7culSZZmzyMyup83F64YfqUsPBFKQBWuMHjnMrKgpPJresA0ryS9Y4xWho6iyaktDJEn3gQ98oAhLZoswwC4CUVC0pZV0TWWWe215SbyZHI4Dr655tOEt+QRFYQV5GGwUYSVDa52n6kfyantmKq1fm74IeL1P7bqT+mkrpf3ddk2n87V56Hsc98kzlVew0imC1WAt22CBXp2n4tci+klnBLrWk8W8azpdEJuHvhc2li2ChZy+VB0Hn+RFcFPW+p1qKk/Tcwce6BcaERCcNaZc0+eNGYSbkoeN1ycPm1bOJe+ueUl8SU/YNa1O48d5BFIYp2K34U4+wR1VEYipIrg1LMJq1phNW1oidi0HcZvyIx/mW8GVBFErCauwi7BCQU49HAMCgUAugoFKa07Mf6+++upkvLDPUhEMpZL3uBhWxRaBQMre1zeCi5Hi1FNPrS4ForwI1sGN7SQQosXZZ59dxQ9kexGM9HR2A8dNbW4gsl9IIjCO33iXPLrUleQjc+7NN9+8CIR6Y5vRLyXpAzlfhM2vCx//anT82BGYegg4UTD16sRL5Ag4Ao6AI+AIOAKOgCPgCDgCjoAj4Ag4Ao7AhCGgDfMm7CGesSPgCDgCjsC0QsCJgmlVXV5YR8ARcAQcAUfAEXAEHAFHwBFwBBwBR8ARcAQcAUfAEXAEHAFHYLwIOFEwXjw9N0fAEXAEHAFHwBFwBBwBR8ARcAQcAUfAEXAEHAFHwBFwBBwBR2BaIeBEwbSqLi+sI+AIOAKOgCPgCDgCjoAj4Ag4Ao6AI+AIOAKOgCPgCDgCjoAjMF4EnCgYL56emyPgCDgCjoAj4Ag4Ao6AI+AIOAKOgCPgCDgCjoAj4Ag4Ao6AIzCtEHCiYFpVlxfWEXAEHAFHwBFwBBwBR8ARcAQcAUfAEXAEHAFHwBFwBBwBR8ARGC8CThSMF0/PzRFwBBwBR8ARcAQcAUfAEXAEHAFHwBFwBBwBR8ARcAQcAUfAEZhWCDhRMK2qywvrCDgCjoAj4Ag4Ao6AI+AIOAKOgCPgCDgCjoAj4Ag4Ao6AI+AIjBcBJwrGi6fn5gg4Ao6AI+AIOAKOgCPgCDgCjoAj4Ag4Ao6AI+AIOAKOgCPgCEwrBJwomFbV5YV1BBwBR8ARcAQcAUfAEXAEHAFHwBFwBBwBR8ARcAQcAUfAEXAExouAEwXjxdNzcwQcAUfAEXAEHAFHwBFwBBwBR8ARcAQcAUfAEXAEHAFHwBFwBKYVAk4UTKvq8sI6Ao6AI+AIOAKOgCPgCDgCjoAj4Ag4Ao6AI+AIOAKOgCMwfgT+8pe/VJk+7nGPK/hzmV0IOFEwQn3/5z//Ka644oqYwzLLLFPMO++88dwPHAFHYHogcM011xQPPvhgVdinPOUpxZJLLjk9Cj5NS3nrrbcWd999dyz9fPPNVyy99NLxvO3g3nvvLW666aZatCc96UnFcsstV7vW9+SnP/1p8ZKXvKRvMo/vCDgCjoAj4AhEBO67777ir3/9a7HgggvGa37gCDgCjoAj4Ag4Ao7ARCLwk5/8pPjnP/858IiVVlqpePSjHz1wPXXh6quvLh566KFi1VVXrW5vvfXWxVZbbVW8+MUvLp7whCekkmSvXXbZZdW9Zz7zmcXzn//8bDx9449//GPxy1/+Ul8qnvjEJxYvetGLatf8ZGIRcKJgCHy/853vFLfffnvxt7/9rfjQhz4Uc9hhhx2KJZZYovoBbbbZZvH6bDv4+9//XnzhC1+Ir73++usXz3jGM+J5l4Pjjz8+RltxxRWrjileaDi44YYbih/84Ae1GM95znOKddZZp3at7wmTPpTJr371q/smndHx//CHPxRnnHFG7R3f9a531c7bTnRdr7HGGsWiiy7almRs96nTyy+/vDjggAOKX//611W+yy+/fPHe9763WHPNNYsXvOAFY3uWZ/QwAtddd12F7yWXXBIhgWQ98cQTi1VWWSVeyx3QXhgEnXDCCbUoz3ve84rPf/7zxate9ara9a4npN1xxx2LU089tXj961+fTXbBBRcUt9xyS/L+O97xjuLJT35y8p5fHA8Cur9Ya621Og86efo555xT3HHHHbEgkFOveMUr4nnXg69//esF34T555+/2HDDDbsm83jTFAHd5uhfFl988Wn6Jl7srghceumlVd/yrGc9q2uSGI/28rOf/az43e9+V6y77rrF2972tgIyvKt88YtfrEgGiU8f1ZVI//nPf178+Mc/lqRVyDiG8YzLzEbgF7/4RSEKGd6071h8ZqPjbzcRCKDI02N5FIizWf8xERiPO0+Uv8xzkGHGM1/5yleK+++/v1asN7zhDZ1JcdqLVQCj/EWJ7TI6AugoN9544+LPf/7zQGaHHnpoga6ySa666qriyiuvLPbdd99K12njfvzjHy+e/exnF9tss429VZ3//ve/L84888zave222646f9/73lccffTRtXupE1Yx7LbbbsUxxxxTu81z99prr+KlL31pscIKK9Tu+cnEIOBEQU9cv/nNbxYf/OAHi9/85jfZlDBeBx98cMEPYrbJ7rvvXtBJaCXeW9/61uKUU04pHv/4x7fCcfLJJ1cTrCOPPDLGRXnIB2SPPfYonva0p8XrqYPPfOYzxXve857aLSy6PvWpTxVvectbate7nlDfKMTnnnvuggmcy8MI/Otf/6oGhAwatGy//fbVBBvcmuSwww6rfke6rl/72tdGa/4jjjgimfzOO++sfl/Jm4mLTJIpkxUGKttuu23xwx/+0N6qzl/3utdVxB9tZ6655krG8Yv9ELj55purwcXFF19c9aNYFjDg3HPPPSsy8Nhjjy1WXnnlbKa0KWkva6+9dkEdIdLWllpqqWoQAuHUR6jjXXbZpbLAIN+zzz47m3yjjTYqTj/99OR9CISu1hLJDPxiFgG+qfz2pf6JyORkscUWK3J9hWQGGfilL32pGrz+9re/lcvFC1/4wmog2oUsQAkj37XTTjutYFULq4823XTTqhxN5NLee+9d/OlPfyoWXnjh4sMf/nB8vj5g8gQBgRx00EGdvpc6vR/XEWCSw3fbCnUBwdNF6Bduu+22Wpt7zWteU5x00kmdJ8X2OaxCpf28+93vLuivughtlzZsBYUMEyaX0RDgu2MVFxdddFHVtzAmnWeeeTo9INVHkZA+grHr4Ycf3pjPN77xjYJvI6Q5qxFEMFChr8KggflFSuiP9tlnn4ok+NGPflSLQh9JX4lF4Kir7moZz+ITGXOkIGBFqp2HpOLl8sDiE4VOV5F8sACl/Ygw7oVgEiWNXE+Fkoe+x7jsqU99qr7kxyMicP755xff/va3i5122ql47nOfO1RuMp5JJcZwoct4xqbF6LEsy+oyfUXTeEbSYlxFn/L9739fLlWGksyrXvnKVxbM/V3Gg8B+++1X6VZSubWNf0nDPF1IxAceeKD43Oc+V2XVdzzDt+kjH/nIAFGAQSjGVm2EON/V97///QUGY1pYyY3l+ii/C53fbD5GT7n55psP1JFgIr9zObfhgQceWCnpd9555wJDW5Fzzz23gIRA0IcxHiGOFbwFQEYwbrXSlSjYYostCsZeCO8ipIB8p9ALou/DsNNlghEIDcalIwLnnXdeudBCC/Elrf7C5KEM1qXV35vf/OZ4nfthIloG1qxjzjMjWrDGLR/72MfWcBCsVltttdaXDGRCGVYeVOkF10A8xPxCx5DNI3z4yqAcLMOKjvIDH/hArJevfe1rVfpAFpRnnXVWNn3TDXmHTTbZpCnarLu3+uqrV9gGZW3Ee4EFFqiuhYFqIx6f/OQny//7v/+LdSsY6zB8HJJ5BIu5xnQ6D44pp5WgQCqDBUOVT/jQxfJLuwvL6+IzwiTdJvfzIRAI1g1lWLJY4RomJSXnSFiBVAbFaHU9KM7KoLDJ5h4ImypesIIpgwIvxgsDmFhfYUVKGZRx8V6Xg5e//OUxfSAKGpNce+21VXsJE76YRtpcIAoa0/rN4RDYf//9y7BSYwBvwb0p17DKrKRdSVwb8s3g2xEsWLLZBMvgMijYsnksssgiZVD0Z9OH1S5V2uCasHoWz7N/wUo95t/le5l9mN8og4KrDArViKeuc37rXSVMXJN5hFWOVf11zUfi3XjjjbEthgmXXG4MGcMEK6pkOYISsAzka2N6v9mOAGMY3Ub0cVDAt2cQYtBHBfd3VT4yjiDkt0x+QfnbmE8gp0vGqcSlziWPoOyNZQvKt2weL3vZy2K8j33sYzH9Zz/72Xg9EBHZ9H6jHwK6jdhj2lObBAVrrBebPviBbkse7wcDqGw+5BsU/eVxxx0X46cOttxyy2QetCmX8SIQlHAV1vIN0eOACy+8sPVhbeOZT3/606156AhBAV19y2RsTZtpG8+QPlill0G5m2w35BFIkCpfxssuoyEQLKiz4xmw7iKBLMzWVVih3ZpFIIOq+pQ5vnyfCMOKuSpvxktNEly7loG0ruKiHyNtMJqolUt+F035+L12BIIBZIVvIJFq+La1l2BkUAbjyjJY85fo1bQEl8FxPEM+6FBywpyJ+rV9RCAKckni9UBSxjKjdwvEQ7ynxzPBeKIM3l3iPT+YGAS69TAT8+xplWuw1BhQbAbL+fgOKBnspDIwX/H+TD5Awf/0pz+9IgmC1WV5zz331P7CaoDqR9/UqQSXECXEC51PsIiJcKFEDBaYsdNgIpWSYK1ZxUG5HCyxYpSwj0T51a9+tbqHoiksyY73uhzoOnWi4BHEpE4Dm1sGi/B4AwU8dfiYxzymDJYB8bo9CEvWYp3a9rLssstW9x71qEeVKOytjIMoCO5HqmcEq68yuBCzjyjDfgWlJv8GIviF3ggEi8oKc+pU/0bJ6B//+EcZLH2r+5CsqToRYor2Faz6a8//73//W37ve9+r0nM/WLWUwfq8Fid3AsFJeyUdf21EgeRD3yJpJHSiQNAZX3jUUUeVYTVahTW/W91frLfeetX14Pcy+UDaGe1J6idYVdXSC0HFfdpnTlC2SB5hKWwtj2BhVd2DBMgpbYUokDzawl/96le5ovj1DghAQjLZSeEcXMJ0yKEsg9Vc7Bd0m5NJMXn3FcYfUqYufRRjIVE+M0aiHEzqJQ/CsKqlDKv7+hbF4ysEGD+Cbdj3poYt+HYhCsIqp9hH2e8ObRHymrxQCqaEOhUilPEq3xYR+rBgXRfLxZgrJbpNoHwRoW0EV0hVevoo/0YJMqOFuk/Q9UM9dCEKguu6+B2R+pE67EoUQBIEy87q26XLw7G0J/KENOXblxLG4pBY5KPzEPKMuV1Y6ZtK6teGQECIAqlrHebqSD8GIxidxh73IQpQIsrYyuZDX0Hd5wSFcVjNVmsztB+bT3AFnMvCr3dEgG+I/DZRvlqMu2SDjkrysOm7EAXBOjw+N6xoqT2SsZLkybcuJTybMU9wh1aVI/jPr6L9+9//LoOnhphe8nGSMoVi/2v8/gRTCZtyCaudqvjo9VISVgnF/PhuBDfNqWjxWlixEuPz/C5EQXBfFtNg9KAFHaO8ByFzM5eJRaD/TGdiyzMlc7dKKGmkqcIK20qc2UAU0NmHJbLxh6uZP40Pgw4wYaJkWUo+FGHJWnWfj1FK3vSmN1X3GdSkROokLOcfuK0n28RrshzVicMSzvhepHOi4GF0whLDChc685To3wBKPith+X3E1bYFicsHSOoUBbKWPkRB7iMieaMkzknwNx/LwKTOZXgEhEAC97DsNJkRq0ykXoJrt1ocyChtFW6JAiJbBRrtpE1S1hZOFLShNufuswpM2kROwYtVNXGw+LcSlsbH9ChcLzQWe2H5dakHpbRTKxgESBlQuGDtqyW4oYr3iZeSPkQBxIYmX1P5+bXuCGDFJvVHaPsWmxOkJdbhkkZWPul4YiUV3IzFlVH6fuo4uLyKeZJ324oCLDGJR5tjIi3CSiopm4ROFAg6o4Vh87wBbNuIAtqLXvmaqgu9Yi24IaoVkvkFJJDUJYR3SlhNQJywZ0IJsaFF92F2Yk28L3/5yzF/8tBGTjofPx4OAQxOpP4IuxAF+km2froQBYydWbnL83IKXV0mLHht28QgRsh2XR45xrpX8mDVgct4EbAr8LsQBbYEdrVZF6KAOTeKQOqWld0o30TseAYFb0pIm1Lm6vGStB03fEghONw1xsGCq4R9c5J0ErYRBTIWkfip+tRW4CmPApIHq8lTEtzY1N6Llb4uoyPQhyjQY0v6ESGWdCk0UUB7sOMZHZfjvkSB/uaQvx3PWKKAOC4Ti4Aj3AFfrNqlg9RhKqlWks4GoiD4vKth00YUgJ+1NOejI7gOQxSwxErSp4gC6in4Go5xurggYomVtmAmfycKysoaTSa9OaJAVneAGW6g9KSWiTgMtNTXsEQBLqr0kl17jJUlz2gjCiCDWCKXEk0U+CQphVD3a1h8S513IQqIq0XXBfe6EAU2D50fx7RFyiLlktCJAovU5JyzqkQrbNuIApS2esJLqaVOCSG0U6L7IybdVrQLG5bjWrETa0tGEB+igBVStp+Sc3HJRTn5nrmMD4G+RAFL7HW7aSIKiMfKszax4yTStREFUgY7sdaTOYljFYBt5fH7aQSGIQrEAq+tLuR+2IC9hMAUYQwk9wjbiAKUyLhL1NKXKOiiiNb5+3EzApNBFGiXVF2IAtoWfaGWsCllbHv6uj6WtokisI1k1en8uB2BySIKmN9KvWoSmhLb8QyKvpSQHiMNXCFpSREFxHUZDwKTQRSEPZlie6Eu24gCvAJYF7LS3jbYYIPKJY01hnGiYDztw+YyLFEg9WV/u1ORKEjNuSwOfj48At57d8AuRxSEjTQGUs8mogBLKu0WiA6lC1GAcuT666+P2GmiANdBKQuuphUF+EKUTq0LUWA7vliQ/x3gPiJs5hTzlLydKCgrdlfw6EIUEFd34to9DPeGJQra6kJY7F133dVWb3Uu70C48cYbJ9utVk4nM/GLnRA444wzam7buhIFrDIS0XVBnY1KFODOIUUSkLcTBYL65IZ6NQD10kYUyG9Zl5pr8teFKGDlG+1VSxtRwMoVccXGs3BjZQWiwBLkOo4op9kPhUm8y/gQmGiigJUs+HVtEnE9I22RsIko0K5I2ogC+kbtqqapHH6vGYG+RAHKDlwp6HrNkTY6DkoRkb5EQdhcUJJWIdbo2nWetcAj0jAW67WH+EkjApNNFLBaLrX/hG5zHGuigHkOYx2Jk3tBuU/Iqk+X8SEwWUQBPu+lXtuIgtTbshJT0rOqQK/edaIghdj4rk0GUSB1LWEbUUA8q4uRtBKGzW5LcT8EOk4UjK+N6Jz6EAV4TnjjG98Yf9tSVzq/qUgU0I+6TBwCThR0wDZHFNA4mSToP/H3t+SSS5aXXnpph9ynbxRc+EhHImEXooC4WgmoiQLu0RFZmVNEAeUXJbO8k4Rtymlb5pl2fuWVV8bNaMFkHERBzlJfXA+Fne4rlzKCJQoRLBLa6kLqUNLZUOpUQqxC9aCFjQXFx3WKELT5+XkeASwoBWfCrkQB+IuMmyjYbLPNamXS5XOiQFCf3HAyiALagfXH3EYUgJKeeOeIgiY0hSjwvqYJpeHu9SEKGNOsu+66tb4htaIApZx8o2gze+yxR7ZwLOHGvYPuYzhuIgpkPxfiNREF7PeSMqzIFsZvNCLQlyjos7pD13CZz8gAAB14SURBVH8TUbDOOuskXY+J6yFLFLQt1eeFnShorPaRb042UUDbYjWcXZGt2xzHmiig7YrbIe6x2WlKdB5OFKQQGv7aZBEFUqcYxFmlr15R8IlPfCL5chg+SB6ErNgXcaJAkJiYcKYQBbQbbSjoREH39oIuBh1FF+lDFJCfXSFJPWlxokCjMTuO6y1gdrxz77dEOal32tYfyNQxbk+sC4TeD50GCSaKKABT3NuIHHfccdWGfVxPWe4Ns6KATcBSol1A2LptU06n8ptJ19ggT2PSlShYZplloh9nlC645NL5UNdshqRFlDCWNMKfLyRTU13gd55Nk3hGTvTz5XiVVVap2h3lWWihhar0uQ19cvnO1uts8JpzmTLViAIUMVLnqdCJgqnRisUPvNRRlxUFKFhPPvnk+AKSlnDhhRcu2QjQinY9RLwmogAl3XnnnWezqBEFc801V7X5qESib2ty9YFrNvpInu1EgaA2vrAPUZBScqSIAkpHnUr7yhEFeuwicSUclijQvwv/Po2vnZDTnCIKULTJ9xJ/4XoFCe2DTUJR4okccsghkWxiQ2wtThRoNCbneCoQBbQb3BFpkb5GQk0UEE+7HiIOBhRWJC3jJrtRt43r5/0QmGyioM2VonUfI2/XlyhIjZkkLw/7ITBdiYKUAtqJgn51j/4D/cTiiy9e6Sg4vuOOOxoz6UsUMAbS37NLLrkk5n/iiSdW7pzlm7DYYouVN910U7yfOrjuuutqado2M24bz6T2KPAVBSnkx3ctr0kb3zNmRE52o0z5oaRC/KfPJMn5eX/yk58cJ8qCwzArCiBirBKa/LDC409PyC2uKPznnnvuWA673E3i6z0KyJuBTkrkPVJhk3I6ldd0vMZyZFzxpMTWUVeiACz1JqF6M2PBGWJA6lusL/kY4iLGChPr1HWJJ+6wmj5gDIDl2U3hNddcI9l6mEAAfOQ3iuV1yoftVCMK8OeLizjcRvC3xRZb1NqCEwWJip6ES/Z32YUoIM1+++0XS2vzSE1Y+xAF5GeX6vMwvaKAOBDOIg899FDSQljua+W0EwWCyvjCUYiC7373uyWTs5TocUmOKMANjG2Dct6VKGASZL+NkocTBamaeeQadSfYoWxvkzlFFFB/KE5EMICROpUQwlHKLgrF1PeVDWllJTNp3fWQoNo/lPGM4J7CO5WrVqxQB3NiM2P28FlttdViu+GYayKQ2tKWCCEtGTtrsUQB++hsvfXWMQpu1UjLyt6mMXdM4Ae9EJDftdTTnNjMWO8XZokC2j3zOinPuIgCvU9dL4A88gAC05UouOuuu2K7on2df/75cWzFWEiPp7ivSYQBEGbpBcYz8tuUEJ1Nk/QlCsgLt+IyP9Z577333vH56GwYe3SRZz3rWTGdEwVdEJtacZwo6FEfWDLLj7MpxKqRASaTjuksuHiR98Ti0S5xl3s67EoUHHbYYVVnJPigwME/tM4rdSzxJWSDLR1vWKKAjxgdH24jsCbnT7uc4BkznSjQH2osk1BwaRkXUUCebMann6frUI5x39VXGFww0SGP3CbFkue5555bazvyXB2iKHLJI4BvUo0Xx1bGQRSQ5wtf+ML4LPwoakvfnHs4XRb6YywwKKNW5Fof004UaNQm5pi6wLettJ0111xz4EFyT8JhiIIFF1wwPoN8LFGAWxjJX8KmFQXEsUSBXqoveej2NfBi5oKkYeN3l2YEfvvb39bq69RTT21OEO6OQhSI1XfqIfb7hXsXEdzYHXXUUVVZzzzzzOoySjypa8KuRIGkwQBFxiZ6L6ymfKQ8szGUVTqCH6HURQ6PvkSBzluOu+xRQFxNFFCeE044odY+JD8d5uYUGFVIPEsU0BZtPwcJgYW4Sx0BfkuCo4T1GOmzySAKpCSpbw3zMPYt4B1Q/O6///4SvRZiQGXnOfLeOsTK06UZgXvuuSeufE+NZ1KpJ4MomGeeeQbaOHUt3xbt9k7vL2fLT3xcAlvR7QbvCrhJcUkjMMx4ZjKIgmuvvbbWZqy7Koig1VdfvRYnp4uxSPC91B47ILJy31Cbdrad69+WHE8EUWBxZQxx7LHHxvpF8d9V6BcxzpPythEF5KvJSlwVa12U3eeSfOlHXSYOgUGtzsQ9a9rn3JUokB8ELlams2iigHeyy1LlPXXYlSjAUsVafO+zzz6xM9F56mOUu1rGRRQw2OY52267bcx+ww03rJVnNhEFYKEVH4AyTqKA/HD1o+vWHuNSyi6VJl1OGKyIWyM2F2VjnibpQhRQprPOOqspm1l9b04SBdbym/4IP438oQCy7YdzLShiJY6+7kSBRmPOHOu6oE5SE2upKwmHIQoYYEp6wmGIAvYv0XloogBiEqs8fZ/jlPImhSxWVZLWiYIUQvVrVqk1bqLAfuOGJQpEMYsCV9wldiUKLr/88sqSXNoFISTpDTfcEMGwy/i/9a1vxXt+8DACM5EowOL4ggsuSFaxtJeNNtqo5iJGT/AlDiSXSx0BlFOCjw7rsdJnk0kUpEokBhEoXPbcc89UlHjtbW97W/K9NQZOFES4kge415DVF+C2/PLLl1xrk6lCFLziFa8oWdmPWMOHtnfQ9/V4hlX7Xf2o6zxm0/Ew45nJIArYL+xFL3pR7CdwQaMF95q6v+C4K1GgN8bmd9Om+NbPnW3HuCPUOOOGss0gcpgVBRZXxp7yXFaX3X777TZK9hzDBW1U04UokD1J5ZkYlspcX67p0ImCLPxjuVHXpIwly5mZCQrwLgMq3Xj5+F599dXTFhBNFGDN1rZRFu/elSjQmxkLQF2IApZYaxmWKNAWNiiC2QiM8mtxouARC0lwsUoUJiEpQWGvfwcca9dDkqaNKCAdCpImZY3kRYiCRZ7bthJAVh4wAeIjJH8QRZKHDk866ST9KD/+HwL4rBWf/7gB22mnnQawGdeKAjImf10vbcdSmKuuuqpcddVVY1q5TuhEgUZjzhyfccYZlQWb1N9EEQVYwmy66aax3vl9y5JmBruWBKA8dkUBiOh+gY21Dz744OovNUEij65EAd9V4mOdByYuzQgMM7Hus6JA2qOETd8ePflhdQx9DKKXh++7777xhboSBa961atie5VyYG2uxRIFxHOpI8DGq4IfIZsBt+0d1ndFgf12bL755lHhVi9NWSsL5RlmRQHp7GbG8hzdR+E+UvoojYEcO1EgqD0Soiil/gQjCR+JkT+aSkQBZDhKWsqv3fDlSt9lXsvKPF+5lEOwLK3hA9h3MRScCkQB43etbERnIUQT73HooYfmX1zdgcSUVSy0Fx/PKHAyh8OMZyaDKKD4GIXpObt8XwjtagLaTReiQLuEXnnllXsZBmYgnfGXmQPLX9t4BjBGJQoYR/E8jF4ItTtmVgt0MaTs43pIKlCPZ2hPTX9OFAhqExP67KIjrnaPAvyss2kif9bHtW7QbFI2XeWiiy4q+YHjt9JOangn/Z5yPCxRwGQexhqrYcGV0FoRj4so0HWCZbKUX1+3RMEiiyySxEGnmc7HWMoKDuuvv35522231V5nnEQBineWuPL7kPrOTVjwi9dF+hAFbJLMu+644461rNmgm/LIfcFj6aWXrsXzk0cQuOWWWyrMclYG4yQKeCp1wqBS2o2E1t8u8UTw/S51SfjOd74z/rEhk76HIkbfzy2DRbGg03EMFi7dEEChwT43+MVNEXsW22FWFFASSMptttkm1hW/beoXP9L2GZyniALIBdn7JJXGXutCFBx44IHRt/irX/3qbqDN8ljDTKwtUYABRE6OPvroWpvIEQVY6TIuknrXexTo8UQTUQA5llr1Jr8LyZt2aldf0tfa72XunWbzdcEQBYee4OYw6UsUMEaSZxCiTMmJjkfd6e8lVpTiim2XXXapfdvoq3RafgMoZ6wwdvnQhz5Ui6vT6WMnCix6D5/ze9xuu+0ihl2VpFOFKOA7KuMZ9iToItKP4I5KxlK4dtTtheMXvOAFThZkAL3iiivKpZZaKmLGfKGLy52pQBToFZLyenrPJfYA1N83iaND8pC9D2hDduWmjuvHjyDAikj5nfGbu/XWWx+5mTmaLKKA4vB9w6JcytwUdiEKIJbQA9Bm+ngPyEDjlxMIjEIU7L777iXfBfSA6AO1MP9dd911y+c///mterFhiALGRLSv9dZbL36XaCcY+dp250SBrpnxHz+iSRl/3jMmRzb20IMAGim+5URQREAkvPSlLx1owNOZKOD9YCxzHTi7odsf7DBEAVgyCCUvu2qBiZv4nOc+gxYsREXwlaf9n+U+Tpq5Jh8RVjbgR1Heg6Vc8jf//PPH63IfJaLcZ8XITBPaMX9YilsZlihgwqKVreQjfjDFupdnsU8Ez9b+dsGdjwxLWpuEjdbY00DqKaV4lPTaYtMSBRKHsmhFohMFgkz/ECUXG6JL3eBzMCXWAhS/mCkhH9wrWKHtyDMI9bJnSxToeG3H9P8pcaIghUq/a1hh51bd2XoZliigRBCTOj/p5wgtIZwiCsgD9y46D44lH239wl43119/PUkaBUWx5OdEQSNU8SZtQDAnTCnaY+T/HViiAMxzojeWJl6OKGAMIHVHqBUp+jorFWW8IO4N9X1WzHFfbyBK2eT7SFyUvyk54IADamVIxZnt16StdFHAgNWcIgqoOxHco8nYhfEICn8ttElruJDbLFdc8GFJLu9OaNuKEwUa4foxfYpgl/v211OU5VQgClBMy548+Py2GxdDbmr3ZbwDK5WY53z1q1+tzfPuuOOOCgO7ITJjNJc0AjfeeGNsN5bYTacoK9/a+nswJzYztnsUtBEFlK/J8OEb3/hGnIOn5l182/jGuaQRkL6G31wXmUyigPKJWxgpt4RCdEt7zuli5B0xsEWfk5rnYQjGCnWX0REYhSgQd1OplQviqg93SOhLcoKxL3t/Srvo4nqIvIQosHsuURbJS8KcjjJXJr/eD4H8jKlfPjM6dmqjTE0UyMvj5kBP8GjE050okHdLhUxo5Icq4TBEAcp+SW+JAp5LhwSrKHEgZLTgy17u5T5OOaKAwTTLtCV9n5B2MZsExSjWboJRV9dDF154YYQJ/7oo0sgDoiklTM4kjjyLiUyTPPjgg7FcpEkNWCW9JoByRAFxcTEiz3eiQNAbLhRrI/DsShSknsSKIvLoQhToPnpYooBVKjlxoiCHzHiuM9mW3x9hF6KAdmEVJJRGEwV2pZRdtdaFKEApo/t/bYHHoLhNdthhh2qSJO/nREEbYsPfn0yiQOq3LbRGB3oc6UTB8HXfN+VkEAUYS0j7YKVyShgDa9d5bUQBxhha2G9KnkHoRIFGZ/TjySYKIJNEGcP+KIxNtLAyghVQWqECqSTj7Jw/fcbiut0Qv2lsrZ/px+0ITPaKAlyJ2LZCqfV4hvpvIgrQcRAH11S43bPCt437LuNBYKoQBfZttBtoXFdp40AbFz0NJMG9995rb1Xn9GVLLLFE8p5f7IfAsEQBRA6rCXK/XSEKtOFuqmSvec1rat+QLkTBfPPNF0nULkRB6rl+bXwIeO/dAUt+KPZPK6F0FgsssEAt7kwmClDOigWL4NOFKGBwokXSEqaIAom76KKLVthaogDfs5JHF6LAWmyRP652ZMmu5GVD3GSgcJzNQqctuHQhCvg9aGWr3rFeNnlM4SkTGJ7Fio82/6hSJgmbJjNOFKQQn9hr2tqkC1HAChErWN9K/RJ+4hOfqEXBskXuY8mr/a7WIpoT62d67bXXNjHSp04UpHEZ11U2UJP6JOxCFED6amHi+rWvfa2Wj10tpYkC2k1KIDh1WcQfPXFR9NGm5X4XokA2XZc0ThSkUB/PNUsU/OY3v2nM+Pvf/36sSxSsKUWKXlHAPhdaGEek/mT8InVOW5N4b3/723UWNYMTJwpq0EzoSV+igMLY/SJSChLdl9mJtbQHwhxRwHP0ONcSBdrYhnzaiALycxkfApNJFODukDpfY401si900EEHVXE0UfD1r3899nM5ooAMGYvpNnruuedmn+M3+iEw2UTBbrvtlixwV6Lgsssuq9oGhngpYT5O28FjgMt4EJgMogDCkG+T7gfs22iiwBo+SFxWz2kdgvYoIHEYnzH/d6JAEBkt7EsUoNeze69htGX/pC3Y8Ywt7TBEAbolyZ9Qj2fsigL243GZWAScKOiAr26wcuxEwcPAyUBBcGEHeysXX3xxqX0LW6JAdyTDEAU8T56fIgqwthH3Rauvvno18LVllHPJJxVusskmEm3WhixTFX9zOaLglFNOifVx1FFH1bAahiho26MAf5i2vpqIAj5sEr/rigI2K3MZDQEU8OBOaF1BsCmS7PWCa6jUkv8mogBlnnZddM4553QurBMFnaGaoxHptzXB1EYUsNfBYYcdVisjExP5rUvYRBRstdVWtfRyImkl1ETB6aefXnsGbkKahBUN+PaUvAidKGhCbLR7oxAF1M2f//zngQIIUYCPXfaa6CJdNzMmL+2X3omCLuiOJ84wRMGPf/zjcplllom/5xRRIK6F5p133gEyQPuD70IUMO5iPx4tTRNr4ukVBYy3XcaLwGQRBSiBaFP0UymiACU/rmHoT+iz9B5KwxAFyy67bOM+HONFdebnNhlEAaS0jD1w75LSZWiiAMtvVkBaoZ8Tl2YpooC2Ju5b//SnP9nkfj4kApNBFOAeSNqMhLb4QhRgKPPRj37U3i4Z/zCXl/SEKIDpn/Qfe0Fyz4mCAQh7X8DLCW4INeYc58QSOTZd6nxOEwVHHHFEfB9cVNn5XO7d/PrwCORbzPB5zriUsO72B5L6uPLiekXBSiutVPksnHGAqBcCh3XWWaeGj7pdHeol01jVWYsUbQ3FxlooiKzgu1H2ErArCogL+UAdrbjiigObSGnlNMRGk9h61udOFDyMHBswYZWfIwoEMyYmejUBqXVdoKBNKYSJp1cUtBEFMrCQ5+I6BP92TSJxaZtYptuPDRMwrZhuysvvdUOAvVwE92OPPbaWiD6BeyhNcr46dX0QV68o0BMbNk/u6iOWQjhRUKuKKXWC31/x5Y/lv7XuZrUA31yWyLIRrZU2ogAlH99paZc2vZzLfQmbiAJJkwtlqb7kRehEQQ6t0a/3JQogMUXBQd00EQWsCOgqfYgC8pT2AVlmSTL6N21gYZdndy2Tx6sjMAxRQA6iMKPOLFGA20RxJYXPXytdXA+RRlYU4DfeCsSBtBdCbYHHeFo2rOVen2+jfY6fpxGYDKKAMRMbSUq9c8yYSP9hCCP32QhSiyYKmgxh9IoC36NAIzj68WQQBZRa2gRh2x4FuRWSbHQq+WD8o9sdx1ov4ETB6G1FcpiKRAHzesZCtAfcxqRk5513ju1F2k1T6ERBCsVu19DR8BuEsElhLL9Vu+k4hGAqftO1FFHAHF6eIfuPSh4o9+UeY+KUWMMH9pGTNJIPBoVNK+FS+fq14RBwoqADbqk9ClBoaWHzKPwj4/tTGjLuBWaDWMWHfWchCtjQlNUFVpgo6aVOMNNasIaSTbUYtKSsxRmICO4rrLBC7EC4LpvXohDM+cST50keqZAlTmeccYZEndUhnT8+T+3SVZkw8ZHHFYwVXFNtvvnmsa422GADG6VkQCG+8fiopDbS0YksUWCtinVcOUZRresYpQu/X/nTSummVS6Sn4ftCNCPsqEeuEMiCdaErPTBytquNNC5MjGWdkEeWLdJHlKXq6222sCGfToPOZZ0hHYgw4oZfd8qfrD65L5WvsjzmRxJWkuGyLM97IcAFtuCLxYyWqQOcpsANhEFbDgsluHkzz4GOZHnSyhEAQNi/LHK9SaLYMnbfi9J60SBoDPekN8uxLHUD2Gb6yFKcOSRR8Y0lijAB7i4r9MbpreV3G5I2+ZO77jjjotlYNNRLdrdDW5FUr6hdXw/bkYAqzv6bdxI6bbCMZs3cm/ffffNZkJfIop8JrVapN4ZL9mJOfFoo/vss0/1XHyB8yyrWDvxxBOjEdI3v/lNnX081uXWRIFYenI/tVlyzMAPhkKAOrVuxaxrqKaMb7/99trKOeqpbQ+J888/PyrmdL03HVuigOfSViVNrozSfplH/fKXv8xF8+tDIDAqUUC/ZZVqfJ/ahJXeUu9tRAErJq3gZ1zSdwltf2bz8/N2BFhZyLfBjmfAn+v8MWbICeNOiWfrTOa/OZ0VY6Dtt9++VufynIsuuqiy/pc8WR1gZZtttqmllbhNoRMFFsXu59rQpQlju1q1KW7q3sILL1ymXEhjIJqKb69Zt53yhhhX2Lj6HOMZJwkErYkPnSjogDGTMJSVdgkPy43lT6zdpTGvssoqjTuBd3jstImCFZZ25yKYSChuh7AOzQkKeMGOUNIS6lUaTMhSwgaWX/jCF2IedGCk5WNDfpSPcraJLkPq+BnPeEYsW1teM/k+VmngwyBV1xVEDtdzPgrBBLIGgkDw1ek5lg1rIQByK3c0tsMQBUzO+U3LShQpiw4PPvjgVpJCl8OP2xHA/6H2USl4QybeddddrRlY/4SSngkX93KrEWzGkq4tZMBilXCinG5Lm3NjY8vi580IsBJF3HOwqbjuL3A3RD3khBUIEH26rhZffPEqD74Rch0lSmoTZMlXVrxIfMglyqEVRJAEuRVSkg+hJQpQOuOOyGV8CDDhpX5oL1JnEkr9c3+vvfZKPvS+++6LSjTcxug2h8UceVkr/1RGLJOWtPJ8CTE8kHubbbbZQHK+USiIic9+BldffXUVhz5uoYUWiu/185//fCCtX+iOAN95XEhJveTCNjdT1Iu4GJJ6JZQ+qmlii9W2XhXAuFXnIfOLphWxfP9EAfjc5z43pud9IAu4f//993cHxmM2IiD1I644dbuhrch93HakBAKKOPobInlgECHpCS+55JJaFppElDRtoSUKyJDVJqJU4jlacYMymGvki1FG17FVraB+MoAAfbrUrTZ8AWd+t22rockQZSx5pPot2qPkP/Dw/13AIEfaC8/UBBDEl55z2zwwBpN5nuTRFjpRYFHsd45CVxuh5vDedtttkxmLF4BcOrnOPApCICWQBdttt11sN9LGxIiTPNjLKyWyok6e0yXE04TLcAiwJxLfe/bVJMz92Tl3Ll7ueq6vYjyTS2Ov596QeDKe0e2F7yUkt8ucQyA/w55zZZhWT0KxaD/unOu/Zz7zmdPqncZVWFxECA7yw5Zza5WXeyb+EyWNDs8888xcktp1NhvW6TjGFUlXYcBk08u5ux6qo8jHQLDRYT1W/gxWWKezx/mUg3ckLXtRDCsQWi6OgCMwNRFgpRi/c/m2EHLepICTN2HFn04nx6Q/5phjJFpjiBW3fb6UwfoMb8wo3JTNjMnv6U9/elt0v98TAXwvg23THytB2gTCW/LQbSa1Ws7mBUEladtCrNFzgv9nSa/LsOuuu+aS+PWeCKAsHaciVOqLEPdofYTxqk7PcZ/VaRg06fR9nu1xuyMAga1xTh2n9mzTT8D/eyqdvnbIIYfoJNUxZLOO03bMKt0mQelHHtK/SMg1Hxc3IdfvHivQ2upK6mH55ZdPZn7FFVck60rqTIcpN2WSaW48Q3opoyYQJJ12KaTjShodMh93GQ8CkNAa29RxjiigBCj5bRq9XyQGehhRtAkEp83HXZK1oeb3HYHpi8BcFD109i49EQjLv4rgRqUIPkeLYMneM/XMjh6sB4rgSqR4xzveUQTXNDP7Zf3tHAFHwBFwBOYYAsstt1z1rDDxKYLVY+fnBoVLETZaj/GD26EiKHLiedcDvmlhwl9FD36hi0Bid01aixcmdUVwq1QEl3y1634y9RBgrMeYL2y4XgQ/rpNWwLBStQgrGoqwwmXSyuAPdgQcgZmHQFg5Wc1n9Zudc845RbA415f8eA4gEEiCIqwgyz6JMUdw45m9LzeuueYaOcyGejwjkcJ+UMW73/1uOa2FjLnCHm7VNcqpx1S1iH7iCDgCjoAjMO0RcKJg2lehv4Aj4Ag4Ao6AI+AIOAKOgCPgCDgCjoAj4Ag4Ao6AI+AIOAKOgCMwPAJOFAyPnad0BBwBR8ARcAQcAUfAEXAEHAFHwBFwBBwBR8ARcAQcAUfAEXAEpj0C/w8AAP//WZxfYgAAQABJREFU7J0JvEbF+MdPRVmS0kIiKqE9QkV/WQoVIZIUpZTSQkpEsiRpUSKRImVJ+4IWSiFUltBqTWUrsmRfz3++J8/pOc8757znfe97b7d7f8/nc++cZWbOnN/MO2fm+T3zzAJlkkIiBISAEBACQkAICAEhIASEgBAQAkJACAgBISAEhIAQEAJCQAjMSwQWEFEwL+tdLy0EhIAQEAJCQAgIASEgBISAEBACQkAICAEhIASEgBAQAkKgQkBEgRqCEBACQkAICAEhIASEgBAQAkJACAgBISAEhIAQEAJCQAgIgXmMgIiCeVz5enUhIASEgBAQAkJACAgBISAEhIAQEAJCQAgIASEgBISAEBACIgrUBoSAEBACQkAICAEhIASEgBAQAkJACAgBISAEhIAQEAJCQAjMYwREFMzjyterCwEhIASEgBAQAkJACAgBISAEhIAQEAJCQAgIASEgBISAEBBRoDYgBISAEBACQkAICAEhIASEgBAQAkJACAgBISAEhIAQEAJCYB4jIKJgHle+Xl0ICAEhIASEgBAQAkJACAgBISAEhIAQEAJCQAgIASEgBISAiAK1ASEgBISAEBACQkAICAEhIASEgBAQAkJACAgBISAEhIAQEALzGAERBfO48vXqQkAICAEhIASEgBAQAkJACAgBISAEhIAQEAJCQAgIARD429/+Vnz7299ugLHBBhs0zrtOrrzyyuKf//xnHWWllVYqll122fpcB7MbAREFU6gfGv7HPvaxgRx22WWXgWu6IASEwOxG4Pjjjy/+/e9/14XcaKONikc96lH1uQ4mi8A555xT/OpXv2pk+vSnP714zGMe07g27OTkk08u/vjHPzaibbrppsXyyy/fuJY7ufrqq4uvfe1r9a0HPOABxTbbbFOfj3JwwQUXFD/72c+qJMsss0yxxRZbjJJccYWAEBACQkAICAEhIASEgBAQAtOKwPe+973iG9/4RvWMnXbaqVhooYVGft4PfvCD4pJLLik222yz4uEPf/jI6T/84Q9XaR73uMcV66677sjplaAdAcM2xrjf/e5XvOIVr4iXW8/f8Y53FG9/+9sb94899thi5513blyLJ1//+teL73//+8Wb3vSmxhx96623Lp761KcWr3zlK4tFFlkkJms955llWTbuk9cDH/jAxjWdTBYBEQVj4vnWt761uPXWW4vjjjtuIIfdd9+9ePSjH13sscceA/fmy4Uf/ehHxfvf//76dQ899NDivve9b30+XQeXXXZZccopp2Szp0N58pOfnL0XL55//vnFeeed17j8hCc8odhuu+0a13RSFFdccUXxyU9+sgHFiiuuWOy1116Na10n11xzTcFHwMuDH/zgYv/99/eXBo5JQ9qcHHTQQcViiy2Wu9W4Rtl5Bz6qnih41rOeVf2OaccLLLBAI41OpobAZz7zmeL1r3/9AFHwzGc+s/joRz9aPOIRj+j1APrffffdt/jDH/7QiP+85z2vOPHEE4sllliicd1O/vSnPxVvfvObCwbKX/3qV+1yAVHAbxyS6PnPf359vevgW9/6VvWsz3/+88WNN95YRaXtvve97x2bdOh63ny/d9tttxUHHnhgA4YPfOADjfOZOsl948cty5e//OXi9NNPr/pN+k/JZBGAmLzooouqTJmcHH744SM/4OKLLy4WXXTRsSa0ubZCO1588cWHluPTn/50PaG3yBtvvHGx+eab26nCCSLAN+HUU0+tc2QcwXiirzA3eNe73tWIvuCCCxZHHXVU41o8OeOMM4rVV199ZLI85uPPY7s74IADiqWXXtpH0fGEEGAsgvWlCUYH6623np12howfMDbw8qQnPal4+ctf7i91Hts3xEdaddVVi1133dVfaj3+xS9+UbznPe9p3B/3e9bIRCfTjsCPf/zj4jvf+U7xkpe8ZNqfpQfMDgSYs1577bWVsnWU8czvf//7gu8A7QVlLkIf8ZCHPKS63uft/vWvf1VzuOuvv75gXMSci3kbeh70PcOE+RGGVUcffXQV9fGPf3xDP6N+ZxiCw++36S2o52ik15bba1/72oYuz+IxnmFMBAmQEwio17zmNcV3v/vd3O3q2qte9aqsDjUm+PjHP16taLC24u9vu+22xSc+8Ql/SceTRiCxM5IREPjQhz5UPu1pTyvTRBNaq/UvKajK1NGNkPPciQo+a6+9dgObtEyp3HLLLYe+ZGIuK3zJgz/OvXDt1a9+tb9UHyfmskwETeO5vo6SpXKZlMp1/LaDNNguH/nIRw7kk5R/5ac+9am2ZPPy+g033FA+9rGPHcAqMbxlGgj0wiR9sMo11lhjII/Eepdve9vbWvP4yEc+Ui655JID6azOf/nLX7amtRuJVCrTR7M1D/LacMMNLbrCCSBw5plnlg996ENbMV9nnXXKv//970OflAiFcqmllmrNZ/3112/NIxGGdbq99967TBYx1Z+1nWQZU1544YWt6e3GT37yk3KVVVap87L0hLQr2pdkcggkIqlMypMBvNNKlNaHpIlM45ti35au8IMf/GBrfnbjGc94xkA5qHfKOKqkCVu58sorV/klsnvU5Io/BAF+y/ym7feZLOfKNIkZkuqu29ZW0pLp6ntn50kReFeklqO3vOUtVfuzZ/uQPuq5z31uS8qyTCRklTYt067LbunTiqnqXjLKaE2vG6MhcMcdd1SYxnHkwgsvXPKd6CNtfVSatJdpYtyaxec+97nyYQ97WLnWWmtVZbA21hYec8wxrXlxI1nrVflYe7EwWW2WiWTqTKuboyFwxBFHVFjf6173avxOGRvz/emSZFxQpU1KtkZa6osxRDKq6Epe3UuKvyqPtAJ2II8HPehB1b1h4xnaWTKGGkhv7S8RCEPLoQijI2D4+rBrPBOf8KIXvaiqX+bcjKstH/qyUcXSWnjzzTcPzYJ+i/jJNUlrXL5xfeb/rRnoRoWA1YuFNv9NBk4jIcS4w74HPkxK/jIZ5/XKK1mEZ/NIhg9D0ycioUzkeza9lScRpEPzUYRuBGxem4zyGljzXekjjFcYtzDWtLwspJ6S0UyZDCIGsrruuutK9G1Wl4TUt6VNBi71vRe/+MUD6f2FRAKUaYV+Fd/SJ5KrTk/eybDPJ9HxhBFgGYekJwIM2OhIfeNHafGb3/ym+kMZ7u8R96STTuqZ+z0/2gtf+MJOxV1iIMutttqq80Vf+tKXNjCEkEEZaH/gy2A2SrIoLlFOG/5nn312VSeJba+vcY84yZo4Jq/PmXTz0SUuikir20svvbS6dv/7379MVj91/Pl8kCynSgYFYJWWpdVYWR3c5z73KZM7n6EQQaqRZs8996zzsAkX9X/IIYdk89hvv/2qdPa8GA4jCr70pS+V1CfpvvCFL9TPtjpPrmPq/FEsS6aOAEpQBhdgzgTDsLYwrfqp7jEA7pKzzjqrhEgin7QapM4nWRzUdca9nHhiKy23LWnHJsn6oU5PP5BWHNitgfA///lP1f6ZqFn5CXmu/dG+aGeSqSPA5NlwzYVMXHJC+8jF77rGwLpLIA/b0t/73vfuSjpw77e//W3j2yWiYACiKV3gN2zfdF9nfGPSqrfOvJMLs84xDYRDWsLdmkeyuCpRMvvnxmMmYmnZ/kAeySq90S4Yd9C/QCr5PPgGJ+u+gfS6MDoCpnjZfvvtG306Bib8rocpUVDgUDeQfv6bYN8F2hxj2bSyYKBwaXVco159HeeOu4iL5BKgtDGUlYP4lg/jKslkEGCewFgXbJNVd13vGDlxjd+nH2PEp9r41+rGxjNp9VOVnjEEx10CGWDp28Ku8Yw3nPDjGU9e8I59CPSucupeE4EcAWz11zae8TmgZGNebWl8OGwM7fNhPJMzuqFtDhMMtnguc2ubp8eQbxwkqGRqCPj69cfg+5znPKdX5mm1alVfENr2bSC0cQrhwQcf3JnXE5/4xCoPyCmfB0RV23jGMkyrIKr+0sYzlj556Wi0Y8ZWfIclU0cAA2ffXvoQBcmFej2G+N3vfjdQCMsvWfQP3Lv88ssbzyOu74/S6pX6Pv1XG4mYvHrU8/yvfOUr9XPQxdrzLcRwSzI9COQ1KdPzrHt0rmk/gmpwb42SkA4xLbeq3yunyOAjOh8kLU+qf7i59zVrSX7MXZYOkSjweBvmz372swceEePBPJp88YtfrMtm8exeDO1+zpI9uaip8/npT38ak86r8+T+o8YifsyTv/jSJi7vfve7y3/84x9ZbFCQMQliQBCtB2ySS33ss88+nRMtMv/zn/9cl8fqsIsoQMmbfNvXadJmO9ky+pUOaUlvNo4u9kOAAaHVDWFy7zCQECtIi4P1bk5Q2lgcVid4SUsU63vEod/xcvvttzcmRJBTXn7+85+XfuIOgZQT/y4ve9nLGlGsbBaKWGzAM9YJ/YPh+ZSnPGUgD7sHWU1f4GVUogAlWq7/J0/yNgLRD7aJb2UgTP5WfRE6j306jkUUdMI10k0sIsE0KvMxFjClcHL/k/1G8R2zCXHuoVhZWd0xyY2S3AXV96PVP0pE2pmlx+CE53mB4LD7hGkpd32bfimSH/RJkvERWG655Sq8/+///m8gE8YSVheslGQ+EIUJs8WJ9ziHzLH7rDKJq+ZGIQpyY2CeQZ7JFUD1HJR1//3vf7lcSVTEsHJPMjUEGNsyxsVaEuVIFD+eifc4ZzWttQkMKFCMePHjmTaLbbO2zClKbrrppjp/e04cjzOutXuEXeMZvnOx3fry6rg/AsnVSoU7q5e8eEvtWBcWD3LK1xljEf9nSl9WweeUfJZPHM9YHmbMY8/oGs8YUWBxcyFtVDI5BDBAjTh3raC2JzN2Jh2rK3PiySLmx1EYN0FIkAfEYU6sXCiao5guhm9dTvw3lHwwoOgy7MzloWuDCIxKFNAvQBhbXQ7mWG0UUN+PxNIoRAHPyI1nkhvo0n//8BhiEokCdLFaJWnoTD4UUdATU5aA24/GQhh0L1js2Afa4mCxhrX7XBaUayhoeOcuKwjDhIFpmxK3iyjA6gULv5xY3haOQxQkP3vVOzCoSf7NBx7jiQKWQ81nQYkL1kyQWEYYBSVwri58vOS7tYqDm6coniggn9NOOy1GaZzzYbPnWdjWxkhIm7V4hCIKGnBOy0nyv9zAfBhRgHUKFv5RWKVidTeMKIhpo7uYSBQQP/kKrvPnOXFiTZzk97eKw4QKRYEXK5uFIgo8OqMf45qBpaWGZy4Hu0eIFbeXUYmCtDeJT14fo4jdcccd63IwkDUZlyjAzZ0vO8ciCgzVqYVpk/IKWxTqObcZyTdvjX3OYhcXh1Y3bSWx+6MSBeRnE27LI06s7bqFaa+c0rc5Jmd2j5CVUpLxEGCVhilJckQBBDPKMsPbkzb2RK/ksGs+9EQB+Xz2s5/1t0sjClAg0t/l/hgXQTBBBuSElbRWRj+xJq6Ighxi41+DLII0Au82N1CeKMj16yg4rL7e+c53DhTGK0qIl5NJEwWMkfjmmlj5LKTfEVlg6IwXYuxixnPR0IocDetYF9yDUMZ4yuIQRvFkA4Rg2nA2RqnOGbtaPv7b0nc8g24DHYflkQvxACBlbxb+sS+OQxTgAm211Var6qqNKPjhD39Y12WOKGBFndXxMKIAd1PRddWoRAHPoi1KpobAqERBHFvmns6KFGsLzIu8oUqOKMDAysSvKCCPHFHA6jzLP+3bVHrjXPR7K6ywQn2/72oae77C0RAY/MKMln7exO5DFABG2iSsbrzWyJmQzmXxFgW//vWvW1/V8CBkAJwTiAImXK973esG/nxHFNP6vDkehyhgaTlpYVJz4okC4s1XOffcc+tJdc4NFLh4oiBt7l3+9a9/bcDFgMGWNQ8jCiAUcgpjn6GIAo/G7Dz2v1EmQPj3j+In1sRPGwrHKI3+NUcUoOix/iMmnjRRsOaaa8ZHlLvttltdRsoyzEfxQAa60EAAJa9vO42b/zvxK9raiAImz9YuYmjWxKxwYlCdE/o9Kwe+6VmVZNJ3Ym3xCSHOolU4+ecUSj6djvshYH7mUbzmxBMF7Ffwl7/8pY521VVXld4dR30jHFh7gFzyyhjGKqxisPtYkEcZlSggL69wiZM5EQUR4f7nTFStrnJEATmxisPi0H/EVQWTIApwAeLbUXwDVrvRV+UEpZ0nMiNRgLW6GXiwijNtfpnLRtd6IsBv3NpDH6IgrpDE2GhUoiD3HCMKUDz7eQ+vgTU5YygrJ2Gs97iiAN/SjM9NfFo7xtBGMj4CfoVkLpc+4xmrC8Ionijgfs6VIuNvlLncH3c8Y99Q+q04prLz3Dg/llfnoyEwDlHgDR/6EAWMX1j1b8J3Catta3fDiALi+X06GV+ZghgX1EceeWT1Z/kT+m+oPUdEgUdovONRiAIU8tYvWB3kntpl+JA2qW4Yd+Hi14u1A8s/RxR4UorVuVHM8GG77baLt3Q+YQQGvzATfsBcyU5EQb4mYf383gyTIAquvvrq/MM6rmJtZ50OyzW9Nbmx2HafMAquAMzXo4iCiE7z3E88+hAF4B1JHjbJsfrIbdaG5RzLYLGya1ty7Us1VaKAd4oTf/I310P4EmXFiWR8BKy+CduUscOIAt9uyCdHFORWuFipxyEKKJMXfGza3hw5ooABMWVjmW9U1vh8dDwcAdyvmPsXaz+5VCjt7T59kicWbUVB1+bqNrFmFUtOcLWGMtie4fMnvicKUMLFdpnL01vkWL6EIgpyaI12DV/atmdRH6IA3P3YxY8nuNcmvt78d4zfvb/HcVwxMIwoMGtly4c9efw3SkRBW62Mdp0N5/GfbTj3IQqI60kbnuiVHLkSdE2sic9YB+VJl3QRBd4Cj/Llvj2s/IVI/djHPtb1GN3rgYCv75wCnyxYMYYhDPURiQIbW1q767OigBW8UYwoIB8shnmml7hCknheGNd6X/nR3Y2Vz4ciCjyCox2ff/75pd90Ope6z3jG6iMSP+Rn4xmLkyMKvOFD13iGPNpcDxlR8L73vS/3Gro2TQiMShTwG/d7s/UhCqh3r4vxrnq5NypRgLFg3FSXfLz4PpV7/Iko8AiNdzwKUcBKR8PewtxTh41nIJYY0/DnjXDIyxMFzKXpE6PYswm7iIIuw4qYp87HQ6D5Kx0vj3mRaipEAYO3+EOZK6DZQMF+1H6yHd/R4hAyaM5Z2rKiwH+cYh5t5yybZDk4f/j99BKJgpzC1y8r70sUsHHdfJRJEwU5DCEKRrGQnCpRQJvET7Svexhr2zA3DqRzZda1bgT8739cosBb4JGfKWRRoLHyhH5l0kQBz/HiLfC6iIIddtjBJ9PxGAiw4bVvN7EuLEs/sSbOOeecY7eqza65NhWiAKs4X47YH3iioM9mxkcccUStyPb5ciyioK66sQ9sHwnwnARRsPnmm2fLYnUHmeit73JEQZxYDyMK6NNsTEMYFdORKIhtMltgXRxAwG/yS31OgijAYjKKn1izgsX7DmfMyyaTXUQBFqGMi9oMJ/oSBbiXkEwdAfvtE7YRBTzFiG5+/294wxvqB08HUUBZjj322PoZHESiwG8KaRHpO6yvifup+PfkGKVwzh2j5aWwG4E+KyT7jGesXn7xi18MPPDaa6+t3MJanEgUkIaVI3Y/fjv8eIY+J0c68lCb/4soGKiCab0wKlEQDR9miiiAJPXfq6iLof15iUQB+37ecsstPoqO/4cABmuRFG4DZyaIAvqTXF8Uy3T66aeX7J1ifY9vHz6u3SeEWGV+7/9sFbiIAo/a9Bw3f6XT84w5ketUiAIU035TsTkByP9ewgYK9qPuSxQQ/5vf/OYAFBAFKGfx/R3/xl3C6D9ObXUxDlGAm4r5Jqy8YOBo9d13RUHEyluGG4Yo8qzOyX86iQJ+j96fr70Pq0qsDP49rYwK2xF48YtfXGGXi4EC3zAm7EsUUAe0OZNIFDD5tvqy/Nknhmu5AeY4KwrI14snCnx7sXLQ1kkjosCjNt7xTBMFEI45aSMKbrjhhqqt+b2JhhEFJ5xwQmlu7qzN+lBEQa4GRrs2DlHgv1FxYk2/gzW2F9sMmbqLexRMgijwz4rHWGD5NkcZJOMhMB1EQe67wPeBeoJEiIpWDF0ggvyKkfg2EBhd9RyJgtw4mu+piIKI7Hjn1IX99SEKiIuRjck4RAH9ECvRvPgVBTzDEwX4CGeMZOUkjG3P55U79mnxae992efi61o7AuxX1affnipRQAke9KAH1fXOeMPvu4d7EV+vXURB13jG5v/sm2LjXwsjOdGOiu6MikAkCsA8uvf1ecbxTF+igG+IyTgrCmhj3h2a18VY+7P8CSNR4A33fLz5fMz+JtQ3/YjNf4fhMRNEAfXp9xHIlQmX1PQVVveEbeLjdB37NtqWl65PDYH2WppavnMudY4ooPHiXsIES3b/cbbGzcf0niosMcXChFUR0X3MHXfc0fjB875TIQoOPPDAOj+YaP9HZ0D+dDLerVDElTKxEZf9sUmt1QNhri68v0jitH2c4h4FXrEQy3FPPWeiatgRxokrvpY9nn2JAtKYYDXn87BjXEVYndu1TTbZpPz9739vSVvDUVcUkBFsPEv57VldYeuDdaPE167HjkFMFNxI+ThtRAHpzALP4nv/3pEoII53F4O1AsvzLW3cTGsYUYDVJ4pcS2+hvQ9+oDfbbLPGffoB9tuwv+WXX76+T9m7BvCW73wNIXPAmO8ofi291fSwuvCYxYk1G16Tvo9g3RvrOabDCtPiDAtRxrV9o2xiTb9j7SXmJ6Igot88p15pK/YXFV8HHHBAo676riigHrx4n76xjvx5JBAsD1a1UMeMXbB+Ys8EE6zJ8ets+eC+cZgwvrR3xnWMpSXs29aHPWMu3gczFCVsAMpxxGpcogDcveBXPCoBfR3ZMcqQUcWW6rcpeMjP8veh9TEW2jiacrb1UaOWbS7GZ8xpruHiGIL3jeOZvkQBPr5tPOtd2VFnfVwPEY+9U7zQv+E6C6UR9ezdNNj3xtoELobimN7nxTFjaetn/FgmumCM6XR+JwKGnV8xZNiMa/hA/ZmhnLlStDrNWfEyDzf3mBaPMZGJ30PO7reFbUQBYy5W9Fo6rIStn/EWw9y3Nm/PV3gXAnyPqBtwOuqoo3oReZEoYK+rLhmXKLC6zYVtz4txPVFAmo9+9KN1O/GeNtikm7GUpWc1gWQQgZwRymCs5pW7kyjw+1pY3fqwWdI7z+573/vW7cDi8u3yBte2RwH36aM0nskhOZlrzZHuZPKck7mgLF977bUHGq8nCujYrFH7MKecvqeA5Jcn8n5YLZlMlShAYcxgw8SIAibQUV7wghfU2LIMKVpAWPzYIfp64DhXFyIKDL2yskbymMFee5kuogCrKL/BtXdvFPec8OWx43GIAtLi39O/b9uxPUfhIAJ3J1EAURUnSizvt3qEfPLy5je/uWHRsOeee/rble9mS+tDi8TqBn+d4+jT1/YosHgoAP72t79ZFgodAksvvXQDz4985CP1XSbchqEP6wjuIBIFxLeJtYs2cMgzNt100+o5KG7axD/fH7Ppl/15P885n75MCA877LDqWX6pvs+PYxEFbbVw53WbVBtubJjnJxCTIgqOPvroXkRyG1Fgb8G4xk9iIMf8hJhJzr777mvRsyF7dfixmL27hVH5nc1kHl6kXRhGFvoxLJBMiiggr9wcwZ5r4ahEAQYb1kfllI88F7H8feh/F8Tx7W6dddbhkiQggHEUqyMNRxTwsU8elyggzzbDh3GJAoqPAQNjmyj2DoS0zdj2fXzaCv6pIdR8OjsWUeDRyh/7Dc9xV3fTTTc1Ik4HUeBXCtjD4h4F1KEnCqxO+4QYPuTcVfn5P4aEfk6OMnP11Vev25Hfv8fKqPBOBIaNZ3I43ZOJgtz73HrrreV2221Xtxe+d5I8Avc0ooBNiW2OROj7BfofVplEyREFvLcXTxSQT5tBkE+j4/EQEFEwAm4oMuOHFQYdn4P8RfcaFjennB7hsXdrVD85ZTBw6aWX1uXxAwV711FWFLziFa9oWHcZUZDbo8ATBTxr++23r8vhDy6//PLyjW98Y/232267NeoM69FogSii4C4ErR4tnAmiAGUuVtxRrAyEp512WrzdOJ9uooDfN66KJIMITJIowJ+u31iSum+bWHPP9ijwpfJEAZN8VgJ5YUJubQui1/pvQrseQ0vfhyjAYo++zeehzf8MwWZ4dxMFbHpr9XT77bc3C+fOLI4Pvb9porISze6zygWlgBdrO2uttVZD8WRpLIxKKZ+HjvMKUW9wMCmiAKzpH6xe2sJhREGss7hi6W1ve1uMMnDuXfXlyiGiYACy6sJsJAogEfEH31cgrKzORyEKcq7vPFHAKpfYR/Ut01yOF8czrL6gDrxMiihgrmJ1C1Ht3UKxgsi7ObR4cUWBL5c/9it311133YavcB/PjvmtQAbYc2KIUQYrtCXtCHSNZ0g1CaKAFS6stPb1E0s0DlHAeMbPnVkBZ8/IGT7Y/D+OZ6wsEPiWnpCxlmQQAY+RHfvxzGCKspxLRAEkJ/oce3eO5d4sV+t3XuO78LznPa/Ga+edd26P/L870YCW71ebjLuZMfOfrjmUPQ99qHf1jQeAU045xW5XYSQKeF/e24uIAo/G9B6LKBgBXywUzbLHOrU+4VwhClCoe7GBgsdgFKIg7lEwCaLAl49j3H74wThlZR8ELyIK7kLD1yXHM0EU4G4oJ74sDHy9VWaMPw5RAEONVR3PQYnH4Mv+vEWZlYNJm2QQAfwSghsWa2zSii/LKBA9hiNhm+uhr33ta9WmjhYXK4Grrrqqzs67HmJgknML4IkC8vGrviwjr3yxZ3WFlg7LXibdFhdXECzjjhKXh4soiAjdee4n1lFRkltRkCMUyWmcFQXsL8AG5laXXYNci+PDOJmBRPerCuL30tLutNNODTDsuoUiChrwDJywl41hRXjQQQdNy4oCHtyHKKAPwOVZH6GvRNFn5cfVQB9BsWzfJkL8P1sehNtss02fbOZdnEgUvO51rysZt3oZd0XBcccd57OpjvusKKC+mCj779pARu6C/1aNQhRECzyy9EQB5cCKU9JEgN8olo/2+8q5Uozjmb6uh8jTGz7wZHsOIaup+W7w1zbX7EMUMJ5lpRJ5osht2zCy+eZltcG272c49uVjvJxrVzGf+XruxzPg5ldIgskkiALywX2LrxeumWDQGPetIO6wFQVxPOMNH3CpzOapXmz+H8czFicSBRgASQYRiOMZ6mo+EQX+m7TLLrv0UjYPoji/rrDK0PrpOJ7JITEdRAFjTt8HQTD0FXOlaOkxrPIu8yJR4O/ZMyJRkOujLK7CqSEgomBE/FD4fOc732ns2m2NvS28JxMF1113XbV5Le+M4sYLH7O4ymK2EQWUN7eBjl/axnv5lRMMkHIyH/YosA1+GfxR59FlynS4HupDFPDbuv7663PVUl0blShgqaOtAHr7299eel+JZEg7fs5zntP4EIooaIW/ugGRGlfr+BS+f2wjCojv9yjwm/9xzxMFuaX6xOlDFFD/lGfrrbeu2jlt3f7iBId4XryV35prrulv1cciCmooOg9QOli7wMe3F9pS9K3a5l85KuiwpuxqizyHPUrs2YSjEAUspUcJGcV/RzxR4JU+fmJtfrB9ObDkQ5HIHyviJE0E6Gc8XpB3XqZjRQE+l61/8NZcVg4stC688EJfjIFj2qNvHyiA29rzQOJwAX++uE2z5xOOurIhZDlnT63eCLFejDIuUeD3UyFPxkY2wfXP5Jgxjq8rjvtMrDGm8SvsRBTE2puec9wZsnk0il3vUsU/zddnX6LgaU972oDBC+2jazWjfw77If3gBz/wxRg4xuCKeKSjX+pyNzSQOHPBP59jxs2MnySDCMwUUfDb3/62sfGrjRcIl1pqqYG+hnrrIgpy4xlPFJDej2d4cxEFg/U/zhXGBbb6h83C6Q+GSSTwpnOPAvuWHXzwwY121VbG2F/EPQp8OjOaoK/lOX4Mjl6G9tw1V/R56bgdgekgCmI9x/HMWWedVc9j4v6mkSggL8ZhJnxzff59iALis5JfMnkEmhqQyec/Z3NkqTeTPPvzGyL6Bs7xPZkooAK7JrO8m3/fto2PyMfH43gqKwoWXHDBynqZfBE2S+LZ/MVBe44owGWUFz5IVr75TBSg/KK+2ywa5gpRAOFn9c3GkDnBwsb70xNRkEOp/zXDm7Br8GdEwYorrjiwBHXSREHco4C3wf2RLysklBcRBR6NqR/bNzRatJFztMBr+xb9/e9/b9QZG8l2CRMSfO9aPX/pS1/qil7Hs/htyiOvCPYTa743lpZvl32r7FpbCFkpaSJg3yhrN5GwGZcoiKt+GNPR3zDJ8a59aKesdIp1NswPM3VOGiYzlN2Xm1Uko5JCceJOWbfaaqsmWDobisAkiIJDDz205HdN/eY2r6f9cN23GfqfaHwTC4uSxdJ0KVxIxwopi0uYs/z21pvE2U4rCiLk9Tm/c/8brW/878BjHeccFheXYX7MEg0fLB59B/mxUsH6NcJoOY6bhi6BfLR2iDLZ91ukYwUd/dAoAinp35Xj2FeOkt9cjkudgQ37+XEc51FxPAOWOSGdxxwXm7Et0j432mijRjyfJh57ogAXV/5+bjwzaaKA38Fmm22We915f426zbWXNmBmiijwq95YKe7bTFvZfByO275bG2ywQZUfY+Pc2N/G531cM7aVRdfvRGAUooC2yCpdX485HP19jo0oYL7MN2ahhRaq86AuvQwjCojr8xdR4NGb+eP8V2rmy3GPf+Iee+zRaNjWyOPSw3v8i4YXiEQB790mhgkhli62FwEfSO8rOpdH1x4FWMz4vFmSFC3E2TzSx5kEUdD2nnP9ut9oGL+lOcEdi8fbM8qsQmFfArt/d6wosGcTthEFvNcaa6xRlxOrDfnZzNV2v2tsQu5xz7ns8T5ysVyL8tjHPrbOAwv0aNVJfL+igEkzqwa8+P4CZW60MvVEAf0E/ZOXYURB3MyYd9bE2iPY/3jcifUwoiCu+GB1QZdEK/bcxJr0nihAqcM5f6Yk9u2/zzGWoYccckhX0XQvg8AWW2xR9xNtm5zFsYtfDelXssT+wR7nvw3UZRtRwG9/+eWXr8qT+15i5EB6lt17gTywNvKud71rYHVfJAqIi8s8yWgIYM1tFthgiHVjTvxGpdSnH2P6uojKWcsLZUhcWXDjjTfa7YGQMZPVP2FuQ1GfyH/XiC+iwKMz+WNfN21EgR/P8A2AfIwCwWMWxXHPpbhiu4sooD2aIQ8uHKP4fZPsHmSC93fPtyq6+IwEF++t8YwhOFqIe8K46iCXQyQK2sYzuGukPnKCKw5ro7iq84J7LbtHmBvPDCMKcGdlebCRtu8PeVZcmSvXQ74GpnY8KlHA01796lfX9YW7xJxEAsl0NMRlXrTkkkvWebD/W06sTRDSBnKCv3lcohGnTSwfEQVtCPW/PgpRQK7oLfnWWB3knmT3CBn/mOS8OxDHSx+iAENBe4aIAo/ezB83a2/mnz9nnpgjClCM5Xb0njMvnV6EZbDRuq7t/exHT8gA2ORHP/pR3SFYHLtnYRdR4JdmW/rIYg8jCvbZZ5/aEme99dYrr732Wnt0HUbXQ/WNeXbgJ9Y5xQdweKKA/QWiHz2/OWMfooA66ZqcxI8T1gpdy/S9K5C+RIFWFEytoUfFxzCiIDeppgT2GyeME2vue6IAQipK9N967LHHNqJ4oiDn2xefojaIyrkeElHQgHNKJ+DvV/VQ5znxPqNXW221oZsu+jbE8XQQBX5FAUpgJt65v1gW3FNYPNxISEZHYFSiAOWwJwT6EAWUytddG1EwjFhvIwp83hzHDXC9cpr7ENmHHXbY6GApRYkbO3MblCMKcMHoV6p01UUbUQDMWGj6eu0iCk444YRGXBEFs6uh+n0M2FDSG8NYST1RkDN8OOOMMxp1HMczkSjYdtttLetGyIo6XGha2+pLFLCXgaWx8GUve1kjbxEFDTimfBLdTOUy9ERBbjxDv8G+OF3K1ukkCs4777xGu6EckZgUUZCr2clcG4coYI8JU/T3IQpYfXTTTTc1Crz//vvX9T6MKEDRSzuJgr7Hu9yM9zmnH6Q/Wm655VoNMHLpdC2PwKhEAbnwrbFvQi5Xu4fRhP9uRV0M8eJKokgU4NrT6wR5njd86EMULL744pWr2lxZdW1qCORn3VPLc96l/ta3vtXY4JIfxgorrJDtJOciOLCP1mkQtonFwS+dX9IWiQI6kSieKGDjE/yfmcTNgLCQ8RMwrEG91QzlYNPVKN7qM8die6Ig57Ik5jeXz82/fx+iIJI24DIqUYAisEvixwnrvy6BdLD2SNvCJ21OzGoUK6BTTz01F0XXeiKAAn275OrAcB9GFLRl6wcZfoBi8T1RgM/PKF1EAcpC26SJdhGt6yyvVVddtXoPBjhM9r1EooD8WL4vGQ+BPhNra1OQCsMUapTC4ls4jCiAdHzpS19ap6MNRlcA5OtXFHiigHttYmWwUJsZtyHV/zpKe5sU91lRcNFFFzUynxRRcPHFF5d+FRRjFxR6/u9Nb3pT1a7iigJrDxZ2KaeJw3Mk4yOAUgIcc0QB3wGrB/aouOWWWxoP8qRNX6KAlW6QRG1iz7NwWL+GOzVcT1n8qLjjOd71EBuv576fbeXR9SYCcTyTqx9PFGCsFMW7JaLeYn1EoiCmt3M/5iGfHXfcsdHH0N+YUhlln0kkChjPxI3ZvXLQ2laX0Y7lrTCPQJ/xjCcKcAMSJbqkyq06NKKAudoFF1zQyGKqKwpYaWttgTDXtiNRwDxdMhkExiEKePJTnvKUqt7aiALb9wjjPr+awErtxzPDiII4niEPdDFx7z8/FrJjc1uDwYxkaghA9nhSm98rHj2GCfNa4hEfl3ZeOLfffySvWYHP98fuE/p59JVXXtnYhxADF9pzFD+eYaVs3BfHb2ZMe4mbrcf8dD4+Au1a3fHznFcpWTa6zjrrNH4UWLGyxHC+CIMOb6Gde29TELIXQNx8EPchfqCb+0B5oiCnnPadUlzultujIFdGBsiWTyQK8CW77rrrVvff+MY3liim57OYRckSSywx4I4HbPDRCZY77LBDedtttw1Axf4UK6+8chVn2IqCLbfccmBiHjMclSjASsqWaVNOLBzi5qcMfs1FUhxox+frvB8CtAXaBJjTRvzv6Nxzz61dM0DKtQlK99e97nVVHpCOfhBCv+uVtbk8uogCLB+sDzjxxBNzyatrtAeLFy3wIlGgttMKY68bfGOZuBjeuUR2L9ZFLi7XLL6Fw4gC0tA+LT5h9Kt6+OGHV1bd3MNQAPdGfcTnybGIgj6oDY9z/vnnV/XFNyqOCej/n/GMZ1T3t99++4FJiCcKGHu0ia87v6KAyRnfrVVWWaXRZnz8eBwn1vH+MKJA/UxbLfW7jo9dMO8iCvg+MN6Ncv3111fpSN+m3KC/2HjjjatnQB7771bMj/NY/zlFdEyHwYMRmrgliWSmJwqYt0imhgDjDaunXP14oiD3pFGIgrZ9naJSxsrTFvpxbiQKciskYz6Mm+k/JeMhEMczOaMzFGPgzspo+pYokSiAFPDC6qeFF164yoN+IArjbuaxVrf0S5ATXujH7H4cz4xDFPi8dTw1BMYlCtiL6373u1/1lyOgrL5RwrYJq5VQIOeIAnNvhNFCXI0NKe7H8fasrrDtW9pWNl1vIsAY1HQxHmfqjnv2h8upnGBwiRIeZb7FJeSc/NDd5OY5KPkZz9ozbayDpw6/Hyj3bW+D3PP9eMYbPtAG/dg6ktu5vHRtfAREFIyPXdVQ4weTht/2o5vCo2Z9Uvz74h6G90d5F8UUrlj254QVAtapRKLgqKOOqjumRRZZpLFawPLyPqe9UoDOxPwDW/5xE2XLg9AU4EsttVRVv6Tnj4GSpUdhJLlrGT2KFi+PfvSjK6ywbuty/8OqDwYtrOSIShJzN8IgN7ek256HZS/145XD1BN1bnWHb9acMFjed99963olD0tDaO5lcm6ocvnpWj8EaBNm+UhbMcxNgc/KjajgiDlDFtjKAiymLA8sdu132rZBbfTDiWWlpbe0TL69K5L4fM5pF8SnnVh6QmuLuD+57rrrGmRILh9dG44AA0awBe/4DTFrGdpSX0tHq2cL+xAFENp77bVX3b4iUWATazbuyikT/Vuy0sXajJXBQsYUdm+nnXbyyXQ8IgIYJYBr/AbgCs/wzllD0kf5vUiYbEUxC13yoS/yq4aY1Fj+fUJWPeC31wuKR5/WEwWs0rP+kjhxzOTz0XF/BC6//PJqTGK/PwsxamBc6/exiLn6pfqkYw8dEwxpbGUJKxLwDT9MfN1znFNE5/JgvGSGO/476sfRKBGH9VG5vHWtiQBGAWbZSL/t+wBcR9m8x6+g9jkwPvD17FcUXHPNNaWNZ3CPGPdKIh/G3rbpp8+n69gTBbQVb+EbiQIjtiw/xsveuMO/i477I8B4xlalMm6JYni3GT4MIwpMIcs3IrqPsWcNM3yw8QxlQbnnJXoBiN9Q5uNmjUz6nDLR56fjfgjY98j6BWsn7MVm9wj9WCHmjLto0i266KKNNKTjOhtk54z7fD641Ybk9M/kmL4IJTKGlVHMMNDK3CcUURBRHO28D8a4XewifiEqc/nw7eoaQ0AMmYEwdU/7iPpSxlvDxMYzuLKy9marPylXzr3VsDx1fzQERBSMhlcdm6Vb/sdDRw3zNqyDrTOYowfxA2YYgc0wgeEmXrSyMWzxWdYlWGLm0pMf148//viu5PU9llzxTCs7IXn0dSVRZzQPDiBdPE52zEC1r1A3ls6HDKS7ZL/99qvSkb7rL6fkifmyWiTmcfLJJ8doOp8gArQRjzn7hIwqDCR9Hhxj2d1HIBKIz2/b+hjOUTz3FRSC9nzrZziHNJVMHgEsYXwfYceQjX0l9+3uq4TjGXwHqGt7tg+p+2ESXfX59PEYJY5kfARQisVvuWFMXeFbvE0gr4lj8dvCOJlFOdsWt+167nsJccDz28pPXtzLbUTZ9k663o0ABFEOc649+9nP7k6c7kL4tLUZrvMXSau2TJkgU8f0NeMsq4fIsrL4bxNKPslkEWA/pfhNMMy7DJMoBQYHbb9x8mgbz0BExWe29S92ned4osBQwDDH2orF9SH3WAkqmRwCrIz3GMfjtddeu/VhkFDD6p46Gya4QbJ8aBcYP/Bn5BdlylmOky/5t7Vb0pEvcbRCclgt9L9vbcSwBV/789dwEdQlubrjGkZOfaUtj7b0Np6x8g4LUQpLZgcCrIKy+hrXet/S77777mO/FEQU+eC2UTJzCCzAo1LnIxkRgTRpKFJnXKQBVpUyLeMrUuMdMZe5GT0NcAZeLA0WisRgD1zPXUjLLotECtS3dttttyJZVtbnww7S4KdIbgDqaEkJXCSLnPq8zwHx01LfOmqy+iiSpXN9roM7EUiscpGsXhpwJIuCIvmfb1zrOknL0opkATcQJSlABq75C8k9RJE2Ii7S5rNFYpj9LR0Lgd4IpA1ji80337xIipXeaXIR08S9SC7UirS5eu62rk0IAb4vyXKzSFZLRbJQKdImVsWwviI+Ou09UqQVTUWyjCre/OY3F8l6PEbpPCd+WplSJIv1Kl6yniuSf+fi7LPPLtJy3M60yWq0SFY8nXHsZrJiLo455hg7VTgGAskiqkiES3HzzTfXqddff/3i61//en3edZDcPxTJOqrgW+clWd9W7S9ZZvrLGN8UyQKzca3rZNj38lOf+lSRNimuskgrBwrarkkyriiSOxw7VTghBNKeSAXYmozav+TGwKPmkVa0FWlj8yKtviuSUYQVZeSQsjBfSX7MR06rBP0RSG6GirRyoE6QCOVi7733rs+7Di688MIiWV8WyQ9zFc3GImn1ScH4pE2YFyUiou32wPVk/FIkBdzAdS4kgrNIRNfAvbSKu0gW4QPXdWHqCDzxiU8s0h6HjYySsrZIG6s32lIjwv9Oks//IrmOKtJKx4HbaZVtkVy/FGlFy8C9eIHxT1oRUKQN2+OtIq2CKvh+tkmyXC+SYU2RjC8GoiQXaEXaf2fgui6Mj4B9V/jm++9TWtlUpFWNRXJJ1Dvz5L6lQLdiknzHF2mlmZ32CuP8n36McbBECAiBuYOAiIIp1CWDtOOOO24KOSipEBACQkAICAEhMAoCKEeSK41ijz32KCCCR5XkPqE48sgji2Q5N2rSRvzkbqQ6T26mCv4ksxMBDBWSVXZduLQHSn3c5yD5XC0gAr2kjUaLZOHkL037cXKJViS3E9P+HD1ACAiBmUUgWWpWRDNPHbV/mtmS6mmTRMDGEJYnhF5fwyfiQh5HSRtQV0r+eL3tHLLAE+kWD4I6uea004EwrU4q0mrMgu+SRAgIASEgBOYeAiIK5l6d6o2EgBAQAkJACAgBISAEhIAQEAJCQAgIASEgBISAEBACQkAI9EZAREFvqBRRCAgBISAEhIAQEAJCQAgIASEgBISAEBACQkAICAEhIASEwNxDQETB3KtTvZEQEAJCQAgIASEgBISAEBACQkAICAEhIASEgBAQAkJACAiB3giIKOgNlSIKASEgBISAEBACQkAICAEhIASEgBAQAkJACAgBISAEhIAQmHsIiCiYe3WqNxICQkAICAEhIASEgBAQAkJACAgBISAEhIAQEAJCQAgIASHQGwERBb2hUkQhIASEgBAQAkJACAgBISAEhIAQEAJCQAgIASEgBISAEBACcw8BEQVzr071RkJACAgBISAEhIAQEAJCQAgIASEgBISAEBACQkAICAEhIAR6IyCioDdUiigEhIAQEAJCQAgIASEgBISAEBACQkAICAEhIASEgBAQAkJg7iEgomDu1aneSAgIASEgBISAEBACQkAICAEhIASEgBAQAkJACAgBISAEhEBvBEQU9IZKEYWAEBACQkAICAEhIASEgBAQAkJACAgBISAEhIAQEAJCQAjMPQREFMy9OtUbCQEhIASEgBAQAkJACAgBISAEhIAQEAJCQAgIASEgBISAEOiNgIiC3lApohAQAkJACAgBISAEhIAQEAJCQAgIASEgBISAEJifCNxwww3F3//+92LttdeenwDcQ976q1/9anH11VfXpX3Ywx5WbL755vV518Ef/vCH4tOf/nQjymte85rGeZ+TX/7yl8XZZ59dR91xxx2LRRZZpD7vOjjllFOK22+/vY7ypCc9qXjCE55Qn+tg+hAQUfA/bN/1rncVv/rVr4oPfvCDvdH+29/+Vuyzzz4D8UfJYyCxLtQI0KkcdNBB1fnOO+9crLXWWvW9UQ74kNFBbrnllqMkK44//vjiqquuKhZYYIHi6KOPHintfIxMu7/uuutG+g2BE53/AQcc0IDsAx/4QLHgggs2ro1yQvpXvOIVxQMf+MDeyV73utcV//rXvxrx3/KWtxQPfehDG9d0MhkEjjjiiOInP/nJQGb77rtv8YhHPGLgep8LV1xxRXHSSScVDGJWW221PkmmFOcXv/hF8e53v3sgD8rPe0jmNgK77bZb8bjHPa541ateNfaLkgey4YYbFi95yUvGzkcJhYAQmBwCTEy/8pWv1Bk+9rGPLfbYY4/6vO+BjSOJz+R8v/3265t0yvGsb/EZve1tbyuWWWYZf0nHQkAICAEhcA9D4JhjjimuvfbaqtQrrLBCVh/V9UoXXXRRcdZZZ1VRjjrqqOJe97pXV/TGPebKzJkjUTCK/uv1r3998Y9//KORLyfvf//7i4UWWmjgui6MhwAkAWOBSBQceeSRxYtf/OLOTBnzoKM5+eSTG/GYY48ynuH5OaKA8dEwOeGEE4o3vOENWaJA45lh6E3gfjmPJf14yqc+9anV3/3vf/8ywVlut912vRBJP67yyU9+cpWGdP6PPFMH2iufuRjp97//fY2r4UvYV6gD4q+zzjo1rquuump1rW8ee+65Z12GNdZYo1xuueWq82uuuaYzi5tvvrlOt/TSS1fPT0RBfe2Tn/xkZ/r5ePP888+v8FliiSUqvKi79FHoBcWzn/3sMjHDdT3b7+j//u//ym233bZXHhYpkRR1PVGW9dZbr3zuc59rt1vDgw8+uEqXiImBctAG//vf/7am1Y3xEDj88MPLxRZbbABv6j8pXstkoTJWxh//+MerPFdfffXy1ltvHZrH6aefXp577rmt8ZLFQ5kGxNn7tAvfR1nbJXzAAx5Qvuc978mm08WpIeD7aPu+JCX71DIdMfUrX/nKqs+grvlOWDkI+wpjBOJbu0mEZHX+/e9/v28WijcCAh/60Ica9bTrrruOkPrOqGmy1Mhj5AymmIDvpW9rX/jCF6aYo5JHBL73ve9VGPN7tN8m4cYbbxyjdp5feumlVT5LLbVUnc+iiy5aHnjgga3pkoKkSpMm5gNxdt9990bdJ4XMQBy78I53vKOK68tvx0984hMtmsIJI7DZZps16ui8886b8BO6s2M84/sHO6bvG0U+8pGP1PmMkk5xx0eAsavV1/i53H0pbTxj70B4zjnn3H0FmsNPvvDCC6u28qAHPaj+tjCfAvPTTjtt6JtbHa244op1+g022KBKn4zjhqYnAvHtm+JD8h42/z/kkEOqZyUyIJsH8/9tttmmVzkUqR2BP/3pTxXOK6+8chZn9GKf+9znWjPYYYcdSvRfvn798bDxjGX8whe+sDWPLbbYwqINhKajNV2cf7YdazwzANvELxQTz/EekiEdLI3cGpuFKJiGSbL6K3NKRcuD8N73vneZLIeGZTUn7y+++OIDuIIJCvthgmKu7eNBHssuu+ywLMpkyVsmZjxbBj6mdJ5tkizQs+msbu973/uWF1xwQVvyeXc9rbgojWQzjAjBP1kLdOLxrGc9q/MjRDvYfvvtO/Owm3/5y1+yimc+cl1kAZPttPStqvNkHV4yQeePwZK9D33F+uuvb49SOEUEjjvuuBpzMDbMUaAY5hA9o8p3v/vdRltEodwlyVq0vN/97leloY5zf7TjZPGSzYb4Vt5cSLvqUuZkM9XFoQi09dFMLvoIpDN1h1InSlpVWLeDHCmcLHCq+13fqAc/+MEx28b5iSeeWOXBGCHXbvhG/fGPf2yk0cnUEPjMZz5T3uc+92ngzW+bdvDhD394aOY///nPq7j0F77OrM9Iq4pa82DCa/FiyDenj7z2ta+t8oiTNr695NlGZvbJW3HuQgAjlzYCm99rXyXKD3/4w+z8graz8MILl+973/vueqg7QtlGHMbQsa3EMS3t+VOf+pRLfefhe9/73uoZvp3GY/J++tOfPpBWF8ZHYNNNNx0Yz9rvM60+b8041nPXeVqp2JqPjWdiXXNOWyFfSLAuwZCKeMxzLB8rD0SVZPIIGL4R82Hjmf3337+qK8Ys4wjzWJ7dR7E8LH90HbnxDO3/G9/4xrDkuj8CAhiS5Obc9ntljPLlL3+5M0eLmwv5PnWNZ8jYDKSSu6F6/vbMZz6z7jOGzf/TCtw6bq4MXGOM3ddwt/Nl5/FNxjOGL+SMzbWvv/76+jpt6Zvf/GYWJeqX9BANltZCy7drPEOmEAHoS+lrLC0hhpzkwT0Mr3OS3BRVcdAZ+LQf/ehH6/KTx7A5Vy5vXeuPwLwjCpJPq0YDs8Zu4TCiIC1/aaR/ylOeUqNNY48EApYZ80XsQxF/+M9//vNLs85ictKmBDFFIeyhFzo4P8lPLohKOsCcYDlDXS655JLVMy0OEzOrY8KcxIHOqaeeWkX797//XVmN+vSXX355Lot5dS25jakwZWDiLZaoX7OiSy69sorWOFDwynws9zzWe++9d9k10UpLLqsJGm3MkxOQSpZPzsIBq/Xk8qiKc+WVV2brDnKLPB796EeXv/vd77JxdLE/AijdaRNgShuJfR8IEkUAAEAASURBVAGW2lZnK620Uu+Mb7zxxjqdpR9GFFx88cUDaSythfRF//znPwfKgbLZ4rzsZS9r3Ie0snu0r3FXRzQy1Ul52223VQQkkxD6Dy+Gd6wLH4djyEmL2xX6fsTyoA9iQuzT2T1WyPhvFOOI+I1iBQqrV3z6hzzkIdV3ir7LEyBpObdlrXAKCIA5ChEwRwHMb97k61//enX9ne98Z+dvFEUM6SH+qCf780p7FLx//etfLes6ZFWRxfffI2sDt9xySx237eDPf/5zSbsmjTeUSO4Qa4XeTTfd1JZc10dAwOqFyXNa7l6nZHUaY0ru81tvI49JAPlDPPoD4ppY3hZ+9rOftVt1aESBxekKGRdFsYk16eLKpEMPPbTRR6255poDfVTMT+fDEeD3mdxcVnVOf+7Fj2faVjh21XG8Rx+WEwgA4tJuPcGNAsXnQV/YtkKWvog5kPVXPjSLTo1ncuiPfw0lG/VDX+HxtjrDEjdn2BYVZRa/K0wuPhoFjWORrrTce/nLX95IbyfoOLhvc27/Hl6hbfEVjo8A33mwhlSKRkg2nuF+cptX/uc//xl40G9+85tqtTNK+JzFfnJJV/cXrJ7MyQte8IIqTu5eckVTp6ccyQXwQDSMbbiXI5AgI6MeJrmWGchDF/ohAM787bLLLgMJvvjFL9Z1xVgkfhfw6GDpBxKnCxin2H28MuRkr732quPE+xChlp6VslF+/OMfV/dzxhmsVGLVvqUnfPzjHx+z0PmEEMhrTCeU+WzMZipEAROA5Oe+bpwoLBjYe7EBlTXg+UIUoNgw9jEq+g0fwwSyJSdGFCQ/agO37eNkeeQszVHM4HKIOJdcckkjj6kQBWSEtbI928LGA+bhieGQqwuWjNn9WBdA1UUUcD9az7VZvXznO98pmZwxII3iFTM5osAUSJRzGFFAHFYSScZHAIX7YYcdVrcL2kgU75JoFKLA2poPp0IUPPKRj6yUyj/60Y9iESurvOWXX75+j6ic9kQB5aGdSaaGAN8E2gN4PuYxjxnIzMhFiOif/vSnA/ftQh+igAlvzso8N7G2fAlf9KIX1W2CcsaJ9R133NG4j1WWJx9R8vmJ1jCrMP9sHecR+PznP19hjvLCiH+Lias6I/wwRmhT/kLgoMiJExZbiWZ9DqsWugSiyeJaOIwo+O1vf1tN8oiPi75IRkBE2ITpsssu63q87g1BgN+b1UvOLRVunux+TslB9ihrbLVRtJKztBZOhSigjzr22GMH3qiLKCBydAEgi80BCEe6QP+Ncos6xQVCVOr2Gc9Ye+gTthEFlpb5jxfICRQodp+QPjHK1772tSoO5FFOGB9bHlgby/ghh9Jo1+hDmOdgaIWrMC82ngHztE+fv1Udj0oUsBIFF7FecuMZq+MY8o3hGxmFOTc6kLR/S8nq8igoKC0vjWciOqOfG5ZxbElOnigg3q9//euBB2DYyr2HP/zhA/e4wEo4e8ab3/zmgf6M+ZC53M5lYAYNlgfzbj/G9eOZtm8ormctPaGIghzSw6/58cwwogCc47drFKIAF0UYcnlhFS6rCawu/T2OhxEF5kY4jrstn7e+9a113jzjUY96VJnTHVp8heMjMO+IgrSBZmV1TMO2BuzDrhUF1nAtPhPIKJEoQLmYNvCI0ebUOZZL/kfPDzgnhhvKnLQBz0CUqRAFDFxtwP6MZzyjhI30IqLAozH1Yz9QHUYUpE1vBhQckyAKUDSnDWur3/Gb3vSmgZfqIgr4KKYNsus+QETBAHwTv4A1i/UBhDmigIcy4eY+yhAUH8PkYx/7WCNfe0YfooBBKdbj8S+nxLFy0KfbMwiHEQW0szgIs7wU9kOAiZFhniMKsJ6y+7iAiP2/PWUYUYA7whxJQPrcxJoxgcmoREHaSM6S1uGrX/3q+j0gDSRTQ8DaBBa/OTFrSOLlJtbmsig3sZ4JosBbfbVNrM1AA2vArn4r9/66dhcC+OulHRDi6z2KJwpwBZVbaWZ1wTJ73zeQl7VFC3N1hdKNfiR+j+zcVi3lLPBQ2vl5TVxRQBlEFIDC5IR9KKw+cf2TExvPtBk+WPo+YZs7W0sbiQLKY2SpxSGMYoRpH6KA9CiBJOMjgNLejAJYrRxl2HjGz798vbYd039EyY1n2tIzTo4CsW6GeW2u1DDwsn5V45mI4GjnrHCz+skRBayq9gRTJJ942ihEAc+KilfcXVkZcHHnVy/Z29h9C72hoB/P8A0ljygiCiIi453b74566EMU+FUB6EPMvRTpc+JXFBAnjmdYwWRtIJeH6QyZc+WMHiztRhttVLUT9AdeIlFA/LZxvk+n49ERyLeA0fO5x6WAGbWG6MM2ouBnP/tZQxlOmj5EAfFgeuey+Mk279smHmc6CT5sJliGm+ULkxkmPF6GrShgkmT555a7eaIgLtmz58Qlb94CUSsKDKWyZMM9s2IE82FEAXFiJz8JosC7AbmrdHcdGVGAYjH+BrH6ZvBsbUZEwV24TddRtDYZRhRQN7gt6xJ+620+pfsQBbmJddfzuDcqUcB7aGI9DNX2+2wIaasJwDKnxPMTa+K0baIHUcDkhIl27q9tuTWly02szzjjjLrgw4gCT3ZQxmFEAaukMGyQjIeA/z60TSD82GXrrbceeFDXxHq6iYI//OEP5XOe85z6GzWMKKBNRSv2gRfShSwC9Am2/wRj05x4ogCsc+SvEQVY2EbBzy7prJ7i9wkLQAwfUKa0CXv3kD5HFNhSfXsGY+Y4jhZR0Ibs6Nepf0hpw3sYUcCYmbFzFNJDJuS+R1zzfUBMyzkKNysDCn/ICy+TIAoYv3sSSuMZj/Dox34sMIwooG7jeIZ2YXXeNp4xtz/0KVdcccVAIf145u1vf3uj/W2++eZ1/jwnRxT4FZJtRAEPtU1vNZ4ZqIKRLjCPtTrPEQVk5sczxPXC3ljmiqytLvyKAtJ3EQXcx30sbdGLldHCNqLA7kcPE5Eo4Jva5kPfP1fHdyHgxzPg3IcoIJ4JruzYl9HqiNUlUTxRwLjTj2dwS22/e8sjpjeioG0lrqWzkPGMd48koiAiOn3nd7WM6XvGrMx5VKLgW9/6Vv2jsYbLEuPoKzmuKCBuVFLOSkDGLBRWS/iIN0wI28TH4dh3/meddVYjj5jPpIgCWE72HMiJX15LvbJ5iomIAkOirJS3vi77EAXRfxzuQSDlyAeF/g9+8IO7HpCO+rge8oqgRuL/nZAvA2RcTOTEux5iMI1rhyi2RwHllOuhiM5o577NcNyHKEAxcswxx7Q+KCo+/DP8wCVmwHJYlDkiCiIys+8c9yq+XnMljEQBm2/llBkQBX03kI3PgYxmdVRbWYYRBT4dx8OIAuKgJJKMhwAKGMO8D1FA3Ch9iQKUaH68EPPhfFTXQ7Y3gr1DH6IAS3aUBZLREEDxbjj3JQqwuPOC/3YjG3JEgU2s+U3nVhkbkTAposDex5cxfi9R9HziE5/wUXTcE4G4QnIYUUB95AwfuL7VVlu1PtXvi5eL5P2KkxduE/2mxaMQBbTfthXhfuVm7tuaK5uuDSKAwtb2cKO++hAFcTxjRAHEU25lE0/lW0D+jHmiMAay7yN79GA45YX6ZeU/6fkbRhTgirPN2MoUhrRT7b3kUR7teKpEAYaZrBiyOt1kk00GCjAqUUBecf5v+RPus88+JYSSiV9RYPHor7xEoiDqYnxcHecR8OMZcB6VKCBX73qIlYzRa4ONZ8jfr0YgLXt4Wv1ayHUvRhT4a/7Y0vmwiyjg9wFBIZk8AoMzo8k/Y1bmOAmigAbMRNJLjijgR5azPvLp7qnH0S8emLSJ/8FzPIwoYD8Jk2FEAZv7WP5dKwqGkTYMmPiLgy8RBXfWBJYn5oPX8I4DBWKiBLb7FlpdWojiBKyj32XuDyMKYKH9ChDL04cQBV3iiQIrI4SBFyMKKKf8snpkRj82jC3sQxQQt81HIROc2BYtb4hHP6iIpcV3L3HNRywTZP/X9kzy0YqCiOb0no9DFFC3uUHjVIgC3pLvgn0jCL2IKPBo3P3HpgihLYxDFOyxxx7lggsuWPUTXa6HsL6M44Xc288EUcC78o2WjIaAn1j3JQrA2oufWHcRBcTLSV+igP02cmORuKKA8sUyRqKADS37tN1ceef7tUkQBWb13YcoiMY0hn8kCqhz9hwwGYUoIG10pWj5iCgwJKYWxvFMH6KAevHjGSMKLrzwwtbCdBEFGGqRJ4rcNsM5G88wz+LbFcWvKCAvVtjFDbsxxLFvqFwPRQT7n7Pa0XAE674rCiBwvJjhA3kwd2LO490HeaIAQgsDHC/e9RB58Bfn/3adMOpickRBnP9HokB7FPgauOuYcR71l9uTzY9nqIepEgXkYe3Fz5O5/tKXvnRgDJEjCnw6jq093/VGzaNrrrmmal88w/5sTs+qcq//4X40Rm3mprOpINAc6U4lp3tY2jaioO01cisK+roeohF7VrXtGbP1OgMU/uIggPKOQhRg4Ws/eEL8j9sPn7yOPvroEn9l3FtxxRW5VIsnChiQxOVqPl86UCuzv84xHUz8+NUPaTmIbYXNc7uslVuyucdc/vOf/1zhRxgFBarH1JM5Me6HPvShRtx4P3dOG6PuTAHMRCq3rJXBjS8HH0v+4iCcaznrPZ7NUn8bTPu8cse5suraXQhgoc/eIGCHm7acRFzHJQpQbDAAJb8zzzyzehSKE58/7mq6BJLS4mPdxaoo+7PluSzfpP34Poo8xyEKeJYkjwATVXBmo7Mon/vc5+p6svqKcTiPKwqISz/iBYtvs2KxvGJ40003+SS9j2n/5iJigQUWKDfbbLOBtGwo6J+nFQUDEE3sgt9EDczHIQr8fhGQzrRR/mLeKF/7yKhEgW8rHPdZUUA8EQWDtcFYhrqL5B4x6Ree+tSn1r/NSRAFvu5Q5PJtwXKS64xlcSs1qjCOYc6x3nrrtSbFPRLPYtyEj2KOTeijIEqtbIyj9957b7utMCDAniW0mb7jmT4rCsDeGyEwz8lZfFtRbF885hxt41jG4FanhIxnvv3tb1sWA3sURAteItoeBT4fViZZn2ebZDNe1qa0NbRjHcQ5CuPmKMPGMxAF1EVbmyM/7kMq5oR6pa7b9rwgjREFrGbISSQKrO3wXGs35m6UsY+kGwFWrIIbez9EsbowjPsSBRiuesFFjCloLa9c2LaqiLzYc83mShhJeLF9N8gTV2uQDVEgHC29/z4Rz5Pt5MF7S5oI0D6OOuqoRp/v3XgTexJEAfmYK8VcG7FrOcOHHFFAu/P1bvstMd9m9WxObDxDOr8aCUNRez5hjmzN5adr4yEwb7UXUflrja4NxvlKFHzpS1+qf5AsRQQ3L1MhCsA8Wioceuih5fOe9zz/iPL666+vJkfEp7PZa6+9Gvc5sfrzIZ0lefGHpbjdO+WUUwbS+wsMyPHfaH+WzkKuz1VhQo0/Ot513333HSC4poMoMJwJn/a0p9X1RBnafC5HooC4iy++eF3f1Ln5kMbFUW5jP+rw8MMPbzzP6jiGc7W+J/Fet9xyS1VPhhkDgEgCRP/OxI1xrCy2+Z/l5yfWxIFQ5B5LDU15NipRYHkzAGFliZdogRcH7iIKPFpTPz7ppJOq+uQ3GxX1kyQK/J4kWKPYt4GQjbNpE0xy6YewZhkmbN5lfRdWNdamyDsncWItoiCHUr9rKPEMe8JI5kVlfl+iwFtoeqLA6jYXorilDMNcWoko6Fe3k47F7w7LWeqOb0kkC1CW+3qdJFHABPayyy6rXskv1d9uu+2ym2d3vbuRnF1x7N5hhx02oOD2Pn0ZR7NxsiSPAO4qbRySG8+QyrcZjtuUtpaPxY/jmXwJyopMoo5IN8zwgW8YPqXjeAZrXSxy7dkQYrTDKNGlnsWPIeNlSTcC/rsUxzMYQvHb97jmcssRBaw4MsEyG/KmTVhRgqK2jSjg+0mbySlyyROl3JOf/OSqnG3PiOMZ/07xGCW4JI8A3yPajO1bgTupOJ6ZFFFACVi9FOsnnncRBfm3uNPdjLnUYhzdthdkW3p0S37+T/t897vf3RZ93l5HlxHrC48aXvoQBXjJ8Hox8owySaIgrlSz8QzPZRXJtddeGx+fPaffQTdlGKCXlEwvAoMtY3qfN2tybyMK/MfYF3a+EgXeLx4/TKwhTFCg7brrrvUP1n64dj+GcUUB8SNRENNw7pe7tX3A7NkW0in5CSEDJ9/pdX3EWHVg+eRCPupzVeKkOSrM+hIFKI/9KhBwzG3kBo45jO1ajihgkJsb7Ky77rqNamGQYfmgzGHD7Ch9iQL5fY7I3XV+1VVX1USex/uuGGV50EEH1XVhccYlCki/yiqrlBdffHH9iHGIAqyccr/lSBQceOCB9XM4+PSnP93wMRsHQO94xzsG3pUySwYR8JvMg1H8nU0HUbD77ruXuK3ycuyxx5Zm4UI5IBW6BIu+NsusvkTBjjvuWPpVW4wx2CeF59uf9igYrAWUDij+DSPCuEpwXKLgXe96V/3ASBRg/YsFpv/zZWjblM0yFFFgSMxs6Dd7pb4gDbzEMc+kiALcD3kykDbqN4RFYdh3ZQFktq1I8GXve4zi21b8gQFjakk7Avhj9r/t3CoOf5/jSRMFfs45jCjgTXA9FcczKKqtnM997nM7ycz4zpbOhyIK2tsMd6ZzPEM99BH6Cggj4o+raPXkUtszGXPH77BvK/5YREEbimW18tVjxXEcz0ySKKAk8XnxnG9F295+uTdhLmauHhlHf/jDH85Fa72GPs4rt1EES/IIYH3PXje+zqJezGNJvJzrIXI/8sgjG/nEJ3qdmX+ePyZOdOmdW1EQ845zrr6rG408h/RmLI4LQMn0ItDvyzO9Zbhbcm8jCrA+zokftNmPZD64HuoiCnABwjJ3w8PCHH5cG4cooAOyTW9xBdIm9mwLL7nkkoGoO+20U13WrqWQlBOLdfszi1fLe8MNNyxvu+22gfznwgV7RwvHJQpQAlseFp5xxhlZiAxnC6kbS4OPxZiOJfTRAorVA9EynIdZPoS5TXH7EgX81tuIjuxLzbOLfpLJQHFYXVAf4xAF+FQmbfTpG4kCrAxyrmysWmgLuSXf3McyGJ+gvu1YOguxJrf7KHAol/3Z9RhaWoV3IRD39JkJoqDN8hsrKKszlHyXXnrpXQUNR5BJ1l8ResU0BAKrsqLkvpeQngjWNNGFBGURURBR7Dex9vUBjn1XFPinRaIgt/mftRdCNm2EIG8TEQVtyEzvdTba8/V0xBFHNB44CaIABa0p5+xZOSMHSHW7TxhdBjQK5k7MIIfJ9ahCm7QNRXlm1zh61Lznanw/ngGzmSYKsPqnv+HZjEXavlnD8DdjHUgC3Jp0Sc6Knef7P/xA+42Su/Kbj/fieAbjJfy+m0zF8IF66CN+btQnfoyDks/2Zhv2TJR0GDz4NpI73nLLLeNjdP4/BHCRGTG7u4kCynPyySf3riNbsUe6U089tXc6IqJL8SsJMCqL7z9ShvMgMuMGIwvieIbXnwRRwBx5iSWWqNqmn+tEYybqHLLAG2L2IQoop+VPHn2IApv/8z2++uqryUIyAwj0+/LMQEFm+hEzSRSgaL6ndnyeKGCwGfcpmLTrId8OqCNTGsN8ogxsEzoa+2OQn9s82hMFCy+8cIllaV/h42f5E2LRPBeFCa9/z0kSBX3xYtM226OAsuDDjqW2Xvhw+XLikzcnPk4kClhlwtJc4nzqU58qWYpnf7QNn5ZjXBuNM1HPlWuuXcNdF9iBZ5ubp4jnOEQB/t/JJxIFa6655kB9de0jQj/WRhRQN4ccckgjv1x9RaVPfD9/juslySAC9C8ep+kkClC20EbbNu/0RAFlYtVAX8HK55nPfGb9LiwFzpEF8XvJ0t+11lqrXGmlleq0Hg8RBYM1kPPRGsdXkyYK8BGeU7QN+1760oso8GjM3HFcqo/ltZdJEAV8T9iXxH67kAY5EiB+M3JxfNk4ZqWKuUbDSGJUsTH8brvtVvV/XePoUfOeq/EZz9i+FWy86JW99s5W1xZOckWBN3zAHes4Yq5jIIna9jfw+dKH2rt0haysivNAn898Po5EwQEHHNBY2X5PIAr8XLfLvZHVM2O2rvZi97r24rC85mM400SBbWhMaPNd9BlWTxaie0EHM0zOOeec0tq9d904LJ3d98+GJIibG1s8hU0EmHNQf9E1LrH6EAUo803/YXXun+D3i/DXGbNEowjSYzxnMg5RQBvq6m9sVQ1zpbhvEHM65lF93fpZORX2Q0BEQWrg9iMhnI4VBXFZTr+qmR2xGDwywYUxjJNxShgVH2DYJnFFwRVXXNEWtbpurh1wExF99sWEvg7Z6DQnniggfm7DyVw6rtEh+2dwvNhii7VFv0dfx/USHS6bjEahHtjAyLBo28w4t6Ig5tV1fq973at+Bs+iLfjNbMYhCsjDlNM///nPG65DrrzyykZxeE/vd9zeF7cyknYEcm3GYhuGFlpd2H0LvU9f2pr99hkIWFoIA8gk+7PrPrR7hHHp5SSIgtzEmoE1GLB3gi8L7U2SRwAFPljtsccedV1bzKlMrONmxpZnW0i9+Tqjv4j9QltarttA1vKgjUYlD20ZstHiDAtFFOQRZ3Jq2KF8jTJpouDhD394fER1jgLRykEYiXWfSESBR2Nmj/lt2198Mv243+R3Eq6HWJGUk3GIAtuTh/Y1KlFg4yj21bHvqJWLDW/5NsqdjCHSDGkXbW2GmP53z/EkiQLqxfKP35BmKfNntoKEFbm5eVsuFc/Ektze2UIrhw81nskhWFbYeZyi4QO/wbjCKZdT29gyF9df+9CHPlSaMQ3lGFXYD9Dm3aT3c662vIwowBjG2gyuaDwOdrzpppu2ZTOvrxtuFkYw4tiy72bG5OfF/MIznvH9gvV1Vk8W0ha6BE8bxKGPis8iHWP6rpW5xOFZ6GJI779RZjBIv3TaaacRVdITAepzueWWq3+Dcf5LNhhfWj0TejeIGMpZP5IzLCB/T2aTfqpEAXmw0XVOWElg5fHt1uLa97Jt5bDFUzgeAqN/ScZ7zqxLNZMrCu7JRMGwihuFKPCdEsff/OY3W7PnPkrCnJAOVzC+UzH/eKTrQxTAlkdhkET6jTfeeMC1UI4oaLNij/nOtXNb8gZWfYmCuCs9Fk6m+OWDlrP+Jn//R/2YjEMUYBXKwAZhomN5+3Zk+Vvo35X4IgoMmdFDw9vCPkQB+HtZddVVq9U8WKH4P8vTh4961KOqOH4PAXz2estxrCZy/lP7rCjAXQzP8/lbWSFBfVk0sTZkRg/ZF8djGS2CyZHBo4/zsIc9rOEGhjrG56r9tZXC58GxJ7NZpWbpc/5b42SO9H5PH3umTay5b66H7J53d4OSD3JbMjoCTFBZNWj12TaB8HVBXC++LtqIgvPPP79+BuknSRRgMWblJ7SN230ZOfZ+ZNnAEsWyZDQEvAVeX6IAS30v3gJvUkTBJcmFpm8DfYkCvjeMufhGsilkFJvkM44eZeVUzGc+n+N2xddNH6Igjmdy+PF98/mOQhTcfvvtJW5ecIdI3UdhVVTcQ4e2YivacuWjrdj+GL5cMW+d90MgjmdyqeJ4BtyHGT6wJx8rGKyOaAujSjTM6CIKKCP7dfE89maIwipt71qEeDJ8iCj1O99zzz0b45m+RIHP3Y9n/HV/jKU2Y2drQ4RtYqT39ttvn40CacWc24+hfcQbk2U6q7XoW3JC2+P5bJCcc2WbS6NrdyEwClFAHfg9PT2ZiRu8nHDdtxNPFOCebtlll23cz+Xh+wfm5WeeeeZANPYN888ZiJAucB+Xx2984xtzt3Vtigi09wJTzHi2JxdRMJkagvVdZ511hv6QeZr/sWM1nFP4EI/la8TNCawzA634cUIRZPmPQxTArhorST74l/X+hkUU3FUbXnnOBCNndRtXFPgNZ7DC9G46wBu3VlGsPi2cKlHgXQ/1JQook7ewEVEQa6n/uV+JQp0OIwoWXXTRygVQnydEC2KUPbk9CvyGjtauojspSCyv9CFeFAauln4YUUBZxpm0xWfO1/M4sY4KOnCJE2sszk3A3nx8W53ZPR+y7NXuE0KC2tJrNh1mEOrvx81r+xAFtEk/YesiCpiwScZHwBsP9CEKokLV11MbUYDiw7eJUYiCtj7K3ngcoiDnF9/yU9iOAJNR3IVRl32Jguje0n8zJkEUoKCNe4D1JQpsjx1voenf3ogCNlSWjIfAdBEFK6+8cqNP6UsUsEryla98ZZUWt5o5YY8B2rgXVptwrct6mLmaX+kZ8/D56bgbgTieycWO4xnwHkYUfPnLX260m3HGnDzH/3URBX7vvhxRwHtBxKPotTxFFORqu981cyEHln2Igq7xTNcTUdZafRHmhM3VLU7UxVh8iII2XQzGntbPtREFtjE4G2tLRkfAj1+HrSiIRihTJQoo7fHHH1+3kbZ25ImC3B4FrDaPnh28eyu+c+YqjW+bZHoQyPcC0/OsWZXrqEQByqMXvvCFjYbfZzNjlGNe4TyrQJhQYbqs8vwj7MNC+PGPf9zfqo9ZYrbMMstUONcX3YEt348fp6kSBY973OMadcvmOlgMm+SIgne/+912e16FKMi8VXasC8DoIgrYb8K3BY5HJQrwO8yE3vJpW91h9wnbiAKIjy6LbxEFk2neWCzQVqxOckTBWWedVftNHGXzaFN8WN4MZHMSiQI2m8MFgxc2qrV8CLHSisLKBouDuzpvTYi/xFe96lX1fVnDRPRGO48T62FEASSkn+DG1R3UW058n0Ycb2mb8yMb8xlGFOBLdIcddqjbBelFFORqYjLXmKSCMX99iIJYF1hI4bqD9G1EwVRcD7EaoUtQRFNue4c4mbO0tqIAhcyoGwlaHgrLeql+H6KA/j36BkbBggUl9TUJoiAqosm3D1GAwpBvEvHbiAJcS3JfRMH4LZ/xjCnmwdKPAXyupmDn+xLJZR/Pjk2BRp789SEKILJ9XzFpooCysfLWykQoGQ+Byy67rF5N3YZjJAog/rp++/h192Nr8p0qUcA+YDljG3tr3xbaiALimhss4osoMPRGD70LuhxRwKp8yAGrlzie8Yrjrqd7ooCNsaOwybEfK+MZAGV+/MOdUI4oYBzj9S3s/RfTcm7vwbFkPATYrxMcMeaNKzvM9VBOR+mJgre+9a3Zh/sVBRtttFGJ0bAXNjdef/3163r09zhmfsUqAMrH6n9PAHCf/os+yNqBhexlYO2FVXN2XUQBqE2PzNuv/ahEAfCj3LZGScgSTr9hIQqlRRZZpBEHJfpcF5az+o3c2t7XsEMxGzcjIQ2+8f2yNxQv8e8FL3hBhW9UTqOcsyVKTJxzln1+j4KoSPQfLsoZP045oqDtPefDdW9RHeuC9/dEAVb4flIdiQKIoTixYfm0tRfCffbZp7zjjjsa0O633351nGFEAQNUb5HDwJoPoD0jtyqCh+211161bzw2h8u5HGkUSiedCNx22221Ej1HFPiJd2dG4WZfooDJPASv1TtLeqNEosC3XYvriQLyYhMuExQIlj+KmDhgt3gK+yHAAHTDDTesMR1GFPi64AnjEAVMuFgabZIjCqJSNhIFlNkPnum/rF1YGNuGn8zRDiVTQ8BwHkYU8L2nD4liG//1IQpe//rXl3/84x9jFvW5GTlYmYYRBSS0yRxphhEFbcrpugA66ETA+n0Il7jKjIT44La6G1YXuIA67LDDGs9jNaxfScn4xS/3b0ROJ+MQBYxj2CDdyslKuziG9v2UiIKI+mjn+N82rIcRBay+HSa4PGQlpeVJ2IcowNDGp8HQKVfvKOWI58VWFOADmj6sTUQUtCEz+nUUvVZfu++++0AGkSjwKyQHIqcLKNUsPwtHJQrinIv5eJfYcwhFFHQhNbl7hnmOKPBuoHPjGT+23HnnnVsL5YmCq6++uhEPV1NxA1wrUy6MRAEuaczlcC5+7lrUxTQKpJNOBNoMaLluhpbHHXfcQB4YWj31qU+t+5TcPNkbTkMs5AT9idVpvG/P5z6uH6N4d5CWR1cooiAiOLnz5ohhcvnO+pxyu3bTCFH007hzwiRwxx13rBs+8ZlImjz96U9v3GNy6jcIsXhzMWTZq7GHbe9nP/I3vOENA1EuuuiixhJFi5sLsZZiWX4Ur5zGt6uXE088sVYQRgti4kFc2MZvPDN+nCJRQHnnu1jdRKIAhZhZYqKMj5NhLGNwkWDpc0sPfV0QL7eZEUpn+80NIwp22223geryZAd7VngFJMsmOTfij0key+AkU0fALH1pI578YSJqSnwGlMOEyQl1xJ93M0J7gXC0e1hjebEVS8SLAyBWjnmykkFzziqziygwi0Am6l1WYL5MOu5GgHox6xHqNQrXqE8UJtEKrg9RwGZZ3vVcVJjkiIK4eZtXwFGWOJkbRhR84hOfKE2RQ3rJ1BFgoguWOaIAH7tmAd72PWdPE5S+bUSBH0cOsxYehyjg24kxCu9Afxm/pYyl7BuFwYZkagiAM3+4KvPCWMO+CxikUJc5gVy0fiS6gfIWeDzD+/TN5TUqUUBb9X6J7V26QhEFOeT7X+P3aH7h+X1GohAyyKwm+/w+vfKFesMwapjC1+ZdXfUc7/k3ZFxrexSsueaa/lZ9zApe6yvJi1UrkvERYDxjY8i4fxu5eqIAfUR0cxafPAmiwPotayuTIAqYR5tLN9rPXPeuEOtl0ucYQFI/iy22WOkVvKwosjk393PjGYxSzPUY82tWxUVBD2LfkCOOOKJhPAGRvuSSS1bPtzYyLPREAd8zxlHD0sT7URcTy6zzdgToR9grBEyZ99qc2Pp7vv9tOko/52K/L0trodUTKxLavlHoBTGwJK6ls9D6hQc/+MED/QLfIcu/byiioL0dTPXOvJqNxqV5XQ2QjyY+i3OCMsJ24G7L41nPelYu6Zy+xjuzyoKlQVj42591FGCWczHTtrqjDdu2DXQBF0swcxVDR0cZvEKYD6RXTvoKYWMde+b+++9fl9+uEdIu2PBJUpZY5UeFvmFFXdMWvLsfjxnWDdwnPkp6ayv4e495vPOd7/RJB45NMUs6LNItL5vY4G6mTVjdQDnafs+8H/clk0UA4iZizu8WrLs2ObdSYM1N3GF/tAksu6MwgCFtnBwRn3KxZHOYkN7aagzp8ySTR8AwR6Fiv3MjEKi3qJy3Epxwwgn1d4G6srQWmnULeWyyySaWrBHS7/v2grLQ0vO98G0AdxM58VZfxMflGXl4y3H6nLbBey5PXWtHgNVA9o3C6snqyxQr9Dl+MpvLyXwsY+Fk6S2kDsmjbTILmWRxc0QRimXut20YZ+UxV2YQj5YfId9L3m9YestHYTcC4Gvtxf+eOaZvyPnRzeVoeWAoYfVledCH9bESj0RBm8W6Pd+eGcvdds774ApNMnUEsAoHT7C2+qaOOadeGCv3kUgUbJcUOV0SXSm21bW/nlsh6RUz+IS2d7DQvlt8/1hZI5k6Ak960pOq9sH8xXC2kPqiPbWNZ+LTff1yTJtrU97FtHbuxzbkMYwoyH3PbDzDexx11FGNMVHOIMyerbA/Ahg4xLqy9sK3pWs8w1zIxtCxzdh523jmlFNO6ZxvWf/ny+Ln/xAVo3yjKCernSRTRwC9GHj6v5wVf+5JKPRJ59sc9ci1Ll2cz8sTRDbPJ32bIR1EmC/rsOM2Q1FfBh2Pj8ACJE0/7HkhaTJXJCueXu+afLMVaXLWGjcpE4qkiC6SpUUjzhprrFEk5q5IjG7j+nw6SR+MgddNA9EiLVkr0nL7gXvJyqBI7ogGrrddSJYYxSc/+cm220Vavlukj1qRrAmLNFEvkkVgkXygVfGT+6iCsrRJYiWLpKQp0gS+ESV1lkVa2l/sscceRVJGN+7N55PkiqfYdNNNi2TNVsOQPihFsuAskoV4fa3tIK3IKdIkZOB2ch9VJGvNIll0D9zLXSB+skJv3EorT4qk5CnS6pLG9dxJGpAXaU+KgVtJIV23nYGbujAlBJKSokgrdeo80maQRbLkrs8ncZCWTxZJwdKaVfK3WSQXEY37tMk02G5cy52klQZFGigVaRlnkSxxihVXXLFIKyKKZEGYbdO5PHRtNATS5LpIRNJAouQ6rkgT7qrfH7j5vwvJQqpIm4MWyTovG4Vv97LLLlskX5nZ+1xMhEPVNtLS3CIRBQPxEmlRJNcRRXIBMnCPC4wXksFCkSbURVIEDsRJA+ri3HPPLejPJJNBgLpKruca3yhyTpOLIm1QXSRl7tAHMS5IipEirSxpxKXdpVVtxXvf+97GdTv54Ac/WCRfrHbaGlLfXd/LRJYXSfFYJAvmRh6JZK/aa7LSalzXyfgIJEVMkVYOF4xL0+qkKiPqOe1nU6SVhr0y5nuQ3P4UaeVrkRQkBf0C34VkPVyklSe98mAcmhTBdVzaEeVoE/qUZN3XdnvgOmVK1oYD13VhPARoM2nlcpGsOOsMkpVvkdycFskdVH2t6yARUQV9RlLmF8lwqeCc336bJIObqt9gnmPCN4Rxrwn9VrI4ruZfXEsr7IqkeLHbdUjb8uOx+kY6oCz0Mcm6vWCsLJkMAvQpbWOFpCTtHM/4EjCnZb5rklZ8FIx9R5Gk/KvbLuOgtMKxSK7SWrNI5FfVH6V9elrj2A3KF+dndk/h6Agk6/7qG5UMnqrESfla/S7Rb/SR3HgmuQQqyKdrPNOVdyJL63lP23iGviet1uvKpr6XfNzXxzq4+xFAp7nvvvtWBUEvk4i/kQpFm0Po15Ih3khpFfnuRWBeEQWThhpFAQM1LwzyUEzPZ0FJHCUxmgXK9pkUyB4GyAzSUQj0FRRRUVHI4Dv5vu6bxbyKl1w+FWkZZP3OTCo+/OEP1+fDDnLthQEPg5a+wsQq7UHRiJ42wy2SK4/GNZ0IgUkjkPxVVwokJtFdipxJP3e+5pfrL0466aRecKBsTcu3s3FRAqI87iNpM9BKkRjjQlIzyR4mEN3JMrNILtWqqMk/cBVCQjNRk0wWgbSBZJH2i2pkivFAchvSuNZ1Aslz+OGHN6L0bXeNRGOepL1+BoiKXXbZpUirl8bMUcm6EEDpe/HFF1dRxq3ns846q+Cvb7/QVR7dm/0I8HtEgWqCsdmoCtvkTqxAAYgiposksGegoIMMMInfEBS0119/fZFWCliUbIjNYFrBUN2DLOM7mVwfVfNZjHbofySTR4DxTNqItkC5b8I1+p++AoEMMcmYAmMK+qtRyWNPFGBQgWHlMPnxj3880EbTXj+VcU7yMFAnZz7IvFAyOQQwhoQwQCCh4/hm2JPieAZDBdqARAgIASHgERBR4NHQsRAQAkJACAgBISAEZgCBo48+GveP1Uq1GXicHiEEhIAQEAJCoBMBVmFiAIEhnIxtOqGayE2s8iEUTUYxbLM0rIBKm80WKOjHMVhhZS2rZJENNtigYGXtOAJRljZfLtLeYOMkVxohIASEgBCYRQiIKJhFlaGiCAEhIASEgBAQAkJACAgBISAEhIAQEAJCQAgIASEgBISAEJhpBEQUzDTiep4QEAJCQAgIASEgBISAEBACQkAICAEhIASEgBAQAkJACAiBWYSAiIJZVBkqihAQAkJACAgBISAEhIAQEAJCQAgIASEgBISAEBACQkAICIGZRkBEwUwjrucJASEgBISAEBACQkAICAEhIASEgBAQAkJACAgBISAEhIAQmEUIiCiYRZWhoggBISAEhIAQEAJCQAgIASEgBISAEBACQkAICAEhIASEgBCYaQREFMw04nqeEBACQkAICAEhIASEgBAQAkJACAgBISAEhIAQEAJCQAgIgVmEgIiCWVQZKooQEAJCQAgIASEgBISAEBACQkAICAEhIASEgBAQAkJACAiBmUZARMFMI67nCQEhIASEgBAQAkJACAgBISAEhIAQEAJCQAgIASEgBISAEJhFCIgomEWVoaIIASEgBISAEBACQkAICAEhIASEgBAQAkJACAgBISAEhIAQmGkERBTMNOJ6nhAQAkJACAgBISAEhIAQEAJCQAgIASEgBISAEBACQkAICIFZhICIgllUGSqKEBACQkAICAEhIASEgBAQAkJACAgBISAEhIAQEAJCQAgIgZlGQETBTCOu5wkBISAEhIAQEAJCQAgIASEgBISAEBACQkAICAEhIASEgBCYRQiIKJhFlaGiCAEhIASEgBAQAkJACAgBISAEhIAQEAJCQAgIASEgBISAEJhpBEQUzDTiep4QEAJCQAgIASEgBISAEBACQkAICAEhIASEgBAQAkJACAiBWYSAiIJZVBkqihAQAkJACAgBISAEhIAQEAJCQAgIASEgBISAEBACQkAICIGZRkBEwUwjrucJASEgBISAEBACQkAICAEhIASEgBAQAkJACAgBISAEhIAQmEUIiCiYRZWhoggBISAEhIAQEAJCQAgIASEgBISAEBACQkAICAEhIASEgBCYaQREFMw04nqeEBACQkAICAEhIASEgBAQAkJACAgBISAEhIAQEAJCQAgIgVmEgIiCWVQZKooQEAJCQAgIASEgBISAEBACQkAICAEhIASEgBAQAkJACAiBmUZARMFMI67nCQEhIASEgBAQAkJACAgBISAEhIAQEAJCQAgIASEgBISAEJhFCIgomEWVoaIIASEgBISAEBACQkAICAEhIASEgBAQAkJACAgBISAEhIAQmGkERBTMNOJ6nhAQAkJACAgBISAEhIAQEAJCQAgIASEgBISAEBACQkAICIFZhICIgllUGSqKEBACQkAICAEhIASEgBAQAkJACAgBISAEhIAQEAJCQAgIgZlGQETBTCOu5wkBISAEhIAQEAJCQAgIASEgBISAEBACQkAICAEhIASEgBCYRQiIKJhFlaGiCAEhIASEgBAQAkJACAgBISAEhIAQEAJCQAgIASEgBISAEJhpBEQUzDTiep4QEAJCQAgIASEgBISAEBACQkAICAEhIASEgBCYZwj87Gc/K1ZcccXqrT/xiU8U22yzzTxDoCguuOCCYtNNN63f+29/+1uxyCKL1OeTONhjjz2KD37wg1VWD3nIQ4pf/vKXvbO94YYbilVXXbUR/173ulfxz3/+s3Gt62TBBResbx9zzDHFLrvsUp/rYHYjMG+JAhr4j370o+LYY48tPvCBD1S1dM011xSrrbZa7xr773//W1x//fXFaaedVrzjHe+o0t12223F0ksv3TuPmY7405/+tKAT8vKwhz2seOADH+gvTen4P//5T0HHYrLCCisU97vf/ey0V3jttdc24i2//PLFAx7wgMa1rhM+Pn/5y1/qKEsuuWRB59hXfvOb3xTUpcl97nOfYqWVVrLTe0wYcRynLrpelrZEm/Ky0EILFY997GP9pezxjTfeWPz1r38duAfO4N1Hbr755uJPf/pTa9Rhv+fbb7+9eNWrXlWcffbZA3kceuihxZ577jnxD/bAg2bRhS9+8YvFs571rEaJvve971W/30c96lGN6+Oe/O53vyt+9atfFa94xSuK73znO1U2T3nKU6q+eLnllisWX3zxzqz/8Y9/FEcffXSxzz77DMR7/vOfXxx//PHFUkstNXDPX+B3ceWVVxY77LCDv1zwDVh00UWLRzziEY3rbSfx90U8BkSrrLJKW5I5eZ2+kj5zs802K2666aZqUHnqqacWD37wg4fWxSiAXHfddUVZlo0ktMs+g+pf//rXBb93hPb2ta99rc5nlH7x5z//efHHP/6xTsvBMsssM/Z3/wc/+EHxmMc8ppHffDqx8cKDHvSgYtlll534q//9738vfvKTnzTyHfZdaETOnPDNo80ssMACmbuDlxhr+kkVYxHGJMOEMQxjmSiMhRgTzSex8cLqq69evTZ99+tf//pKyXDf+953IlBYWzzllFOKAw88sPj4xz9ePOEJTxhpXhALcssttxR33HHHlPKIefY5p83T9r08/OEPLxZbbDF/aU4f/+tf/yp++MMfDrzjVH//MUPGM4xrkGc84xnFl770peq4z3imijhN/3h/FEJ9xzPT0VdO06sp21mGgJ9z3//+9y8e+chHzrISzkxxcnMC5sPMiych9hs98sgji49+9KNVluB9xRVXFEsssUTx0Ic+dOhjrF884YQTive+9711fPqJz3/+89VYljFtm3SNZ+wbyvgfXdjuu++ezYbvOd/ynA7gu9/9brHWWmtl082li+jJ2uaKfLdWXnnlKb0udfHpT3+6mmvHjNZbb73irLPOGqoXY87V9r2kXV900UUF37mcMOfaYostim984xsDt0866aTi8Y9/fGvekCebbLJJsfPOO1d6mIEM3IXHPe5xlc7RCCd3S4eTQCBNuuedJMV+edRRR6FtGPjrC8a5555bpk52IH1SmPTNYsbjpQ9JmZQqA2VOTGP5+9//fiLlSQrX8rjjjms8I5Eo5Wc+85ne+Z9//vmN9NRTUgqWSSE8NI8f//jH1bMS+9nII3U4ZZo4DU1PhDSxK7fccstG+vQBLVNn1yv9bIh0ySWXVDjENk5dJIXFRIr473//uzzooIMaOPG8NGgpL7744s5nJCVtmT6CA2lJf9VVV3WmtZtJgV2us8462TzsvdOH0KIPhGlyV7785S/vTH/YYYeN1HYHHnIPunD66ae3YpEGBBN5k1tvvbV85Stf2fqcXXfdtUzK3M5nHX744VX6NMgst9pqq+rP6pswWaRUdZaUbNl86KOIlwbCdfpELNRlSoOOKn0ayGbTc5E+6uSTT67T+OcnpXWZCJfWtHPtRiIGyjQYzGJBXSRFxZRf+fLLL6/qJE22Bp6TJjqd+dOe+P4kEmMgrdXb29/+9jIRUJ35/OIXv6jy2WCDDQby4XvBM5JCsDWPNDmr4hDP/yXFXZkUS63p5vKNc845p0zEXoVnIihrXIbVRV9M0kSpPPjggwfqC/zTBKdvNnW8ZBhSlTFNSMpPfvKT9fWug69+9atlIgYaZdh2222rfNIkuTVpIuHL/fffv5HO2muaYFXpk3KmNf1cuvHNb36zfPSjH53FgvqlnichSfGSfQbt5dJLLx3rES9+8YurPJPipDX9b3/727rt+76h7XhYWb7+9a+XiUgaeJe99967ek5rQebYjWQENoABv6HzzjtvYm+alGblxhtvnH1On/HMH/7wh0bd574hX/7yl0eutzPOOKNMFqRlslTt9a7J8K1MxjED70Eb/MIXvtArj7kS6eqrr27Uif0O6f8nLZa3Dyf9jK78mNf6Z9sx8+A+wryaNIzH7fvE/JtrzMfnkzCeMQx8yHdlEsJ37j3veU/1jDXXXLOev9j4O5GUZTI8Gfoo+gXKx7zO5lDJwKkuO/kxrm+TqEey8Qx1/rGPfazKJxn8lUnZm83Cz//t+YToWQy3SfbR2ULMgovJQLdMRrR1HRgW1AVjxssuu2xKpUSvB57UheVNmAzqqut8G4bpxdLKgSpuMiiu82DOYvVE3eckGdNU3x6L55/v208uLdcsXd+QMbFkehDAOm/eCAOnt771raU1/FwD7AIDBSbp+fM/FJ/PbCUKkvVkufbaa7f++BKD2/Xqve5BnKAk9nj4Y5SuwyRZcpWJha7yeOc731nyt+GGG1bnu+22W2dyJs10fDwzWZtVaUm//fbbV9dQFCUL9M48klVsaRM7X3aOGQgxYJ/tkiwCymTt2MAQHJ74xCdW197whjdM5BX222+/Kj8Uq1ZXhGCVLNdKyLQ2SVb8VbyIMec77bTT0Ik/JEGyCq7ySFaF9fNf8IIXNPJNloZl2yCNQQx5+LJz/LKXvayRB2Wa65JWVpULL7xwmaz5B/Bg0JKsXyvF+FRwQHFvxMzznve8xnPS6oIacwaRbULfi4KfevrKV75SR3vb295Wp7c2lfutM4ilj+IvLXOt09N3oeC3tIQnnnhifd8fMBiGWEjWxI13oEzJoqfKI1n1lGeeeaZPNiePIX5skrL11lvXeKRlpTWWXEcZMq5Qz2ussUadn/+92uT0gAMOyGYPKcq3wNcr/R957Ljjjo3rkNFtkqxFq0Ey+fB9sDKkFUeNPF7zmte0ZVGRCP/P3nmA21NTaz9W7A0V22fH3gtgQVHAighWrNgbFmyA2FABRarda6MoYvfarl2xKwgiioBixS4qKvayv/UbfIc12cnsmX32+XPKWs9zTqYkmcyb7Eyy3pUVXw5/fKc73amabq3eMGvtiVnGd/ATJrPIwqGY7LnnnsX8ec5tbnObodm08XJFWnujcgBhKAW32ox+L5ShTxnz9Kc/vS073zWl53snnLgO4b2WBUUWk0De+bnPfW6LA8SScDAryyVDoLpFWSGsCZnI8xyUwWMFAtAsBpv0zDtqwjvqXYaEd73rXWtZNYSGWQA2+ek9HvCAB3TyryZeQzdsRUjzzrZaq1OfixrPABXGBHe7292a5/A9Ed5DxzPkYasYO3XDPEfzTIUoVvq+T+STi+aoQ4kCkZIoIPUe6208A4aQBFtuuWWnTvSb3GabbSZm6ZtDPfc5BgrK24e18Uz+IL6htJF99903v9Wcc484NWE+qzGUfz7HjHOYD8+SN7zhDcV3IA/a3nohs/vGM2DB92WpovGMWdtP0OlIMKxg3sxz+Db0KX/33nvvJh6Get6gKZ//YAhVE6/o5ZmlP+YAJYHERmdAGvocLxj22arS5t4i5pw+75V2jEEtmKMryUV1wbdrHoMW5cdcB5zzumDMqDrbbrvtqnoxCCW+l8x3MbCWQDApPXMzPxcnDuNa8lWc3XbbTUmbEAJd92q/C90fEmJABp4hy4PA2teAOdykMO5reC761CEfgr603FuJRAEEhxQt/ChRYOkPNpByw0QvxSoLq0Ap+JW3D5lsobRlAFoTOiJYS8pDWokt5ZtsttlmzXUmPCU566yzJne4wx2aOHww/QCHOpFSiI9UnzAQ5Pk8x5f/oIMOaq4zAcO6baUKlj+wx7wDyk8vtAN18P76PMfq6BkwHHfccZ0sUMDyfMgKSIuSmMuZFl+U1MTXH1hj3dQnWHMSn4GTtxxnUIoSWnkRQjTlgiKKCRmTglywgMYS2ufBqpu1KgwGzO1H8762XHjqNUWsovxGST6v8JsUpq973es62aBwVv+81VZbFa27n/a0pzXp+Q3mgqJIeStkAp8L/Rz3IRty+dCHPtTJg9UqpQG3lC6l1Sof//jH2zxQOGFhtJZl6623bt4XMgCLewmWLF6JXqoLxZ0VyoJK9erjqy4gbXbddVd/qzmmb1A6hSon7dGWtXbuQyqUREpJlLyegML6EwWO8iZkgl0SVhTwTYFM8PE5Xk9EAROfHXfcsfkN8u7+OyulG6T+IoT8sf73z+CY6/R59H1Dhe9crlTpS8vkiYkezzKfrG1ULPVk0VX7XXhFI+n9JAjlJNf0R5/G6r61KCeeeOIExaXe1Vx+ta+Jwo5vBffAcynCSkvGp+Z2bsoY5MMf/nDzDL4ZEM1DhbGmxluUcVFEAe3WK4l8eVg1rNW0hxxySHuL77YwJGQF1FqW3XffvcGbOsvH/FpRWOunh+JCW5RC+fGPf/yEVSGSIeMZxc2JAl9P/th/d5S2Fu6xxx6tQdwQooDxLc9izOLnN+ttPAPGMqiiDem7oVWsYHTb2962M7+s1cGs66zuQQknoxKeJeOn2njG50lfRPumTBj58E3N/7jH2KUk1LMIReKV/pgP94m5TmmUvsyvhRWhSDryZF7O/Hyti8aIHgeO1R+bO90JxNBSRHWEwVUu9HO636dcxoqdeHhZ8CLltPJYClEAOV7zDGAuk9pylrxEiESgHPe97319EdfMMfNfiBDekdXpufiVKZB984h0XjwjJwpYrepJypq3DBkXM47x4sc15M+qTi+sAOe6/vJV5bQN/S7MbZFP2h4r7ZCQ/i9k+RAevlDpAABAAElEQVQIosA1ZhpknzAw7LOEJj2T0pUkDFj5IerHxkTCC5YIujfvZJNVAFgiKx+fv471ccKSd7/99tPlTugHF50bdiJLcT62JdESK8rAcuNcmDRxD/a2NmiR5ReMvB/0kxcrLvR+DOz6LAHzZ2/Ic2/dYf7hph6tgSiDt3mFj84FLnCBBg8G1bn4uoA84qPRJ7niozbAUB7mM6915VBatQAxpPekzlAA5AM08zPeWF4ozzyU1YXqnI/aWhXfp5WIApbWC4ccxzGY0DeSD+RkycLcT8ZKLjlEdpaIAoglFPcqp8K8fH1EAXGVTmFOgtneCI0yifs1Qbml9LzTWha9Z4kAzon1eXDAhZp3C8Vv3wsDUFk3oVDMpY8oIK6WYOs96NtLovusosoFlyK6T0jf2Ce0/Z133rmTZj0RBXI1BFb50mrGK1LU0IcvRbAApy5KS+hVX4xL+iwu/fNZCq90hCj4+sR8wzbxmRTm7v4gqaRkLC2Z9m2eZ3migLxych0Sai0KLgyFOePM3JjFEyqzlFp9+DDm4zlYUJdEZWCVxxCBYJZlpNIuiiioTaxp53omxhbefVdOFKAUWquC8QjzBHBnbFkS7kEKvfKVryzdHnTNGz54IlCJZ41nFG8WUYA1JqTYmN84ymy1u1lEAYQ+ihaU1qW+cj2NZ1QXGB14JSaGKMxbhekY0kb17EOMC6SY9Rb3jGeoa55TGs/4PPzKMpUrDyESmOvkwvyVsY7iM4/iufzxm9B1wpowj2Y+jbEGcz4vjN9ZFaF8MF5by4IeRSvP8vcEa+k/aqRNnqZ0LiICTGcRBXwj6J9ywf0Lv3PyWC6igDZU049AcMuglDL435jK6okC+mjchK81gVjWb6P2brqPYUDN4LKWlute75cTBdxnNYmeUSIKIDJLfRRp+4gCfvv0C8qbMCcKyEPjX8ZFuCPORekxSlXf5EMMPRUHHUXI8iFQ/wos3zNXRM5qYHk4tHCy2s7Tr7QVBV4JW3LBwgoDfTh4l7GCgo5BsnAoKaeVp+KUXN94JV/JyhvrH6wsyMM2l1OWbai8WYJUGrSLKFC8NuF/D5hUSfldY7FlxU4eWFKsNPEWBZSxVBdegZ4PFIa+j6whecYsooA4KPv6xLdR4s8iCrhPPP5wJ1ZyO5D7jM3dVuE/jzik5S9fwbBeiAKtlBGetXrSfUK/BLEWP7/O70t52OZW+e3m3E+siZuLiALu0R/kxObXv/719hl6Vp6HiALuY42aT76VTmFOFGB5qnt53jr3yum1TBQIB8ISUQAeWvpKHCZLY6RE/uQKV/KTZQrPwG2YF18XKq+3PsmJAuKUJnNKy/uU+ovc9RWTnT7R6hjlu16IAm9pxPe2NIHQykCUnqX67sNV9+Tex9e17hGyEkTYe8trH8cf42tZ8RWWvjtK4/siLJhLotUTGFnk7+mVODyPyZQ38shXPxFnrQmkkbAmLFnRswJI40IIwxzHIZgwIdZzZhEFxPOkTS1/XCMqT4WziALGrn2Ka02sa8+ERNWzIKm85EQBbmnWojAm8Hsg1d5ROOH6Iiefamny68qDsDTnIL4viydu8rz8OYYQKGhss0l/edAx7+8tSSlbH1FAfOY7xGMeWBIUP/5da37HS2lX0zX6c73nkPHMvO/mV0jWCDuVIx/P+GfOIgr49pUMf8iD+aueUdprx49naoYPSs8K/pqgoFS8WpzVfj3f16b0Pn6PIuptrPBdkwtD8JxFFBAnJ7OY6+BukXsldzeUiXv0A7TLvj11+NZ60araGkFAXMbzubFFiSggrnQxlIe2uJZkKBHHu+uP32iuo+jDhPbix5CziAKe4+uC7wKrxPX8/FkiChh74QnACwSi0iksjfM1niEOupjSXLxvpSgrLZS/f34cLx6BtTe7GIiRGlgeDkzeRMvTcr7SiAJfxhJRwIt4NyuzrORyfIYop5VGZeEj5y32GaB5JWGJKCAPWY72EQWlDpG0s4gCz2IPIQp4l5UmQ+rCEwVYHfV92Evvh9sOXPmoLocQBVg/5h8Bn/dSiAKVA1dGXmYRBUqn8IgjjuhMGNcDUcAKqXyy4TH0x8KJEMsqli6OET9QHkoU5P2AJwooB791b8nklXMqb15GTxQQB2s6L0qnsI8oyO8pH6+cXqtEAe7ghBHhkIn1WKIASzv/DI5LikBPFKB89T7baaca1CovuR6ivnKigAlKTioST2kVsizbD9z9xJo4QRSAWldQyPlVJrUNMkUUgGOJtOnmOn1G/UK8kH4IUcAkt7SBqM9Z9e7DGlFAu/DxZhEFxGWD7Fx8Hrlyej0QBd7iDSxKRAGY4SJOWOF6Y4wwDpX7TfIYQhSgXK6tSuXZfBdUHh/WiAJ+F4eam0hW9vWJJta1OP5ZfURBaUVeLc/Vdn0ew4d5xjM5ETSEKFhuq+qSGzzaRB9R4A0fhhIFrKosfYdXW1vJyyvCEcyGjGdmGTTl+XPOakK5eeI5NfJIv+V8POPzZOyOn3n6v9Kfd9Pm03Gs/AlnEQX0W/lKTp8HfS6kbknWOlHAd8CvnADPmghz9C1e/1GL76+LzFMeJaKAlT9XM9dhipOXxVux9xEFs76hGE3k6YcQBd4vvsroldP+fT1RABHFHmFrQeijvfFUXkf+HYWRwjG6Oa2QVNqSXiwfX/m6wJWQ0hJKUPgzz4aA5DquiXKZhyggLww2vHBtCFGwlsczHo9z8/icFnBuluJceDaNsPQ3piil9CuJKECZ4cs4hCjA/c5QYbDoWT2eVbJiV36+LH65v3dtQpxcQaj0Igrwfe9dFmDhrLxLHSLpc6LgPe95j7KdfOELX+h8YFcjUTC0LjxRAGal1R0tMIUDNhMU1oRDiALilZZBKvucKGCQ7pVwiqfQryhQWXBp5WUWUYCPXqVV6N3drAeiAEWd3l2hx9Af677Ck08+2d/uPeY5WnpL+qFEQT6xzokC8sIHqGRDEwVMLEt7EMj9F/1Vyf+kyruaw9xX+5CJ9YYgCmgT++yzTwda3IDsbK5+9OfJpZwomOV6SO2fEKsbSRAFQqIe5hOI5SIK/MR9CFFAXfb59JULIV/3HC83UaD2Snj00Ue3wDKh8xsdU5aS4qBNsEoPPN5YQtaWly+FKMDPt38Oy9xL4uNwXFqqr3Qo1vL4nNeIAuqT+31EAc/DonSnnXbSYzqhX+1KXn1EAcv316rMQxSA15jxDNh5wwfSL4UoqBGJY+vIu+miTPpbNFFAviV3NmPLu5LiM44bSxSMHc/wvtrvRHUziyggXj6eEW4QBewhMY/o+YSziALilAwffB4ov3OrYX5TIuyJuxaFVX4eh7739PFqupgaRkOIAtJq7qFn+fw8UYA7G3Qw+R/pZhEFcgPt0+KdgLTsP5B/e1SGeYkC8u1b3aD8V0NY6qNr5VYdKlxuogCDTklOFKiuVfcq03ISBRe/+MUbvZ3K5EN0Rttvv33T5k499VR/K46XAYG12XsPAEoNPQ8HJG2i5IpE5VOyRhya56Lj8TFQuQhrHye/omAMUeCX7+s5G4Io4Fl+uZM2QOb6UKIA5l3CJFvlJxxKFKA0XykytC4WSRQw8cUSPxe/R4FwHUMUkKZvBcJYogDf+LDnXpjoqGyEWPnomVhLy3pPcWq/HZ/najveUESBNggXlvMSBSh1/GQOa2MpPag776+aZ+GrOBe/ogAiIlcQqoyE+PPM+zNvgUcc/G3iQ9j/cR2LG5bZrlWZhyhgOTOK+aHiJzaql5Ilo19RQLzaxLr03JwoqJVPz/ehiAKsS71PaFyIMLDuk/Xoegi/zx6/IUQBlktYzw+VvC6GEgX81r1FlZ5He6Dd+nLruOZCILcYqykC5XqI/BjD4EZviOTEOrjO6z5lyPPOrTjCmdBPYvPyeKIAC9sxyrOcKMjz1jmrCHx5akQBihLvytOnWQpRAIFBXjXLSvZh8s+6173u1fkmaVJNHH0z9W5rJeS9/Pedd62Jx4rjc5MoYD8SP37Ijz1JWHsf+i76sPy9OK8RBRhksZJJaYauKCD+WiMKNsR4hrqbhyhghR1zklxWElFAm8i/oewVqLbFuHktymolClQvpXDWN9Qrixm3sCKLv+te97pNfTNeKhGnQRRMJosiCtCB+O9E/tvyKwoYQ5fGRPmKAtqCJCcKSu2Ea+yBkm96zRyNOb5Pk5OIGPh5vR1x8xUFkF4lYU6u8Qy6u9qYqJQ2rs2HwDktY770qzaVb8T+eOgLfeYzn+n8EObJY+iz5o03D1HA5jFszDNEhiqnlZfHiI2aNGEZu6KAfFYCUZBbses9z41waF0MIQpwYVQiAJiw+L05hmwsrTrv22gwV3wwwOxbUcCS2lwZ4/2m8oHxm0HiKikXXJKwQZD+/Oa6KHZUbkIG92tRFkUU0BcyGdVfjtW8RAGbg+WW6ijfVWfewtT7l6XOSFdyj4SPdKXPN9lm3wNf74cffnj+Ko1Va04i+TQ63myzzabSrpUL+NjF2kPvSpjXk941/53S/3jBDybtprRJsM9fx4skClCUsGxVebNZak0gChWPEPcL6qPGbmbMM9YjUeDx43gIUUC8mkK+VFfUoX/OUKKANDkpyHcIVzQ+v/y4VIY8zhCigDQ1I4f8Geytomew5L/PxUSedjWd6x0JhxIFxGWVq4TfqL5L+OnPZShRwETXl6dEFOy///4TfP/7eP64RhRAOPJNwnVESSDKrnrVqzb51ibFOVHgn5sfl8ZDpeeutmuLGs/w3riCUrsp4TDPioLSeIa8ff1ASNEW/BgU13nHHntsqRjtta233npy05vetB3bYPClfHmPkkBMKg5hEAXnrMKYdzxTwtlfm4cooG5KK1f5LjLOVDvNQ+aENfH1vogVBcqPdqhyaGxFv1gat9XKtlquM+fwBiLCoFZ+3SdE/+EtoZmLCDf2z8tlqSsK2Kxa3xBfDvLVfIhQ91gN/bnPfS4vRnMuooCxlffscMwxx7TzbsZNjJ+8BFGwOKIgX+XqcebYEwUlt5bEGUsUMHcrtRVWYecrPvxeZLSpnCiQ4YPaG2FOFFDGkmjDedIMNa4p5RPXhiMQRIE1Nt9Yh0PXHeApjxNOOGFMFssadx6igPfALYuESQXWsfyh3PAyVDmtNMJIoQa/QRQIofnDoXUxiyhgMIGSnWW1uSVn/nEaQxRQ5zXJiYIhvj9xY/HjH/+4/fN5e7cMDFhyBZCPWzr2kzTKvRatNXnvRUyssXTaeOONe/vQeYkCsO/zUejrjv5J/QorCUokgY9fOvZKHpR2tLGSsDoGqxs9rxSuZaIA9xf5O88zscYCTda39CV77bVXB+78GZyXJpz5igI2h60poVk9Rx/H3yabbNJ5j9/+9red5/sTVqz4/saXIycK8k3kfD46DqJgfqKAelAd5kr4RRIFWtHCxIRnQhzmbVL16cM8Tl5GxfUrCkhTIwogqfS+hD7/t771rcpuTYV+zyjel7EsruVK4lcUENcTBR6vUr+QEwW4tytJThTQd/jvAytPMBzh+Sh6aC+ve93rOnVVIwpKz/PXICXJFxebtbFIjShgnxfKkq+cQhG01mQR4xkwwdrRjwVQ1OcyD1FAHebjGfkUZwUI9ST3lxBcXqnMykW/t44vj34rrKaQeAUmCsiSBFFwDirzrCigPnPDB3Kkz8EAIhdWYVCPpNPfENdDxK0RBcqnFGKxW3INS7l8/CFEAUphVq558Xn0HePady2K34vMv3/tXX0cjlmNgPC79+3iile84lQ/v1SiIN9Al+djcODdcFIWX0b0AGx6nYuIgtI416/Ux+jUr6wNomAxRAGr32bNuRdNFGAgmnuF8G2FFQhegijwaKz+47r2bvW/W+8b+Ebuj3sTZTd9Oh2vpD0K5iEKUNzgwkOi5WS8X+4Hd6hyWnkJI4VBFAiZpYd5XWC9VNpgahZRoLohxKrKT0yZqHo3DGOIAiyQazIPUVDKC8s8Taopf98zS+m5BtFHWt6T913LsoiJNVaQuZIix2xeooC+qOaT2T9DPp5x+YJyb6xAKmy++eZNvaMgYGXBLMmV0/53o2M2yaxNBGflv5LvL4oo8P5rwSwnooWjD72CXhiV6qI0sWbVAvWrPyn2lD9KNfrRMYIVldLzO9AquVl5BFEwP1EgvBXibkiyCKKA78jLX/7ypl69xRyrmfRMwtoeBT4Ox0slCljGrzZL6PNn9ZxcYAmDtRL69+R4yGbGxPNEQZ5HXhc5UVDDLicK6DtEFEAiQnLyLG/k4PfO4t48RMFnP/vZtr4///nP14o39Q2mL8rdlfj9xBjfqPzVTFfZjTHjGZQtvm1410OQb/4eCq9cFkUU4EqxthkjbWnW2AplJUpGXEB4CaLAozH7eBFEAXXhVzLn4xnGF75dcVwbH+bx8vGMX+GYz3NYacBYmDxop5Qrlzz/3MAx33OJ+Pn8n3F3PobK8+UctydafZmXYzWfl4iCvC78++XYiChgD638np93k8dSiYLXv/71E8gePYe5FXnmwvhVcQhL+0VCFPjV3HkePr1fVRBEQZkoqLn79jhyrD0K+K7770Lp+7RoouBWt7pVXs0dMp3y5YaleKXwbY6Vr/wdcMABnTam9xy6okDxGcOwUiZk+REIosAauBoe4VApbZxJ+tVOFOSdVhAF57SIfMM4BkkrRXKiIPe9rnKOIQrYPC9fBuk3Mx5DFORstMpDmBMFWCGMHVgysHrjG9/Y/pZRHp5xxhn+MTOPcSfAbxiCrc/VwcyMVkmEMRNr30dy7CfWuH268pWv3GCHdWcu8xIF+WbGeb6cY/HCagIGvo985CNLUXqvoQDCyo93giwYIiwZxu8jaZiQ85f7WxReDIrWmrBZLESk3pFwnhUFnihgBRP+vb34/HU8hCjAom+IFRuKGPYvUd6Etc2Mfbn8MWmw7qENoNQbKkEULIYoYGXPaaed1sI+L1GAsk4rSrxbyZVAFLQv99+D3IKe72VNiZ6nXU3n/nfJce0dPR58u71vW58H/UKubJ+XKJDrIcgiXGvoOYskCiAgvOFDXnZfl15xQFlKG0p6ooA4pW+1z3O1HY8Zz4whCnCnkss8RAHj5d13372TVR9RQER+22pbhF4Ym6vtB1HgkRl/vAiiwI9nqKsNQRQwzynNrdjXQO2G1a3Msbzc4ha3aO8TzxMFzJse9ahHde4TJycKyA83tXpOX1jyke7LsxqPS0RBbdUP75fjUyMKcCGWz3+XShTwfK2QpBzMmUqSEwWlFYtjiAJIK7lGDKKgTBSU6oFreXsRUcA9vnWae5b2i1k0UcAzc2F84suYEwXE994dfNzS8RCigDGg0tbmnHk543zpCHRHHkvPb9XkoMaWh0NfwLu68HmsNaJAkwuUIfmGrrlyGhz63Lx4nFj2hoUFEq6Hhra6ery8LuYlCrQhGgNJrfjwT90QRAHthI/QGME6jnQQW4973OMm3/nOd8Ykb5abX+ACF2hY8tKGphAHNUxHPWgFRR4zsfa/XY49UcArsVwf3EvkzEEHHdRRLM+7mXEOHe1Ty+6f9KQn5bcnRx555NQ1f4FBvdo7ZEHurgjFL/XurXuOO+64CdYVYOBXL7z//e9v3h+LIo8VqxNOP/10/9g1cbyIifWBBx44QXmCkos2kgvL9z2WHA8hCpaymTHuSfDDOUQgJok/D6kYRMHSiYKb3exm7fJ91Rd9gleCYNFUktr3kj6Aya3aXR9RUPpO8CylVZhbsas83vUQiseSCwjF9SF9rJ8I6jk+zlo41nspHEIU7Ljjjp1Xf+xjH9sQ/3ybSr/rpRIFuZED42X6A/68YoZ3gMzWPUJcTvQJCkC9O2EQBX1ojXOlyOaqHls/nsFtAu2l5kKGUsxDFJQMH5ZCFDz1qU9t34Fxh29bfi8xvtW8Uy7HH398O5ZR+8zjcI47JI8VxyXlVCntarm2yPGMsNoQREFNAe+JAsrDN80LJJPKSej7Ldq+v6fjPqIApSXp+COe0vhw6PfNl3MlH7MaRG549J5DiQJcOou8oZ8XdoSl+YInCkq6GOEESa6yEHrx36OhREGeB+Mrxl177723z7pz7J/PsQxo5iUKGM/V3A52HrwKTvjO8FvxGNWK7eNw7ImCWhpd9+PDoXsUeEO7fDNj5evDsUSBb+Mc59/QIUQB30vhEkSBr43lPe72JMv7rBWVuxpbHg4tZD7BUD5rjSgAj1e84hVFC6V8sg0GQ4kC77tutRIFuARYKZLXBRNmruUya0UBPgupb1nM5ek9UcDy1pLFNHno96CwZPWivPPJNmnGEgVsjoO/11yZD4HAhCrfbEfPJkShjM9h3sW3S8VhwM9HDdcTa0lQVNBOVEeENfFxOPYT61oaf90PChZBFDDJxVLq0Y9+dNNe/bM4xj90aUmm4rFsWu8OWZBvtkQ8XLDxrn55uFcwKC8f5haApPcbbfu4q/l4nok1hEDuzouJDQr3kpSW6s9LFNCfYSmeC66zGEj79n2Xu9wljzZ1zobODFpLFlf0N/vtt99UGn8hiIL5iQK+T/xhzVgSVryoPscSBYzflJYQoo/65G/77bfv3OO+7nklNGXzeQwhCmqTudL7cQ3rLf8Mjtea5O83D1EAJn2EcT6Ozy2+hWnuekjjo9LYJS937Ry/9FrFouf4EJJDaR/wgAdUfdSTJlYUnO3rW9904ebx9Me6r7A0nsGtgaxhfVqO/XiGPGpzAZQvekaNKGAVDG4+S5KPJ3wc+h7lPStE2aa+ilDixzMQWSUJouAcVJ797Gd3MM/3KGA8o+9Tvhks8zGvrKXO/NjynKdMk80110PzEgW0a8pJHzSr7XCfFbP5s1hNxX6Gt7nNbTou12gvT3nKU6byJY+1JqwK8PixEqMmPl5udFlLo+ueKMA4qiR8i9inxD/Hx/NtbyhRsMcee7RZYCTFnhfKPyefFFH3FYooYAXGLrvs0qbnPvOwkmC0p/S4wVpLku8XUXs3vT/hIx7xiN6xQp6HJwpYJc1K21zyzYx9XQwhCpjH+zLmKwoYI0EqKU7+/C233LK9xz5As1aB52UKoiBHdPnO197sYiBWarx5ODB5Ey1Py/nYCd+Y542NO88eBbnrob5n4hsXH3Qehw1BFOASx1uMe7cftQ0BDznkkE45/aQTn29s7qb3KPnuA4fc9VAfNhv6Xk4U8C6luphFFMwqtycKeEZps6ylEgUMtvOll33levCDH9xYJpdWQGB9STkZoJQEAoHNo4ijjeTyeEygWOK7FgVLbt5df7V31H1CBm4lv6e1tFz3E+uhREFNEciAGFchlIWVDCW5+93v3twv3eMa+3fonbDEKwlEAb491Rax6LzGNa7Rpiul4VruyzyIgrPbF+6FxsgiiAIms0ye+K7Rx5f6CFajqC0Q8t2sKX4oPysWIKEYaJeEPGqTOcUPomB+okAY1sJFEgW+XfQd44pME2L6Cx93HqIAhSftVn+eiOC9S0TBzjvvXINkVV73GHLsx2z+heR+hTjgNkZyouDSl750MXk+bloEUUA/kq9i8w/379/XH5EmiIKzkZtnPAPOJaLA10V+jFJjSP30EQUYOSgPXAeVSOecKNhuu+3aoowhCvQchcpkHqIAEry2P4vyXW3hPIYPuJ4da+nsN6imLs4tokD1s++++7ZtUG2jFJbGM1q1AKGZC3PAnCxYD0RBn0Gax3UsUcBeAfJiUaoL8M/dQL3nPe/pVMs8RIHfo+Coo47qtJWa62H/nrQB2oKkTzmtOFiby3IcZXLu/ljxVms4D1Hwjne8Y9Tr4gLR75dS0ov5usDFod/rKlfKlx7u65njnCh405ve1GkveR6eKIDYmCU3vvGNO/kFUTALscXdD6LAGrhv8GOg9en88Zg8ljNuvnS59nF6yEMe0mIwhiig7PnHqaSc1jt6jLzlNh2UHxD7j5PSEkqZn2+s4t+z1CGSNicKuOaFj6/KtxqJApQTKBP0DoSluvATXpQQnkX2eNSO5yEKcMvi3bfkeaP49eX2fn7zuPk5G8aysqG2X0QfUYCFMQo/PTuIgvrnQBgR5lbheZ2UzuchCkr5cM0ToPMSBX4QVSIKGDgxEMaKRvLe9763bSvgUJPcd+laJAqwhPVtojRoY3Dr9zLYEETBfe5znw6JxUaPvpy4CmIJtJecKCB+zVoKKzzaBXH8wNrnx73aZE7x1iNRkPfzuD4riRQQ4IiLwrHfqKUQBXynIBHzP75JlCf/Y48LxZXybBFEge+feGa+6qZEFPRZp5dwXunXMODweJeIAkhnNgkmHnVx5plnjnotFPWsRtRzakSB7hOijNbKJvoA1X8eMt726Sinj1NTEuoFfNpZREG+EmY97lEAbvMQBdRTrS9XXZTCIfXjiQLvlhGlndqt8il9Q/28iHh+xTr9om9P/thb/pIOQxl/X+8zD1GwVsczUk6CV6kuwMyvKBg7niH9PETBnnvu2SFmWE2rTe1L4xme47+hvE9tPOOJAlZNqY0861nP6vRd+XjGu/crEQWUgfkU5DXP5289EAVDXQ/VdDHgVhPtF0m/UTJ8m6WLOTeIAr+ZMe/lldO0idLYbogupobRarjO70Kr1cGgJvrd8NvV2LIWt3Rd+waST0kv5utChg/Khzksq2lVBl33oe4RPu95z+uQnsybcze8Pi3HIgow1PRkUh5P50EUCIkNH9Zb6YYvywZ9om/k/nhMIXw6fzwmj+WO6yecpY+THyjkG2INKRsWmr5DKCmnycdPZBhs5YIVLspecCwRBfIFyGBu2223zZNPpBAqdYhE9kQBcUui5W5DiIKVyHIPqQsRBVjJ77TTTiUYZl7T5q/U1awVBbSN0gTfPyRXIA0hCpjge4sqFJIa5PqQMuIPMhd8rPrf7KzjtbqiAFzYcEht309mhRl4Cp+99tpLl0eHvi/CNVAuuH7Sc0qkDYowP5lT3Fr4k5/8JH9EMyDx5ail1XVPFDDJUx/F/Zp4ogAiquTyppZ2NV3neyGcShNrr+TAr+o8kk+spaDzefHbpBxMoPL+X+VTmE+saWcs69V9wpLrIRRJWHz6eH5irT4HMpvf0ixZj0QBvwsUscJwFlHANwqXK/MIhBHPmeV6CEtsVrANkXylUN/kDZdWes9ZKwpok7nkfdQQoiDPY7WfYwACNsKxNI7wE+4ttthirldmhRzthOfMIgoYZwz1tQ2hrrIT0j8NFU+sk3YWUUC+9LF63iyigO/oNttsM7Q4qyqeH8/UCi6c+J7nlpC1NPl1/xst1Y8fz+RzDk8U0C5Kylbcb/oV22O+od4P9j3ucY+86J3zxzzmMU3bHOJ6qORqtJPZKj7xY8vSeIZX80QB3/qxgnLOGyfVyEK1T4wSmLtK/NhScUrK6VlEQb5HAXl5sow+UfkT5ht64+ZV90ttV+VlPKZ4a5Eo4D09IfzNb35Tr94JvTFjjbTpJKicCMu+/SKIk7vgVXasSKKd446mpJxFYaxnQEb5lVb5igLl6cMh3h0OPvjg9hm5HgWXWFII49JqLYt0MSU3UNKXbbTRRhPcnM4r0otB2Pk5td8vIh9b6lkYUPFtoj2UjFDUTuijWCXhhT1xdF+hv++NM9i8e5bQLjBiVl6EtT56Vl5xfzwCdW3H+LxWRQqUqZ/+9Kc7Dc43Pu4N2TSESYtP54/JA9Z/JQiKP/kJY5CT+9z0RIEfKIwpO8ocLYurEQVYX4ARg13ceZTkJS95SROnRGiIKGADwJLATGPlkCuKFFdEAcvUGWyVBAKCMpaIAvLHsoP7N7nJTaasUkv5nRvXUHqoLeZ1ccopp0y0xLb0cRpaXthjLXUvEQX406QMMNqsJpglY4kCXxd6176wRBTgs68vTX5vLRMF1A9KFt4ZFxpejjnmmGbFBvdQDPuVQD7ekGM/WM6JAgYimlSwYihXwtEne7c/ef2UznOi4NRTT203Py7FL13zRAHv6C3wagSAVyiu5Yk1eAgzLCe9tSOu0PD3rft5XZB2iDDg9Bsz5kQBpDKTViY/KDxy0fMV5n522ZBW9wgZmJeI7NztnE+THwdRkNfCOee4DMQfKZjNIgrwfzyvsKoApS4THfqwXERA9Sk58jT+d0358z7Kx2cCLPdojGv8JI147Mskq1/2PsjFKyF5lp/MQZLjtsa3uzvd6U55FmvinHH0pptu2rzrLKJgKS+82267Nb99DBvyPh+Xc2DNSrbaBtalZ29oouC0005r2wQrP721JkQmqy/VZoYs9S+902q5pvFMqc3wDuCw1PEMq1dkWb3rrrtOKd48UZD//imDFGL0EyXBrY3qi3DMN3QMUcCzGd/yDcXnei4f/ehHm3Jg+dnnWiVPt9rOWWEtvEtKKJRrENfEAd95BcWfnpOPR5Sn7uNW1cs8REHJleIYoqA0npmHKJiX9PfvvxKP+X1I/0G9lUSroEt1UYpfu8YKS56BrgLXnBJ0NyIV+V7m3zDFI9S+FOzxxjhEgutEtTvmgfn8hnOuK47SKTzhhBNag030PRACJcElEkSF8kFfpj/Ia10vpV1L13DLxPgUZb7eXyG/OcavjGOXIpBBwpPnKX/qgOu029ytpX+edIdXvepV27TKQ/kyrsjFj/MVT+kItd8XqwqGyIMe9KD2PciPb3fJVd+QvCLOeATKvdr4fFZ8CjpO3AbQ4NVwayGDv9LkksavjYq8pVMpH/zo55sZnVsgMRhRGf1AkMGCPhr8EPvcw8wquywk995776moTJhQLGNJkSsIfWTKCW6UFZwlLKnToFrXSiF+Q2FpPavPwIq8sDBkIIhSuk94NgwnCioJrgSk9GKAWFrxoLjndghW6tx9XfARF4PNOy71A8RAmnz4Pek3oZDrtQ10hA8WD4qfW68wade9/CNGG+U+zxj6lxMFuJoZmlbxUMysZTnwwAMbS2gGssKeUMsXsbQsEXhjMGFjaVn6Mmnwz5GFAQNFNlnOJR8oqF76Qj+x5jebW1n1peUeg/HTTz+9UxQmBVJcMbHmHfxSfG9Fz+Q7H2x3MlsDJ95tnTaWBhO/dJ1BYcl6aejrY4Un5bKffPAt0zLlmjWk2pXq2k/MWVWEMlr3CCFBc8Fa1MeZdVyaWPs8Ib3ok3w+a1XR699bx9rkDIsl+gQvTFZFDPnr8xzL8IDxXC5gj9U2VnJDBKWriEzVG31mn6DoExnw/Oc/v43KOFJKqdrmh895znM67cMTBfn3cqljt7ZgK/Tg6KOPbgwcUMZ6C1yPb8kVw9jX0beO9ue/TVid8zeEJMCSX2mpW7UVQvoo3SPsG4vOs6IAIh6LUT2TVS0IJHy+amosNqstvh/PsCmxFxRqixjPkCdtU3gzB/L1K+OmBz7wga2rKl8O+YEuEQUo/sZ8QyEi/LO9UQXjEN3zZL4vi4hHxu2l8cwmm2zSuym4z2s1H2s8wyoMiDcvGtstcjxD28lFKxchiw8//PDO7XmIgtIKyTFEAf1uLp4oyDczJi5jK9qcn3Pmeaylc1ygSreUuzJFKYvSd+g3pA8X+gXNhWiH+l2//OUvb/oh+hL6pFkil2iMQ5SHrMf5/uXzbuWHgQUu/mi3SqdQFt8Y2/hVMErrQ76T+TdO/SjhIr7n/nkr9VgGtP7ddcz4danCd8G7EFLehJAEuNPtE/ajYdzi0+mY63h1OOKII4pZaJyv+HmIQW7NaDfPUG1eefBNDdlwCEx/pTbcszfok1AeeysLNbhSyOSutCJAA4VSmvwaio2aNcsGfXF7GMouPl58tBm8slkMf9oZHQVPyeXImHLyrlLmKH+FDDLB58gjj5yZJQpksc1KL2WQV3yXMsLig4Ee76m0sqLig+iX0ZXSc00KcJQLygNLVdUvKzBWupTqwrf9WR/xoe+XW+MKIwZFrCroE4+p0pVCPnJeWI5ditd3LScKxvyOybe2AsaXay0c5xs7ekxZgbEIwV1L/tHXc1DMY/Vfkloapc1DBjBeCYlyDmVsHq92Tt/43e9+t1SUZlmvNsAmPUvQ1VfIDRuWN0MG7MUHrKKLv/vd7xq3CTUcGQx6wmbeV4NwkdWWsGbliZ5bcx9Df+GVrigAlF4kufLwJIQvJ/2Z4gwJa0SBnlsirPjm6T5hyQLVl2m1H+MeBCz5Xvv3RqnF9VpdjH1v8kLh4p/BMdeHLG1nokR8LDtJk//5fEsbZfs9fRRXVoF5H5W/2/77798+jzaj9L4MKKOXOnbLn7sSz3l33huFt3DYfPPNm2tgPO9qWP+ufauG6O9nCUS6d//j66l03OfyJleilFzblMqDlakU1IydwMqToRCnuSKrlM9auKbxDAo8tRlCFBwbYjxDnePyoaacB2O+W5AWvnwca6Nj+ijqa9Y3FFckpTaWX8NQg29iSRjnEr80nimtHC7lsdqv+fEM41FfL+q3WVm2VGE8I8WyN06grmkP1AMr13PJxzPEy10PMc/W+BSDxpLSt48ogIDVShnyLwmKXu7pj/mlx8oTlsRZ1JyzVJaVcg1ChndFUe6xUF0MdVk363343uckNO5faDtDjVOZGxGf8bnqkPk812orPVUujG2Ip3QKGc9wnfn1EMElY54P78W1pRitDnn2Solz6KGHNu8LdsKRcIhRwtB3QC8Gpn7+yzmkzxDBSMWvpKd8nHvjlVo+GK6KQNL70Y/yfMo1VFiFIEMO5ko111pD84t44xA4D9GtAteFmIVAskHbzHe1iWUyy/apeGaxk2yp1tT10gVjCpOxu6Vb59o13t/8yydTmrVlsAFmMuubZMuf2mvzHtjmc8kmtMkGW1NZ2Mcn2cBr6nrpglm/JyMH2lv20U024E42eEn2QWyvlw5siXUyNjoZU9reNoVSsiWzyaxs2mu1A1vWn0xJkWzy2Ylig+dk1h3JLCmSdVideyvxpFYXNhlIpqRPtgHwkottKy2Sfeia/HxmZumbbFmjvzR1/P3vfz9RV7PEJt7JNnFqo9FdGVPdng85MF+LyVwudaLaB6xz3ndig+C+22vqXg2XRWJgLrGSTVSmcLMBQDIF+9R1LpjSPtkAuXivdNEUjskmSZ1bZsGZbHDSuVY74TfOb70m9FGmzE20Y/OT3Uaz1VOJ97DVU8kmeu31tXxAvVA/ppBP5qajeVV+s6aoaeoTPBYhRvYn+nJTCrbZmdVNMhI49bVPmxQls65NZkmabIPlNq0OzHIz7bjjjk2fZVZVutyGtros0deVxFa/JFMit7fMQr1pN6bgaa/pwAa3zTfQLMGSrVDT5WTEdnvMwSL76E7GK+jEFJrJVhUlU65PlcomSYlvfqkupiLPuEB/Rts0C7pOTCPTk5F6yVYqdq7nJ7e//e0TcWeJKbCTKfYTY0cvpuBLZl2ZzAKqCXXPNuFNtN28j9J9QlMKNfgwdjGrvfaWKR6SWSk257a6aSFjtzbzFXqg8YIpY5JZoSV+X+bapSmtrQBNZq25kJLTXuhnbLVLm5+tImvqlb6nT5gbMEcYKjaBTqYULEY3ZV0y5WwzDn71q1+dzIozGXlQjJtfpL3R7vgugRtiPsaTGcEkM+ZJtmowT7Jmz83SN5kyrPN+fKPM5UHn2lJONJ6hzdB2ECOxkm2snJg3mJuE3uxpc6YISbbKt41nZHMyQ4MmLXnMktq4rZSO346thizdSmbNHuMZG8+Y+8FkCs8pjJhbmsFab789lahygTEJfQrfOc13zVAm2QqgZGRWMmPFRN+WC+MZW42SzGituUUetsdKG42xNW0S4fta6rdsZVYyv+LJVme36dQueD7lsFUmyZR61bGVxjNtBpUD8yLQzBEX8T2vPGJFXEavYkZpxXkK3xBzm7ywcua6KObz9DljxQy3EmMxxNy1Ne2uORnwL+9zSnOuAdkkn896Gc/kuJgbu45ebmxd5PmVzv38t2++VEqLXsz2jmxv0V+Zl5D2vO+A3wXvJ2Ecw3hmrGjObYZbybxmjE0e8ZeAwLoiCpaA05pJyiTL2Nr2fYz9TvwtSmyJPiYIU9kxKa8NTqci2wXzcd1eHltG8x2czJd1m54BCp3LUEERhRLQCx/iRU1Gfb7LeVyqC95hESSByk1bok15QTEfEgisBwRQIDNxk0AQMMlbj0KfKSX+cvWX/rsAxgxWUaoMkfy7oDSQz36iretDwjH1z3eRPplnecI7f6dF99FD3uPciKP2glEFAoGN0cKi338p36h8vFTDadYYhT7Ck01j2hxjGdquhP6FfmY9isY0Y8d0Y7DK28vYseuYZ/XFpV9Yynv6tksfOXRi31em1XYv758p/3KNTz3eY+sNUhBljJflKqd/Rn6c47VexzMo0m1FTjKr2wYiFFNmrd18t+cdK+RYc85vXN8/3cfQCkKvr/5pL7YqL0GqlwTFNMrAvjwYq0F6mHXwVBYYfUAs0o5rwngGgsss5RvSAQMIMEIg2G0lQ3O86O95k+kK/cf3CUNJGTwxnmFcc259Q1YoTFGsQCAQWEUIBFGwiiorihoIBAKBQCAQCAQCgUAgEAgEAoFAIBAIBAKBwFIQwNrdXPM2K2BQ/ocEAoFAIBAIBAIgEERBtINAIBAIBAKBQCAQCAQCgUAgEAgEAoFAIBAIBAKBQCAQCAQCgUBgHSMQRME6rvx49UAgEAgEAoFAIBAIBAKBQCAQCAQCgUAgEAgEAoFAIBAIBAKBQCCIgmgDgUAgEAgEAoFAIBAIBAKBQCAQCAQCgUAgEAgEAoFAIBAIBAKBwDpGIIiCdVz58eqBQCAQCAQCgUAgEAgEAoFAIBAIBAKBQCAQCAQCgUAgEAgEAoFAEAXRBgKBQCAQCAQCgUAgEAgEAoFAIBAIBAKBQCAQCAQCgUAgEAgEAoF1jEAQBeu48uPVA4FAIBAIBAKBQCAQCAQCgUAgEAgEAoFAIBAIBAKBQCAQCAQCgSAKog0EAoFAIBAIBAKBQCAQCAQCgUAgEAgEAoFAIBAIBAKBQCAQCAQC6xiBIArWceXHqwcCgUAgEAgEAoFAIBAIBAKBQCAQCAQCgUAgEAgEAoFAIBAIBAJBFEQbCAQCgUAgEAgEAoFAIBAIBAKBQCAQCAQCgUAgEAgEAoFAIBAIBNYxAkEUrOPKj1cPBAKBQCAQCAQCgUAgEAgEAoFAIBAIBAKBQCAQCAQCgUAgEAgEgij4bxuYTCbpPOc5z+AWQfyajMmnlkdcDwQCgUAgEAgEAoFAIBAIBAKBQCAQCAQCgUAgEAgEQEB6qNWqc1L589pcre+Tv8dKOs+x3pAYn5vPXkl1sFrLsu6Jgl//+tfpV7/6VbrPfe6T3ve+96Ub3/jGM+vyRz/6UbrNbW6TfvnLXxbjnnjiieliF7tYusY1rlG8HxcDgUAgEFjvCPzgBz9If/7zn1sYLnvZy6YrXvGK7fmsA/pt+m8vl770pdNVrnIVf6n3+Le//W36+c9/3sa5wAUukK53veu150MOzjzzzHT66ae3UYd8Q9rIcTAXAn/4wx/S3/72t7TJJpvMlX5Rif7+978344erXvWqi8oy8gkEqgicdNJJ6fznP3+67nWvW40TN5aOwO9+97v0s5/9rMnoBje4QTrf+c43KtNvfetbU/Hn+S7wfeQ7eeUrXzld5jKXmcozLqwsBL7zne+kf//73+niF794uvrVrz66cD/+8Y/TH//4x8Zo7UY3utHo9JEgEAgE1j4CmnM8+clPTp///OcTOieEbwTfinnk29/+dkM8XOISl0hXu9rVZmahb9wHPvCBRHl23nnnJg3fSr6ZfcK3lW/sFltskf7yl79MRT3++OPTzW9+86nrcWE+BMCatnLUUUc1GTDXPuaYYwbrKL/73e+m61znOsWHU/f//Oc/0+Uud7ni/R/+8Idp8803T7/5zW/a+8973vPSAx7wgKad1MZW//jHP9Kpp56aLn/5y3fmebS7S17ykinmXC2cy36wbomCs846K33oQx9K//u//5ve9a53tUDnzFd7ww5o8F/96lfTfvvtl775zW/6W1PHDPIOP/zwdItb3GLqXlwIBAKBQGA9I3Dsscemhz3sYc1AQDjc8573TA95yEPSXe9615lKkZ/85Cdp1113Te9///uVvAnvcIc7pP/5n/8ZpOyHaNh9992bflqZbLzxxulVr3pVuv71r59udrOb6XIx5Fvxjne8I335y19Or371q9s4fE/uf//7t+dxsDgE3vnOd6b//Oc/zSCXNnC/+92vyfxBD3rQqIdowEyiW93qVmnTTTcdlf5jH/tY+v3vf9+QTO9+97vT0572tHT7298+/b//9/9G5RORNwwCGHd85StfaR82pr28973vTUxacnngAx+Yznve8+aXi+cf/vCH05/+9KfOva222mowMcqk7vvf/3561KMe1SghX/GKVzSTrJve9KadPONkaQhQz9T3pz71qfSWt7ylyewNb3hDMwneYYcdZmaufuHBD37wVNy3v/3tCSL7bne729Q9f+Gzn/1sa4R08sknp5e85CVNvW+zzTbpvve9b7rgBS/oow86pq/80pe+lLbccstRRPqgzCNS+vrXv56+973vpcc+9rGN8cNNbnKTtMceezQKkmte85q9CEF6/9///V8T5+CDD06MjTBYYP6IoDAba7zQJJzjH0qfj370o52UY/rKTsI4GYUAilqUtGtBAYYBz6c//enm/em3akrEUQBF5AYBxp0oWl/72tdOIXLnO985ve51r6sqdacS/PfCxz/+8XSve92rUfjuuOOOjdFsLS7XGc8QvyQXuchFEuQB9V4SlL9PfOITE985RP0LJKvXq/EM5oQhS0MABf1znvOc9OY3v7mT0VAdJXOuZzzjGemAAw5o0vt5Dm3x+c9/fjOm4HvnBQOHr33ta+mlL31pQrmveuY7yfcSeeMb39j0Dfe+97190uaY8e61r33txLgLUkHC2ApD7ac85Sm61ISQZOgOQhaPwLojCuhcsSCFYaNDzaVGFJDmCU94QkMu5Glq57e+9a2bzhxFREggEAgEAoFAasjWXXbZJWE1UhKUYvSdNWESQl8skuDpT396QsFPH03/vvXWWzdhzQKCfLHUfPzjH5+OPPLIZiCiPpoBOLLbbrs1hHBzUvn33Oc+N+27775Td5nkkx6SmJVqIYtB4DWveU166lOf2hAFeY7UGwq1mhx33HFteyHOPvvs00ZFccdYYKgFKMQA1jn5ahaUeK9//esT1jolUdsq3Std23vvvUuX49pIBOgXmJh+8IMfbFPy24XUoQ/oE5TEtDlWjuQCyciKFvqfPnnb297W5MGkystOO+2UrnWta6VZ9QwRSX95wgkn+OTNZIn+bhah2UkUJ70IPPOZz0wHHXTQVBxWCL/yla9Mj3zkI6fu6QL9ApNXCOia0F4gomtEMgpj+haMkkrChP3AAw8s3ape899LiFX6KL6XIYtBAGXIk570pOJ4Zrvttmvw7rPypQ+in0GxBnmIsCrhhS98YXM8dDyDQgZB6ZKPn77whS8klIGU80pXulITL//H94m2+6Y3valzi74SifFMB5aFnWhcQB3xu8Qae9Y3oe/hfOcYQyND8qHf8gpa5Y1i74Y3vKFOR4VHH310utOd7tSk4b1QLoYsHQH6BfoLlL4oRSF+EQjuF7/4xc3xtttu24xnGVsMFeY/jJGRWUQBcya+cxg+7LXXXk0a/4/2zNiK71yuAEb5y1jsk5/8ZJtEOjcMOeifNM7ht8A3t0S6t4njoBcBVl3TXo444oiG2MGyH8FQ+mUve1nabLPNEvMqzX9LmTGf/de//tXeYk6LIR2i7wXfnpwooI0+5jGPadOpnmln1LP6KFbfUc+PeMQj2rgcMOYtkWGdSO6E75PasLsch4tAwCpv3YhZYU0udalLTQy36l8JDOuEJ3e84x07aWwwNbHVCBP7sXWu53nbALCUZVwLBAKBQGDdIWCWBROztmv6TBtcNH0o/aj+bFI8sVUBE1PMVbExy6u2zzVLiYkNepq4poibmGV3c8+WtE7MkqKahymHm3g2kZ+YtXEbj36dPtwsGSaf+cxn2uulA+KZcrktu95B3wCz/i0li2tzIGCWlhNbbtrUjXBWaJOSifnbnJhCt5qzDVqbtKobH9pAenLGGWdU0/ob73nPeybm2qrJy1wVtnVv1uXNNdpvTfwzhxzX8onrwxGwJdHN2M2UFm1d0W7A3yyQJrYSqJqZTVKaOGYJ3klLXqo/W4lSTc+Nt771rZMrXOEKTXy1V0Kzkmrz6MvAJs0Ts/xq4r785S9vy2GT8eaaTY4mZrnVl0XcG4iAkQANpqaoa3FWnVHfZhU7oR8pSa1fIP1tb3vbtq7J56EPfWgpi8knPvGJiVmft3H1bEJ9r0hPOceIb6+kNzcCY5JH3B4EGItoPGNGA512o/bUN54xRVpb36boa59kCsGJEULtvVnjGVPYtHFtldGEfP0fbZq6N0VK+wx/YORUc79vPGOW7s37+XRxvDQEzLigrTfqR398H+YVU8K1+czKw/dberZCI5uaNjQrj/y+rZCZ3O52t2vLYERBHiXO50TArPhbXNE9SRjnmKeL9h7fHOZDQ+SQQw7p6MWMKOhNprHLhS50oWI8tR/6ko985COdOEYQtGVUPB+Bb6OuExqpOWH8FTIfAve4xz0aPBk/+HGiEQiTF73oRc09MzSZnHLKKcUH2Kr9Zm7l6yQ/Rjeajyls1ciEfH1c/wAjizr3jPTyt5tjn3bWsbnjnBg5OZVHXFgMAvgkWzdijFWncZYaXwkMflQ+LpMFOmbkr3/96+S0006bPPzhD+/EUfwgCkqIxrVAIBBYbwjYKq5m4EffaNbfTd+ZY6DJNQqTmqAYJg+z5G1JAsU97LDD2n7Y/Gzqcic0K4omji1fnCIT6NelVDbfiBMUASVhYEMZUBLkIiLDLCUmEA8hS0PAXElNwFLf1Dw3KUHMJceEgW1JzO9z853mW029Ki9Cs6gpJZm6ZkvpG8UxaWxZdOe+7XUxUZsw//GdezrxzxxyrHQRzo8A/YhZRU5QpHkxC8qmDZirh8mhhx7qbzXH5vZjwj1bdj1BaeeFvKS8N2urCZOekphl58RczTTPoe14gZhCgUg7MNci/lZ7bJbgbX+JEpKxpsRWRE2e/exnN+khrsziS7cinAMB5gZMNiEjf/rTn07loN8r92kTuUB6E8fcmea3JraXWYcAoC8zq/6peLYMv8mDfMy6snOftmBWf819ykl5h4rKrjCf1A/NJ+J1EfDjGbA1X+GdCCjqpAg2P9yde5xIiaN68UQB9809Q9seiFMbzxDXEwXKLw/333//CXPZkvANNTdqE3NRNXVb4xnyMyvfqfecShAXBiGw/fbbN0o428uwHZswPsFIBaxpH2PFVq813y3VfV/6fDzDs/kzS/BOu6uNZ2p5oyDW8wmDKKghNf66cEVZnxMBtvKwgzvfnVmCfsqPrcm/jyiAvLzoRS/aPMdWBxSzt5XibTloS17GEgWU54UvfKHPIo5HIKD2Yivwp1L5usjHG4pse+9NbA+Btj6Vn0JbWTA1tiatuWifSnPLW95S2TZjZuVBWCIKMNTzcfqOmfuFLB8C64ooEIyavJUanuL4kMHVhS984eYPy8aS2FKsaqOmAw8JBAKBQGA9I8CgQ32uuXopQiGigHheMabIWI4rj3xiTRwmSihSFCfPg74cy1Dumz9PZdsJsYJR+lLfbf4Sm/tMrEuCEk/pUSDlisZSmrhWRgAFqC2fb/FkdV9JhDd1IxK/FE/XFJ9wCFHApMinwdI7FymFUB6XFDI+/axj8xWdZx/nIxBgRRLW/uCM1X0uEEeqAxRo+W/UlkI397/4xS/mSZtzJj1KT2h+WjvxyM+TluaXtXOfE1mJo3wutRdzP9M+AyVyLlJOqxz5/TgfhgB9irl9abBmblASc1/V1gUrTXx7oY+C+KYevvGNb5SSJHCUsAAAQABJREFUT8zHfJueeMT35A4TddUj4S9+8YtiPpq7lCbWeQLalP9eki8T6lJbzNPG+WwE/HiGNlGSvvGMbW7dqXPqh1Vqkpwo4H5NuMd4RPNUjrmm8z333LOWdDJrPAPJsdFGG7VltX04qnnFjdkIMD4xtz4tnqUU1B1/Q8cz5PG5z32uzVPpS3lzDeti4rAityQoZ5VHbTxTSsd4W+kUBlFQQmr8NQgbYWr7u01lgHKWulIcv1J6KrJd4PuDAYLiK+wjCrSSkbg1gcBQXjlRgPLXlzHPJ19RwP0gCmpI9183d3dtPcwiCsDZXEkVM2Q+PVbMrdBUPVMeSb6igOeb20fdbkJIS0gKvmEl4wzG3KTjjzF0yPIhUP+1L98zV0TOamB5OG/hgiiYF7lIFwgEAusBAd/XDiEKzMdmBxYs27zio0QUkECWtqUBBOSAyjGEKCCud4P0s5/9rFUqDSEKSB8T6041jjrBcl/1RTiLKCCO7T8w8xk+zyFEge2H0ZYDK/WSVa6IAvIuWYkz6GU5f+nPTwKx0qkN2me+WERoEDA/qm19zSIKqC/bvLaDnIgCVgQx6cllFlFw4oknts+HsECpmAuuslDc8nzz4ZzfbtNzv0QUQERg4ct9/kLmQ4AJqjAcQhQQ11vgsYpA6SGqaS/Uv5ecKCC+X32wHETBLEW0L18cj0dAdU44hCjIxzO2R0nbbsgDRcpnP/vZtiBjiQI/nnn0ox/dfGfazHoOZhEFJKVN631jPNMD5oBbubviUhJhTThkPAP5wMpLn47jmowhCsiH8UnNglzPwH0J7vzyMgRRIISWFvoxYokoIHdWCHj8a09kToMrbh9Xx0OJAvqEk046aeoRfUQBkY866qjOGNhnkBMFfI9p1yHjEVgEUcCcm3nLPGIbWk9sT6amjeGGyEtOFKDoxwWWF+ZcuM+riScKanHi+mIQqH9JFpP/is1FnWIezlvgGlGArziYsZBAIBAIBNYrAu94xzs6g9IhRAEuYrzLjlzxsaGIAu8+SH4d+W4MJQpQRLHKIGQ8AstBFGCd4r/7Q4gCHx9lYEk8UXA1c3uVu6JgiXdN/DLbmhV7LW1cn0ZARAG/0ZJFml9RQN16ogBr7nzC+q53vavzkFlEgSzMyRsf8zXRfhc5UcBk2re5ElFAnr6c3hq59ry43kUA63qt7ADvpRIFqjOIAS+LIApso+PW7cOsFQVYF6ttqUyE0UZ8rSzt2OM6D1HA0+UOF3ctKFa8LIUo8PnMOg6iYBZCi70/hCjYeeed2/6fcUXJJZQvFXvt+PaoYx/HH4souOc97zk59NBDJ7hO9MI3U3korCmnlY79mRRXIe49S0YVShPhMAQYH2qvI7Ct1cVQosDvf6K6UjiUKCA+/VZOBDGe5h7Ehh9XDXlTP55BeZyvSBiSR8SZNPsdafUhdTFkRUHJHaL2GaCP8H9DVzyzvwTfuNxNlicKLnKRi0wOOOCAqWqj3EEUTMFyrlwIosAaIw1Sf/PWQo0oiD0K5kU00gUCgcBaQcAPculrhxAF+UBhqUQBShI25FNf7y3wPM7e9ZDi6v48RAF5lPxeK88IywjgA5pJi+qAcMiKApSuWMLUhA3SfJ7LQRSQv5/M4T4piIJajSz2OhavcjtU812KRZ0fs93//vefQB4gKGXydse+KF76iIL//Oc/nfY1hCjA+ouNJSWXvexlO3kMIQpy5bTyirCOwFve8pYOzvMQBVjaonDzfUpeFzlRQHxvoZuvKGBi/4IXvKBT8C233LJ5BgoU31Y6kewE5Uz+PJUtiIIcrfnO99prr059z0sU8HSUJH51iUqUEwW5ezPFI6R+a+MZH690LKKA1ZolhQ3f3Ic85CHNM9hMFZdoIfMh8J3vfGei37F+k6WccG2m+4Q5ieTT+DGpT8NxTUQUKD57LHp3amOJAqx//dha+dbG+bVyxfUyAt4IBWz92NKnyImC/BuiuKqfUjiGKCA9e0BhDKU/rrHvBj7wxwhGYaymVZn4NofMh4D2SxOWQ4gC4uYiokD5KMSlHvUN4TSPeKKgtmKEZ9WIAlw8brHFFk1b2WOPPeYpQqQZgcB0yxiReDVHVYPPw3neCcUSFoR5XjTy0pLzeZ4RaQKBQCAQWK0InFtEAf4VsRjlL++jaxPrIApWRivDx2r+TR1CFJCmb2J9bhAFtL0hRAHuaCBIQuZHgMmx2k2NKCD3vs3/5HpI+Sw3UcBz/GRuHqKATQYhpEKGIzAvUcAk1W9Qm+8Xka8m8op7vjueJKC0OVFAe6Dt6ttFKAtB7+s3f1PatEgytV0f4hItSOsctfHn+XhmCFGA5SQEwxDhO4c1tuqOFUr5fkvK54EPfGATD7cvvr34Y78qUukUiijgWXyjSMcKUAntnHvbbrttkAQCZc4wXyEJriUZQxTk4xm1mVrePC8nCojr90zJiQLcZn3zm98sFXXy0Y9+dGpsrTIEUVCEbPTFeYkC9mPLhdWWXKfe+NP+PKqzPqKA1SG+X1KaPMxXSOZl8Ofqp65zneu0/R35hdQRwEWdcCPMZdFEAeNftRdCzqkjvhcvf/nL88f3nn/wgx9s0/fVM8857rjjinl5DwWnnnpqMU5cXBwC6/bXmHdsOp8HWpbsKL0Pn/a0p82TXaQJBAKBQGDVIPDe9763cXOAqwP+SpJPrGsTCL/5H32ptyiYZ0WB74/z4yAKSjW14a/RZlB25LKWiAI2Q+1T0Mn1UGn5b45LnPcjsAiigD0iZEVLv0H9SXbdddd2bwHuMVH7wx/+oNuTeVYUkE+NKMDf+FlnndXm7w/8Un3yuN/97udvr/tj6kLfJcifXOYlCsDa7yPCahSMgvTnn/O4xz1uAmFNGv6os1xY4cKEW3H6wj6igNUrpMUVicri82JlypDN3vPyrbdzNvlUuym9ez6eGUIUUA9+PFPKV9e8f2nS4XaqJrho9HW83377TdU9Cp3aKhRPFCgfVq3o/VUWxmYhS0MgJwpQ2JdkKFHw4Ac/uPEhrnrLw1LeXBtLFJT2XFLeuRW7L0NtnK+0EZ6NwCc+8Yn298aqk1wWRRTssMMOjctUb/jg3VxRd31EAeU644wzGpdDvp7z4yFEwfbbb9+8c55W5zkGcX42AieffPLUXiA5NosgCjBa0sbTuOP04g0fIMD7VmWzcbu+JYSXutSlOt8rn++QY4gBvxdKEAVDUFtanCAKrGNUx0Q4Vhh0H3zwwZ08+CEMHRCOfV7EDwQCgUBgJSHw1re+tdP/XexiF5sqnp9Yb7TRRpPastKVShT4b4SOh+5RQPw+JfEUWOvkwp3udKdOu8mJ9ZVCFDAQVp0TDtmjgHi15eF59f76179u8ud3gR/QkH4EfF2g+PSWkKRcBFFQK8Hf/va3CRMflaG0UTIrQnSfsOZ6iMk/fYji1ogCiImaBFFQQ+bs68JWYV4XiyIKaqXAChyFiJ6P25E+oa4VtxbWiILjjz++Sfvc5z638wifT7ge6kBTPBk7ngHfpRIF3kLS15eOZxEFuA2ineXy4x//uNOeahaam2++eSeenuvDIApydLvnEId+JVg+niF2ThRAEJaEPQM89vkKSdI96UlPauJc4hKXaJRvjLt9Go77BItddBX8fetb32qjsppl99137+R1hzvcob2vA0hYFNysfPKEgC+Dv650EXYRYHWZx4xj7waK2IsgClgZpN+5L8FYooC01772tafKnL8D/QXjpZqwkkHtTyFtSfnwDHzb11ZS1fJd69dPPPHEFiNhlb/zIogCjS1rhgV6NiErkGqrvSGnVL8KmesoPXVcM4TJ34tzv/oSI8WQ5Ueg/0uy/M8/156gRpqHYwrEBJUBos+DjjgkEAgEAoH1gsDYifWTn/zkKjSLJgqw5MS6hb8rXvGKnb56zIoC38frOIiCajUOuhFEwdkw4Z+aNoXP/JDZCOj3pzB3iTCEKGDslq8E/eUvfznz4d7q+7a3vW0xPn2NykaYK6d9IiysFDeIAo/MYo6FrcK8LpaTKPjNb34zedSjHtXW7x3veMeZLzWEKMBtRGkPFr1jEAUzYe6NMHY8A+5LJQrwz61xCiF9i+qTkL0Dako3VhTwV5KcKHjzm9/crHgqxfXPKx3f4x73CIOHEnD/vZaPZ9j3xlviUn/++wHGNaIgx58NkL3ClHokDv7h6WcQNjDP0/23aIODP//5z5MXv/jFnXy22mqrYnpWUfG8xz72sZ37vgxBFHSgKZ4sJ1Gw3XbbNc9kRSTGq6obX5CxRAErHiCrmf/4Pkuu8fQMwrGbEUs57fNACR1yDgK0FzaKFka3utWtzrn536MNTRRQltI+O1MF++8Fv0cBaSnvUNF7EwZRMBS1pcU7D8kN8HUnZoFRfOcxcNhy82QMWZuPbfSUbJfvZMx+c81Y+mSKqmQbtLRx1vuBbRSYzDrmXIHBJmpRFxsQeRtQJPPVuwGfOP0oU75MX4wrC0XgmGOOSeBsGww1+ZolVTrkkEM6zzAlfTJFXHPNiIJkA8jOfZ2YYiWZVbVOkw1ukyl3mvOb3OQmiT5VYhOaZBv86bQNd9ttt7T//vs357aEPp155pnNsS2l7DzXiIJkE/Q2nQ7on2yzSZ02odqRWeSlY489trlmA+Vklj+deJyY5U4yf+Gd67aiINngunNtvZ/YSry05557JptAN1Dk7caUHOnqV796ByazWkm2HLZzjZP8e24WeMksLKficYF6sIlTe8+WzSazzmvP8wPqkjqV2IqCZG5pdNqG5vYl2cC1PbcVBemII45oz2sHKrsRBcnco9SixfX/IiC8BIgRBYm+QWITy0TfgJiFWjJljG61oVl/JrPEbM85oH/aZJNNOtf8CWOXpz/96cmsspNZ+CWzAm7Gdz4Ox4wh6Rsk9F/0YyUxFwCJvgGhjzHFSnNsyuBkS/ybY/op2qgt927O/T/aGO0RYSxqbkeSubrxUdb1MZjaZnkNBptttlkyNxnppje9aYsJ3xq+ORJTdiRbEaLTNjSFXzJf4O05B7QhjfU7N+yEb45Z5TbP4565VmvaSx7Pn59yyilpl112SeaGLNnmoslWMjX9lPn09dGaY5tYJ9u0u71uPuiTKeyacyMKku1V0d7zvxfarrmWaO/FwTQCY8cz5GBEQTLlx1RmfeOZqcjughGZaaeddup8T8wdUnrOc57jYp19yHgHMSX02Rfcf9oyfYSfc9Ef0i/m4ttJfk/n9Ht8t+m3QroI0E+b7/DORfob/S6pC1OEJrPkb+MMrQtzb5eMwEq2YiHZCsT0rGc9qzn/+Mc/nu5yl7s0+THXYo7rZYw+g3Tm1iTd4AY3aLOgDR511FHtuT94xStekWxvlmQkVvNeuufbEd8zjZ11P8IuAuYGKtkeEO1FI5jSO9/5zs6YdujY0lZYdr7/qn/mW8x/JBpncH744Yenr371q7qVbAPb9PjHP7499/XH3If2zJgrn8fxDOb8ZoDRpqX92Ia3U9/ONkJ2wPeY/kxjH24zF2NcfM1rXjOLvX5PqQczcmgAYKzLeNEL/QV9g8SPLXXtU5/6VLJ9Z3TahGovnGhsaSsKiuNc/zsnvhEFyYgpDmcKfYpthpwYVyH0OYxhbP+LmWn9c5lv2Z4bM9NEhCUiYA1jXYrBBkEy9TcGDJh0nwd+hiU26J+wzBgrg5ofQsVdLyFL8o1M6WDm8Vvu46iLDdvSsCZZ7jqdlT9LaEOWHwE2UcR6hL+SeNdDQ1cUsIybjYUl8+xRgK9dCRbbvr2MWVGgPF70ohe1ecSKAqEyf8gmi2o3+Qag68H1kCl+2vYUKwqGtSM2BNXv+BGPeETjM9en9CsKzne+802wxsyFZdI2UWnzIb++FQV+7GITqAnuomqy6D0KKBsulnLB7YO3LMNvbMg0AupfbHI9dXPeFQW0ndpSex6i/S2wwub5tB+JKaIblx06J/zhD3844XtEXfN9xLIXwWUd6fNVKle96lUn3o3QhS984bYtY2FIHvrTb4WQ8ug6oRGZzXPiXxeBMeMZcF3qioLu088++/rXv97WqeqwFG/WNcZQSk+YW7FjnU5bMAVM+y3Wb8a70lEeRlDNeuS6vP/+979/4t3/YIl/0kkndbAY6npIWCv0roe+9rWvtfVpysA2/0WsKGDPA56pfgu3IDUhHhvbevHjGe4zBwzpR4D9jfR7I2QPgFzmdT2kfNifR21pbKg86I/4tii9rueh7itk410JejH//SmtkmI/DKUlvPvd7z753ve+pywiHIDAPCsKWLXmRas7cHFWEl9HHOcrCviGqq79Hl7KC/2oz4Mx1SwhP58mVhTMQmwx98P1kDVw3/CGwsqyQp+OYxEFTArMaqm9zw8mZNIsnWWjrRy3DXVuVhidTQejTpYXgZVAFHzxi19c3peM3AchMA9RYFY2nbyXShR897vfnfhB6FCi4JOf/GRbjnmIApablwbEbaZxUESApfZmsdb5XtSUc/4b8pjHPKY42dJDzDK4k2ffRlykgcDw+S9yjwKzYG/zDqJANdQf0i6YfPL3q1/9aiqyJwpwPcYEtySMy3y99hEFKERwK8kzvTsJ8qV9oGyTLJooYINiv5mynpP/NoIoEDLDQ+rSb+aK+4SSgL9vK/jJ7RPi4moIAiAXXNuYdeTEzwu8313/vVFaNuyzVTOdMviJtScKfDlnHeN2ImQ8Al/60pc6dTGEKOC7433B81SUyfrLSRtcu+yxxx6d56DAHSt9RIFZE09wZUU7KRk+mKXxBGW0b0e0Q7m7GVuWtR6f+QbfCP5Kys2lEgWMI9kXR/VBXaj9mCV4e133UTAPFRGV5Ffqt3w+tkKqeRbfRd5JZfA+5inDda5znfYeccxa3GcTxwMRWCpRAOE8j5EmRLrErMA77UvX81CuNNUG+S1I+LbpOmFpzx4/RyNOuB4SesND3HF6ktdWFEwlzuuCPVYkRx555MTPTWyFo261oa9Hjj1RgHsqb8RSctM5D1EAma3n4tYxvkNtdSzrQRAF1sDV8AiHCB9JBlU+HcdYr/Lj9DtyH3TQQZPaZiBDnrXW4mDNwo/73PjzPh7XGq4r8X3A+9yoZ//MlYjLeiyT35wNq4Ca+D0KcqIA6yY/UMCXakme/exnt31zbp2jyRD99VCiwFvgYekpX5+liTXlIY7/NoQFXqmWhl3LJ9ZDiIJ99tmnN/OxRAGZ+focQhRAaqHo6RNzAdKOI7AYHrOhV1++6/0evz9brt7UGYqLmniiAOvsfANBnw6fvCWrKPzFspmkuUDz0TvkUu4X30fUHgWQEH6i5vvL2mbGQRR4JOc/9itLFkEUQIpvuumm1d8/RAHtRd8Vfvds8qc+pkQU8HbmzqgTb6lEAcZMs/qo+VFd+ylVX4RDiIJ8PJMrSkrjmcMOO6xtFzyHvsYL3xDmnPxxXJI+osAbPjBuLok2rfXvi+IxZDwC+XhGfUCek8eaY60oyMeWebz8nDGq2kdt3MKzITVJi2I/7xMYc7Ea38vVrna1Jj5EvF9FkT8/PzeXKD6bOB6IAHXiNxBmVWNJzNVV21+grPXC+MLPjXUs0kd1BRmpe+zlJBlKFDBPU16EIgow6kBH5u9xnEsQBTki850zZhXWs4gC5qj085IhY0vlrdATBRDMuq5QeSvMv39+PKM4Pszjl76XPn4cLw6B6V/p4vJe0Tmp8eZhX6HZNZ5lOHmavnM67pBAIBAIBNY7Agw+6SshA5jwlMQTBaX7fkPi0kDBT6yxlCsJG/9RjiFEge1JMJWFLFCHEAX5cs6pzOJCLwIozS5+8Yu339xZRAFL52fJPESB33CuNuH2Vl9MdvoEpbN3J5JPxPvSxr3ZCJjf0qbN2H4WxdUlTIq80sb8tU5lSh1hcY5yznxyT93nAquU6EtyouDEE09s2yz3S9alrDxVf0ZbyIV0/OHikrFnLvlkLr8f58MQwJXVRhtt1GBdIwqw0FN9lNxA8SQU+WwuSrx8dQffPtoS7Yz71J0EBY7yJqwRBcSnfIo7a2Kt/BWf0Lsr0v0I50NA4whwHUIU5E+ZtUKSb535gW/rm+d4osB8jnfuQYrmG1mj6ON75duAV057oiAvnz/HXZbPI4gCj87w43w8Y/veFBN7rBn/yMUQ3wGIyNKfN1BUesaoimv7JxafJTdppCkJ7TAfz3gXNHyfJHmbpr3q+XkeShPhMARud7vbtb/BElHgDR9oC33uEf0TWVWm9kJYIxwxePCkUG0FpicKqH9WXyEQBaU26ssidzcqz4UudKGJ7Tfno8TxCASEYx9RAHnjV93i0tLPucijJMqb0I9nmNtvvPHGnTaV55FvZsz4i3FYn+R9S2n+35c+7s2PQLkFzJ/fqknpG7k/Li0pxtKMDzzL5nzcWcdMLr2P7VUDThQ0EAgEAoEFI4Ai5Za3vGXTh5Z8l9rmtRP5VuxTnKrfxT95Phj2REFtEoYrD/IoEQWsgsEinfsofVAE5vKSl7xkYhvcNqsbSt8LWX2hkH73u9+dJ4/zkQjgY151XiIKNEFiEmMbPs7MfalEAX54vfW3HiiigFUvpYG54hHaxs3tO/Fufe3dp4vjYQgw6bDNYBuMcdWQCxZ6alNYUR5//PF5lIlt6NfGgXRkDJj/qb/JiQL2pbrRjW7Upi8RBVhXUgasMkurBrwFVUk57YmCrbfeeqr8cWE4Avru1IgCtRX2BrCNYacyxlUHdaB4jP19W+Fc9wj9xBrl361vfev2PulqIqKAibhtGlmL1rnunxtEQQeaJZ3I8AF8ZxEFpf59luKjtEfB9ttv35bZEwWQBLhWzYUxla9/Vi75Fe6eKCiRpcrPEwUofHn3kPkQ8OMZ6qYkvs5mrZBU+tIeBViL90neb5XiYm1cUvJvs802E/7wmuDFl700zvdx43gcAsIW3Kk7LxoHE6fvt+zTcDyUKCDu8573vLY/oc9hv4xcIBRUTvZc8MK3TfcU6n7eFhm/zVIeK22EZQRw9wXOtsnwxM+HIYvlBnzW2JL0ufi2BhHIahMvs1YU5EQB468+wWXfNa5xjU7bCaKgD7HF3ptuAYvNf0XlBit/8MEHN3/qpPIQCy/i+A4Qv4B5vCHnKANCAoFAIBAIBM5GgGWo9J3s8fKzn/2shYWNa+XSZ6eddurdKBJrGvW/+CnUhmtYrGgzth122KG93j7EHZAe9xBaFqtb+MPkHoQGk+OaSEmHj9hc2JOAPChbyNIRYNJz/etfv8H0wAMPnMrwBje4QXOvVBdTke3CPEQBLqxQ0qjdnXDCCZ2sIYy0L9EznvGMzr3SSRAFJVQWew0CgPrqIwpQ5qNgyeUb3/jGBL+qqu9ZYU4UkB8WnEqXEwXsa4DVOfchnkqCBbrSo/DhXAIRweRP973yT3EiHI4ACi2IRpQT73rXuzoJUciDMyQBG5bmkteF6qQv9EQB+fk9CphEl1bcUS6RX7Mm1irjIYcc0rYRyhNEgZBZeojLKBkdMJ7JrexZjbjZZps1+JdWBPURBawE8C6xqLtHP/rRnUKzkaMIKFY3lETjGdLTZk4//fRONJTAjIO4X1shSd/CN404/IUrxQ6Eo0/8eAY8SyKs8fPdRxz6tCWiwN/3x6yWQ8/hvyE8U/oRH3K9RBT4/Pyxyk4YRIFHZunH7GMlfCGcJNQXxgbcw40Ue9r0ia9fT1KTnn7J3/f5YPiKCzWVgf7Hx+WYe4yxKQ/jHC+Ui/IpPaHS521xKEHm84/jLgJ8d7SfKoZMwholO9jzuy4Zu9FHUX/av8bnykpcrabjPq4Uc2E+D5lVqmfK4FfHMO6a1U886EEP6uRFvkEU5Kgv33n5K7V8zzvXcoYk0IDIN97aMVajkiAKhESEgUAgEAjMjwCbQmLBwGCRgSEbz/In69rSKoH8abjs8Na+DITIA3KA/pzJez4hzvPACoq4rBpQGQi5xkDZE8V5Wp3jVo6ltD698sD6oaSAVNoIxyFw9NFHN4o66ifHG//eWPGjOOmTd77znU1aKdvIiz8UwsqzLz3WmXJpw/Js79NeCpm99967L4v2XhAFLRTLdoBilfrF+tpvNswDsaJjwvuFL3xh6vmnnHLKhE0a1T5mhUy2/NJtZXjaaae1eyXgrswL1r/kC6lYEyZ5XkGnCR2k1V3ucpe2fGze7P3L1vKL6/0IiNjBQk79ASHL4lmeX1pJkNfFrLbC/S222GKSE42Q3N6yE8Lbl4FjykV6+ruPfvSjxZeB4PLp8vIweff3899FMdO4WEWA8YyME/x4Boyx3gd/3AF5X9/KjO9Vbc8l74KRPPhelPawQXGHm4gaUaD6Z3xVWh1JWT796U83LtAoC+XO3eUyJlM+9GOzxlZ6vwjrCPjxTCmW8B7iSlHpxxAFkJt6xpBwKFHgv1fki0JQ/Q17h4UsDQHGnHzvwRYFv7BVHbIK8dvf/nbvQzzZoHR9YZ4ZxJUUxaV0jK+9v/o8PdbhzAGvec1rFtsg71eycs/zifNhCOAiKnfpRL1hfKUxZS0nbZCudkYoy36I5T7DA0ihbbfdtljHaje41qu5RPNl+sxnPjPxey6QPogCj9DyHq8booABHT8KWXGxiRzntT9vHcIk7NBDD+1t8Hwg87zypWHLW5WReyAQCAQCqwMBXLNosKCQSVHuSqj2Niho8sk0+bARl1+pUEuPC5tXv/rVU2XYZJNNJieffHIt2dR1rClUfoV8BxgMhywWASarwjgPWeraJ0xc5A8+T+vPUfb0CW1LbkpQBKH044/xBFbCuK4aIp4oQPF30kknDUkWcUYigEUb9cuGjqorQq5BBpSESYlvE7OOaz59yZvl3nIh5J+vlaveX3ipLLhrk6Ugqx/Iw/8OWJpfsj4v5RXXZiOAf95SfVNfJcGIiH1oSmlq15i0lwSyIN9YspRHad8c5efdPpTS+mvMhSCzQpaGAIoYEcgeX45x1VFyU6cnMlYQQYV1rvoIn8+Tn/zk3tWRkJTsxaK0PiQfiHBI7j6BuNIzS30l99ggnnl0yGIQYKUbuPr60jHX2bw2X4mWPxn3U0qjlZWqR583K4u8+G+Ij1877iMK6HNUBtphLQ9c1fAtC1kaAhCG9Bt+ZTXKea6xl9YsYaU0cYf+lfKDkK6lP/bYY0tJpq4xRyrlUSJEpxLHhVEI8I0Ca/ocVoRxnG92XcqQvbaI63/TuHfl2qw5F/mxsoC4fs8CVjZwjb8xK2HZJwoyG6KCtF5HWyp7XFscAuchK2sE60ZsIp+MlU3GhiXrXAe/t5EFySy8qvHN6ijZR7J6P24EAoFAIBAInI2AKViSDRI6cNhEItGPDhVTsiVT+Hei0wfbBlida7UTvgN5n853wfYfqCWZus53wRR1netm4dc5j5PFIEBdUWc2eU7mGqrJ9PDDD0+mqE2zMH/LW96STBGXTOlSLMzd7373ZAqbZCtEki2FLcbRRbVd8xfelIfre+65ZzJ/z8n8zStab0jbNcIhmRVgsuW7yQiy3vhxc34EvvjFLyZT1ncysD0K0vnOd77iGLDUL3QSZyfU+YUvfOHs6jmnjDnNojjRbswSr7lhK0/S7rvvPqi90MfRXswHfrJJeJPeLISTrZho+roYd56D9VKPmA6ZoqLJxly/JFMAJ7OKTTZBrfYL1C11PFT6vlH6ptnq56a/Up62XD+Z65nmtK+vG1OWWvvXMyMcjoC+CaQwAibZqqQmMWORWb9PjSHoE2yFUZOOcZDtA9AeMzbqEyMjkpGiyYjuNpqR2s13cVb/pATkYYR1MgJVl5qQvhLpa7dNhPg3CgGNZ2zD16l0jEPBvW8sypjDNnptvi1TGWQXaD9mpZ0e/vCHN3foz4YK9W6EdfFbaUrnZKuDm2/brPzMHU0yYrL3Wzkrj7h/DgL6VnCl7/t0Too4Wu8I0OcwVh3z+wczvg0S0g+d5ygNYyqpmpfyHaEcY+foKkOE8yOw7oiC+aGKlIFAIBAIBAKBQCAQCAQCgUAgEAgEAoFAIBAIzI+AWch2EtuqpgRROERQ/Jv7vGpU82pQvVe7YS7W0i677NLeniePNnEcBAKBQCAQCKxqBIIoWNXVF4UPBAKBQCAQCAQCgUAgEAgEAoFAIBAIBAKBQCAQCAQCgUAgEAgEloZAEAVLwy9SBwKBQCAQCAQCgUAgEAgEAoFAIBAIBAKBQCAQCAQCgUAgEAgEAqsagSAKVnX1ReEDgUAgEAgEAoFAIBAIBAKBQCAQCAQCgUAgEAgEAoFAIBAIBAKBpSEQRMHS8IvUgUAgEAgEAoFAIBAIBAKBQCAQCAQCgUAgEAgEAoFAIBAIBAKBwKpGIIiCVV19UfhAIBAIBAKBQCAQCAQCgUAgEAgEAoFAIBAIBAKBQCAQCAQCgUBgaQgEUbA0/CJ1IBAIBAKBQCAQCAQCgUAgEAgEAoFAIBAIBAKBQCAQCAQCgUAgsKoRCKJgVVdfFD4QCAQCgUAgEAgEAoFAIBAIBAKBQCAQCAQCgUAgEAgEAoFAIBBYGgJBFCwNv0gdCAQCgUAgEAgEAoFAIBAIBAKBQCAQCAQCgUAgEAgEAoFAIBAIrGoEgihY1dUXhQ8EAoFAIBAIBAKBQCAQCAQCgUAgEAgEAoFAIBAIBAKBQCAQCASWhkAQBUvDL1IHAoFAIBAIBAKBQCAQCAQCgUAgEAgEAoFAIBAIBAKBQCAQCAQCqxqBIApWdfVF4QOBQCAQCAQCgUAgEAgEAoFAIBAIBAKBQCAQCAQCgeVHYDKZpP/85z/pvOc9bzrPec4z9wPJB1lKHnM/PBIGAoFAFYEgCgyaH//4x+nMM89sQLrpTW9aBcvfOPnkk9M//vEPf6k9Pv/5z59ueMMbtudxEAgEAoFAIBAIBAKBQCAQCAQCgUAgEAgEAoFAIBAIzIvAD3/4w/THP/6xSX7Ri140Xfva1x6U1T//+c/0ne98pxj3kpe8ZLr61a9evOcvotg/8cQT0wc/+MH0ghe8IL32ta9Nt73tbdP5zne+dKMb3chH7T3+5je/2dw/9NBD0+Uvf/l0z3veszkfqovrzTxudhD4/ve/n84666zm2sUvfvF0zWtes3O/dqI68vejfjwaa/t4XRMFP/3pT9PnPve59OpXvzp99atfbWparGat2r/xjW80HezTnva09Nvf/rYYjY72ve99b9p6662L9+NiIBAIBAKBQCAQCAQCgcDqQQADkeOPPz7d/e53T5e5zGXmKvgPfvCD9Pe//z1d//rXnyv9n//853Tsscemrbbaaq70kWg2At/73vfSMccc00Z8yEMe0h4PPfjJT36SvvCFL7TRx+Zx5JFHtmk52HbbbRtFSudinKw4BFRv/L5vcYtbrLjyRYECgUBg9SOALupRj3pUOuGEE5qX2XTTTdMLX/jCdKtb3Spd97rX7X3BV73qVempT31qMQ7p3/zmN6eb3OQmxfu6eNhhh6VHPvKROm3Di1zkIukNb3hDojybbbZZe7108K53vSs98IEPLN1Ks3RxxURxsYiAxjP77LNPYgyLQOZQh7e85S2LaXTxqKOOSg9+8IN12oZve9vb0qUvfel0j3vco71WO3jf+96X/vrXv07dvv/9758ueMELTl33F7797W+nGlExhpDyecbxOATWJVEA+/mvf/0rffe7320U+h6yvs6JCeKTnvSk9LWvfc0nKR5DEnzqU58q3ouLgUAgEAgEAoFAIBAIBAIbBoGPfexj6fOf/3zzMCYne+211+AH/+EPf0j77bdfY1Dy2c9+Nj3iEY9IV7ziFdO+++47OI8999yziYsVHpOmzTffPO2+++4Jw5Ih8rrXvS6dfvrpzerXT37yk4lJ1gMe8IB0s5vdbEjyiDMQgR/96EfpCU94Qvr4xz/epnjOc57TWGuimBki1PUpp5yS3v/+97fRn/vc56a99967Pa8doKTB8u+lL31pJ8pDH/rQRgFz4QtfuHN9yAlt7h3veEcT9ZnPfGbaeOONhySLOCMQQDlG21G9oSRjHsic8SpXuUo1p1/96lfpFa94RfH+zW9+8+Z3XrzpLqIAon0tQlDKvPOd72yzYoX8i1/84vY8DlYuAhg8YuH92Mc+Nl3jGtfYYAX98Ic/nL785S9PPe/e9753852buhEX5kbg5z//eWPcyjhEBq4+s2222Sa9/vWvT9e61rX85fb4RS96UTv22XLLLRujB25KL8bx7W53u2aFQI0sOOCAA9Kzn/3sdOUrXzntsssuJGmEMRJjJYS+6zWveU26zW1u05zn/xjP7LrrromVEOQlwXCXd+Sbi2eOsQS78onwbAT4Jj3xiU9MjH9zufWtb93UEWFJIJSoI1xLlWSTTTZJr3zlK5txaOk+197ylrckDKu1ksHHI2/y2GOPPfzl9hhSg7Jj0J3LHe5wh6aNhveWHJllODfF+LqRQw45ZHKve91rYr7UcIZW/OsDw9i3No01/ol9kJs/6yjb68r3spe97MQGjn3Zxb1AIBAIBAKBQCAQCAQCgWVC4LTTTmvGfTZxbsdppvxqrtlEaOZTzeJtYpPvNq3GeISPe9zjZqY35XDzLJ9Ox+Q7RGwyNjHrraky2GR8YisUhmQRcQYgwPzA3CdM4Ux9Xe5yl5u88Y1vnJnLDjvs0KQ3ZUs7RzBF8cR8Lzft4MADD6zmQf7MHXjeJS5xiTa9rWBprt3tbnebGElVTV+7YSRB+05mIFWLFtfnRMDcbkxshVGLsX7fhKaMm9gKomrOZjFZTEfanXfeuZpON4xAmmy00UZN26L9zvoztyNK2glNGdSktVUQnfKYK5HmOvPnkMUjYJ4Npups++23H/wg2ojq/MY3vnFTd/RhXNsQYoTqxEiJTptR+zdFc1MOUxJuiKKsi2eYwWqLtSn322/E/vvv3143I9UiFrvtttuEsY/qxxT0bTwje9rr3KcfMCVze18HjGdMuT8xY4uJGV7ochOaAUMnj9r4yo9n8rKaUnhCn0MZ7nvf+3byj5PxCNiqxgbLxz/+8W1bQXf5kpe8pLleG9MwTmEMorbixzOk13XGNu9+97uLBSNvxk3Elb5U4Q1ucIPm+oUudKEJ7bgkv/jFL9p0V7va1dpn6tnmuaWULK4tGAGW96wbYYCtBlYLa2B861vfahu8+VKb+MGWsbfFfI1Fq2UX1wOBQCAQCAQCgUAgEAgElgkB20dqcqUrXakZn5nVUqNUR7HOeI4xoFleznyyWfw3ce94xzu26W3Jc3PtAhe4wIQJWJ+YVWUTl+f6P7OIaq6br9e+5BOMUsyf7MSWb3fSM+nnHcyqb2IrZHvziJvDEABPs67r4EydmeVmg/XTn/703ozMv3JDCEBKmaV4G9dWgkxs+X+TB4rdkqDM9xNz2zutjXbGGWc05VJ9tzcGHEAMmO/n5tmkD6JgAGgjohxxxBHN79Os8Kfazf3ud78Gd/P5Xc2RPkr9wl3ucpe2nqgrlMCzxNctaWb91UgLKXtRUqs8hObLvMnzYhe72CCibFZ5434XARRtpTqDHJwlD3/4w1ulaikP6pQ4fWJWvY2in7glQdfBvWc84xlTt1Fai9jk+eaurWk75q6k804o+UKWjgB1wfcerG014sTcELaZ/u1vf5vYCsfm3hWucIXJb37zm/aeDlD2+nbiiQLi+HscM07KRUQ4Ct6S+Dxs5drkK1/5ylS0xzzmMe2zpm7aBcZV5AMhcfDBB5eixLUBCNjqjomtfG2wzEkbkTr8fvkd58I4xdcl3zIv/h5GLJ/+9Kf97QnfQ42dGT/lYqtG2vu2SnJiq+LyKJ1zkaD+uUEUdCBatpN1RRRg/UXH4xtaflxD+utf/3rDxJY6rSAKaqjF9UAgEAgEAoFAIBAIBDY8Ahrf5cqSP/3pTxMmutzHEq+kaEehtsUWWzRxrnOd60wVXhb+O+6449Q9LpCnlPlMhHKBQMDKnDLc/va3z29PsPCVlR/We+byshPHlv93rAM7N+NkFAIoWUQoYQGeC5ZtWG1TVzULPNoLFrTEKQlKHu7xZ+5pOlH+/e9/T8xNQ3uf5+VCuZT+rne9a367eq40CoMoqEI1+sbRRx/d1kluXUtm5sO7vf+Xv/xlZv70JaonwkUTBfR5JaJA1p2031wot/pKyvSBD3yg6ZvyeHE+DgGt3OAbsNNOO3USm5/3ph2Yb/DOdX+C4p4+ibi5iISmvsz91QQyqibm2qXT5nz70zEr13KxTXSn0v3yl79so6GYVHrCIe2/TRwHRQQ8ni972cum4uDFQnFso+Op+zlRgELefM238ZRWYU4U0I5YqcJ9+gRzodim1YHSKjQXSbrVhOjQdI+wJCIKuG9u/Irjs1K6uNZFQDibK8XuDTv7zGc+06wKURzGxF7GEAXk8aEPfcgnn7zpTW9q6xlSoCQaQ5PeXCKWonSuabysMgdR0IFn2U7Kv9Jle9zKyNgPuNXgFNZKaL6yJubbrXi7RBRgGXTQQQcV48fFQCAQCAQCgUAgEAgEAoHlQcA2+WsmKhiH2H4EUw8xn8rtRCZf/k5kVgrMGhdyn5UGWIzn8va3v71NjzV5SWRNWiIKUBbr+TXltJ/MmW/x0iPi2gAEULwL6xJRQBaf+MQnmjgoLvJJ9c9+9rMJboGUR+mRnigwv/WT3//+9200rC6VlrBEFGDoJLcREFh+xUGbUXaglRA+7yAKMpDmPKU+zc92W28logD3DjJOY5XJLJmXKECxZnueFP9sY9O2jMcdd9xUEeibtJqgRBSQAEtx34ZwlxMyPwK4w1O9lEhoiEPwZoUJfUsuv/71rycPetCDJrj9KQnfLvUV5ENc0pRkFlGAcu5hD3vYVNKxRAHfupD5EeD7rt8gVuCsZMrFEwXEzYUVlHLrw/2xKwqe97zntWUgvW3YPrH9dDqPURkVeqLgzDPPnLAqT/ds4+ROWp14ooC4tumxbkU4EAHvoqpEFJCNJ23yMY0fW1IHfSsKuL+hiQL6E9+2BsIS0eZAYLonmSOT1ZhEHVUejn0XGHSs1Xw+WI9hpRYSCAQCgUAgEAgEAoFAILBhEUABw7gMy82S9BEFJ510UkMAaFxXSs813cfKDjcdkt/97ncdomEWUbDppptOvvSlLyl5E44lCq53vet10sfJMARYqSFXUqzcyK39lYuIAuo8d6dAGrUFwpJ4ooA4fmI9hCggzzEWeLaRcrtixZctiIJS7Yy/ZhsQd+q8RBSQK66swB8XQSVC0j95XqKgz83tRz7ykeb5WJmXfI7bhujtewRR4Gtj+Y5RvOs3aZu2Tj1IRAFx7nOf+0yRgrbheZO+RhSQYb5nBha+JYEowJ2MbdTePEvluvOd79xcq7nnC6KghObyXROxRP2UiBuenBMFRx555FSB2FOTuuYvV8Cr7hXmKwpyooB4+Z45SqvQK3Pl7kb3cuW0ChtEgZCYP5SLKrAeQhSwz44X2hJthD1dCVnx6EV1SAjhg2GOF7+ioGY0PWY8Q95+RcGLX/xi/7g4XkYEyiPaZXzgSsnaN3J/PLZ8X/ziF9sPvvKxXbzHZhPxA4FAIBAIBAKBQCAQCASWiAD7SGkSMoQowFoKxYeEzfY0niOsiY+Dj3nJiSee2Ek/iyggn3wy51c0DFlRgGLosMMOUxEiHIgAS95Vj7SZmniiAAtd3BVJ5iEKUM799re/bbLIiYLavhdq05S3b6n+W9/61o7vcL0fYRAFqrWlhR5TjmcRBcTB3VifzEsU9OUpouDwww8vRguioAjLsl3ElzeW2Go/pQd5ooB4uHvyIqIAEgEXRChwcxlDFEjJR3/EJqb8zeoncqKA75f3mZ+7HooVBXkNjTufhyhgI9kxojZJCBmR73OAvkukuuJuCKJgu+22m3i3VmPeab3GHUsUUJ8lKblbx+2V6p+wZFzhiQLilPoojWdo27jxmyVBFMxCaHnul1vG8jxrReXqG7k/HlNIlgVuttlmnR8MeQVRMAbFiBsIBAKBQCAQCAQCgcBiEECBonHdEKKAuH4iuhKIApWfcAhRQLx8efhi0FzbucxDFIC1rCFx78OKEF9fJcTyFQXElx/pnCjgXkk0seZ+H1EAkeHL449nKQBLz41r0wh4TDleC0QBm6aXlD7e9RAbpnqSbBqZuNKHQK5kK8UdShSoDUIK5DIPUZDn0XfOHjyHHHLIhE2XWdkg0lNpgigQEksPsZ6WCzPqfOiKgjFEwT3vec/2m8HeGCX3d7yJNjOmHKza9KsOSKc2ScjqBVZXSuZdUUBebKoeMgwBVilpTyWwy41QlIt3PUS8ocLqVeLzxx4ofjWt8siJAlaJoDP1f1o5MnTPpSAKhO6GDYe3jA1brmV/mhp5Hg59MEtt8rQ6D6JgKIoRLxAIBAKBQCAQCAQCgcUggNtHv/nmUKLgCle4QrOhLZvaXvKSl+yM72ol05iPECXuqaee2kSdZ0UBigCerT+fdxAFtRpY+vWlEgW4EPJ1xXFJlkoUoKDBDYCedbGLXWziV7HombjEwf0plsv4N8f1g9IQBlEgpJYWekw5XgRRgLJV+wWQ55DNjGsKPd6OvQSkMK6tKECRJzdtPJO2oz5IIQpH7r3gBS8IkmAJzQbXU+xfCJb6K2WXEwXUod+TRCsKlAf9AqtRvKjeFafkeghlPvWtFQU+/ZBjNsb2e60oDW798m+oJ+IVL8JzEMA4gd9bSSF+3/vet20v1OciiAI2s9Xvm9ArYZ///OefU7DsiD6K7wp/+b4X2nNJZTzrrLPa1MTdeOONO+8hsr2N9N8DKZDVdglLuOTp1tM5hKPqL39vv+cS2C2KKDjggAOaZ/r9T9jLoCSsLsJtma/D0jHj7jPOOKOUxdQ130bD9dAUPMt2oTyiXbbHrZyMSw2Wa7OEzV9qafPrLB8Oy4tZiMb9QCAQCAQCgUAgEAgEZiOAEgXfu4y38KOKZaMXlFl+LDaUKJAigwm0T89xTfJ4tfMhrodqabkeREGtBvqvMwH1uL7tbW+b0H4kjM+xelScS/3/9u4D7I6ibOP4IAiINGmCSAeREgkQEEMv0hRQEKRJL1IERDooXZAmvSYQidIRCE1AahIRAkiVUKUjKE2a0vZ77vWbcXbOnvbuSdm8/7muN9tmZ/f8dnPKPDszM86YvfPOO35zYRp3PaT8vpKjF4GCMWPGFJ4YVflp0iDL/jz99Pzzzw/Z9Lr0+rRNQQSNs6H06KOPFvYjUBDIms4ccMABwUwBvLJ7wl8DP+1FoEAnFLdO6SRQ0PRF2AY/AOp+++3XKlv2rW99K7xe/3rKpqooIrUWUEWq/0t//1933XUNzmWlpYECXYt00Fh15eErVNOBsjUeRXz91D1RWVLrkDhfOq/xW/RaOknqikh59f4SlzNy5MhOdu/XedS1VGyWdvnT60CBDyAqmOT/4uPvs88+mYJA3SRdfx9wUCuTNMVjLvlj+c/QNK+/r30+TQkU/E/poosuKtwvCvbFqa+BgoEDB8bFhPn4OqTzzQIF2jkeuDrdzy+ri6ROUxwo0GuOx3nqtAzydS/Q+G20+zJquYe/SdNpuxejAT/0Iay/wYMHF/6zpmVpWT9kSQgggAACCCCAAALVBFRhEn/X0ngEcSJQEGv07/n4PvHzTz/9dEC54YYbsvgpSD0pt/vuu4ft8cy4DBToOAoG+XPUNE4KNGmg2Xi75uNAgV6X1s0999yFQXMJFMSSnc3HgQKZLrfccg07pteiF4ECBXfi+7FqoMCfY7tAgV6cz9tqSqCg4TYorNCT9LFf+vu/l4ECHVitoVQXESe9VyyxxBLhPNTS7fTTT4+zhHkfKFAw3ddr+Okss8ySl6H3xPvvvz/sUzaj956ll146HDM2IFBQJva/dR9++GHmr0Ps9r8cWdbrQEFctp9XFzLx8Q899NAsbhHg85VN9Z3Md8O97rrrlmXJuzKKy9c8gYJSqrYr2wUK9L7Qy66H/HuCn04zzTThXvn2t7+dvfDCC6Xn3EmgQO8zaoHbSYoDBbQo6ESsN3mK30Z7U2YtSknfsPxyNyf/wQcfZLvuumv+N2DAgPAfx5elaau+3ro5FnkRQAABBMatgL64nnHGGZl+8JEQQGDiE9APhPg7lubjp8QJFEx812xCndEuu+zScK/EgQKd18TQ9ZDOY/To0YVggD6H/F9ZawLd93Gg4PDDD89f68EHH6ziQiJQECg6nhlXgQIFezSmRbPUl8GMm5UVB556FSjQ2C/NKoWanUd/Wu+7aPKfT+nv/14HCspsVSfhj6/WMOrSpixpfBQNrq28ZV0PxZXTc801VyH4mJZ32WWXhboQHd+Xq7LVmkHvY6RyAbUe0BP4/pppqs+tOMXXQtt70fVQXL6fT8cYKBuA1uf108cffzxbY4018vPfaqut/OqGqVplrb/++oXX2WmgQE/It+pireFgk/gKtUCMA3N77rlnwyvu1WDGDQXbCv9dw9+z+v/+3HPPNWSNAwW+rrTsu4wGd9f3n3aJQEE7oXGzfTIVaxe73yW74Upfc185LGrudthhB2fN7hrKtUonZ007G9b3xxX2xIyzVhkT5KXbh6BbfvnlJ8ix++NB9X/C+tCdoC/dvqBO0ONz8L4J7LXXXs76dO7bzhX2si+ubvjw4W7JJZd0Z511lvvmN79ZoTR2HZ8C1meqsyezKh/SBupyP/nJTzoqx7otKeSzSmpnYxQV1rHQW4EjjzzSydknqxh1Wue/09mTcM6CCX6zs6clnT0RGZb9jA0g66xVqF901vVQfu2sT3e32mqrhfWaafa90B/TZ7Yf1m6OOeZwr7zyijv66KP9amdPeboFF1wwLPsZq4Bx1g2AX3SbbLKJW3nllfPl+N6ySr/8+2XI+P8zVmHgrLuZsNoGM3aXX355WGbGOV0Tfy2sO1B33HHHOesnPNBYNwvuxBNPzJft6VtnfbaHbfGMDcTobCC+sEqfFdbFj7PKP7feeuuF9Zopu1+siyxnXSoU8lllnZt33nnDOvuxnF/nsWPHhnXNZuwJUGdPCju9Xyn5e1H/H4466qiwm75zL7744mFZv1Gse5uwzEyjgFXmO+tf2VmQxdmTmc6e4HRWSV7I6L39SmtR4KwSxC+GqT1p66xiJ1+2QIGzp8ybfq/QMa666qqwr7UocMOGDQvL3cxYH/HOugNxiy22mNP7R7vfoOnraXas7373u/l3JOumq1mWfrt+ttlmc1bxG16/fnPqvcX64c7XXX/99U5+cSp7r/jss8/c5JNPHmdz9tS2m3/++Qvr0gXdg/rc0H1rY/U4C1w43UNlybrtcFZx67bZZhtnLUWc9R9fyGYDFOf7vvbaa/l6fdZceOGFhTzNFvT5Z5WEzgIIIctBBx0U3ofDSmZygREjRjirbA0a9uCDs3EnwrI+16+88sqw3Oxa6P/5TjvtFPLp+tvYAGG53Yy+p9h4JYVsZfenz2BBQ7fttts6vRfo88gCBflnot+u66/fUv7zxsbocPYEut/s/GdoWPH/M1NOOWXh95/K2XjjjdNs/XrZugUL32utEr7BwlqmOf0mUrIxCvLfs2kmG4w8/3/q17e61j6Pn6afF3o/id/bVO+p87Lu79wxxxzjLPie76r3Jq1X/VCc7IGN/H0oXpfO6/+EP0d9x7exNNIsLI8LAUPvl8ksC5FNv1wFY9VVVy0tk6dT/6tqXzgy+8FSauT9x+U0bQZa5Vqzb3sBq2idYNfa30ftz5IcE5uAfdEtDNror+X4njYb/G9i8+J8ssx+WBeesKlyr6ipvm9i226aHmfQoEFcjnEskDbVVz/ccZpQLQoOO+ywTAO4KfVlMGM9laUBAn2K7y09HVyW1D9snM8qFMqy9et16j7hzjvvzP/KBs2r2qJA/XJrPLL4OpSBtxrMOM7vn87UYKD+vP10uummC8fRefuk5v/++Op6KH7fip88VJ5lllkmbLcAii+CaSKglvVVnxoAAEAASURBVBhyHzVqVLLlv4ve20970fVQr1oU6OlNq2jO74lmXYHEL0pPKOt1qK97f6/5qX998VR9nJMaBfRbP3ZKf3OOyxYFahVgwej8+GpFoPebVskqp/O8GtekWVp44YXD69E90k3SQMmxhbpCUd/3pEYBfS75/2+apkldkqlVh/dsdi10v/k8mqqFS5z0vuA/GzTeZprS8SVURrOkMQwsCJCtvfba2YsvvliaTd342YMXYZsF2wvn12mLArVYIXUnULVFgT18E+6VsnEI4vtM8/F4ARpPwgJO4Vpb4LBw8mVdKarLPXUF2SpZcCKUSddDraR6u635u0BvjzPRlZbe5H652YnqQ9gP+qI3u7JEoKBM5X/r1D3ApZdeGv6je3M/8FM6VXOkdJ3fp9spA0v/7zqMrzkCBeNLetI6jpqopv/vJ8RyOhDdpKU86b0aVdR0+7nQ6/wa/I807gU++uij8B6RDmasLiHtyaZwL3Q7mLHKPvbYY8P+ukeapfj+sdZzIVtfAgX21FfYXzNx2QQKCjQ9XYgDBfoh2qxitdkYBToZe2KucL3KTjANFFx88cWFLrP8Pj5QoL5706Qgpr8v4kCBBvbz67uZ2tPG6SFY7lAgdZ6YAgXx+HnN7mf/Mrfbbrs8qGBPa2Zvv/22Xx2m+u5lTwIX7i8CBYGnYSb+rpp+h9Rni/p+j++dhgJsRSeDGcf7WSuozFpJ5eVaS4K2QQLt222gQBX9p5xySnzYlvNpoECvWZXKpL4JdBK0SQMFb731VjiYuoHReBP+3tOAwXqoIk7dBAr8Z5G1SImLCPMaO2rqqaduGShQGWUpHsxY3aZ1O7ByWZn9bV23gYK4SzlraZBZq45wr1irxQY+fx/5qR5i8N0PqXs9v17TNFCgwvQ731qiFPLFXSk2HNBWECgoUxn365r/Ahr3x56gR4hv4ni+7KT0YR/n0Xz8n8rvUxYoSJ8o8HmZIoAAAggggAACCPRWQH1p++9s3QYKdCZ6ItPvr2mzFOeZ0IGCsh9zzc6b9f8TUH+78cB/6kM3Taq4U8W+v97WbVUhiwYLjSvrCxv/fyEOFKhSL33gSK1RrPvScIxWgQKdr847Tl/5yleysj9/zn5q3aOEfGV9G8dlMt9cwLqTCddKtu0CBaqks246mhdoW3rRokAtMv211rRVoCDua1qBgmZJD8rFlTrWvV6zrKxvI9BJEDoNFOghxeeff760ZOsyL7/eqtg78MADG/JYF0L59iFDhoRtCq5bl1b5er13xS3ZQiabiSun9f4WjzWgVpzaT4EJ3WcKJsWJQEGsUX0+7dtd91Ga4kCB3p/ilLZ602eInhqPk1pPxe8daYsE5VUgzLrLC/msu8T8PtC9EP/5+zxuUaD99dBDPBiu1qXJBwoUaGAA9VSn82V/LdOHUFSC6jX9+7++a8QDV6cPPpR9t/Rl+2ncoqCTQIF/FX5/TVsFCqwLrUKgQC1i1LqYNO4Fmv8CGvfHnqBHiG/OeL7spPoaKFAT4HZNacqOxzoEEEAAAQQQQACB7gX0A8j/GO0kUKDuWfRUpk9XX311pqbQ/ruhX59O/XbrOzq74447wuZnn302GzBgQNhfTa3Lkj+GKuHSpzVtrIKwfyctCrbffvuyQ7CuAwENluivZVmgQE/E+e2LLrpopqb1aYq7gUq3aTkOFOiHeJp0jf0xNE0DBffee29mYyLkeXS+naa4TM3rqVFSdQE9EalunLxvu0BBJ603xnegQN3OqNJfr6FVoEBaqsTxr5UWBX2/f9Sq3saxCZZlJaWBgmuuuaYsW75OwUFdF3UpU5YUKJhnnnmyG2+8MWzW55O/ln6atsxT5jhQkHZ3o89Iv6+mBAoC7zib8a3N5N0uUKAAUpzSQIEGUE5TfD01/8gjjxSy6HtM3FopzV+2nAYKVGAcEC8cwBYUhFdQVQNx071MqtPdsn94uSxQEHcDlT74MCECBXqP0ntVsxR/n/b3mY3b0Sw763soQKDA3gz9TadpWSoLFNggGoWst912W+gf0JfH0zoFIhYQQAABBBBAAIFxLuB/7LQLFKyyyiqllafxD+uyk1XFvr7rqV/ouBLG533ggQcyGww9z9MqUKAn+/T0ZZpsINJso402yvdvFyiwwd/T3VnuQuCcc84JlfDtAgXNroUqXfUEpu4JdbuQJh8oUJeat956a7o5f9LS/3bQNA0U+CdKFSzQ+Xaa4jI1T6CgU7n2+RQc9L5lgQJVfPi+xduXVr1Fgd5zlltuuXBOOrdWLQp0TnoiWPkIFHRyhXqTx48JIfeyFAcKll9++UzjZZSlK664InQ5VBYoUB/w+hzbe++9C7v3IlDg73s/bRco6PZ9q3DCLOQC6rrKe6eBAgWz/f9ljVWk7w9xUj//PqikMtJAgf8+48v/zne+k7366quhiLFjx2ZxoMLnazVdbbXVsqeffjqU4WfiYJkN9p3Ff77LHAWpSNUE1A3nD3/4w8wGss/+8pe/hMLUekDBA107jW/kuwzyGfT9RN9T/LVNWxTo+43fpukKK6yQaRwNn9T6ac011wx5NH5XWVILJV9O3JViWV4CBWUq42dd+afU+Dn2eD/K0KFDM/XHqD9/c6ZTvz1uRqNIezpAnvbzeTXVU0ZxWfpPpuY3JAQQQAABBBBAAIHxK6DvZDPPPHNeCRsfWU2W/TgG6o+1LI0ePTo8/FH2I8Z3V6OngJulgw8+OP9eWDbI8EknnZQ/NafWBM2Sf+pLlUXPPPNMIdv111+fDz6q16hKaFI1AXUdJUs9YX3hhRcWCtt0003zbfpR/cQTTxS2xQsDBw7M86U/rA866KBMfTmr/LKBAVVGqxYFOh//5HfcxVV87GbzOmb8R6CgmVT361WR5luSqELeD2aukv7whz9kCy20UG5/9tlnd1R41RYFaWWfuqzR2Bqtkq9cVP/PaZ/lfj9VLPtAlSqd49fp8zDtXEAD1uoJWv2/LOsuKA4UNBtwXO8DvlJV5airmbhOQvP+fatdoEAVeepKKE6qxNOA6v69I21R4Nf7abtAgVrPkaoJ6L7wY1wMGjSocL3995nNNtusaVdSGkzbd5Gn6xHfL37wc13P9dZbr+H7Rtz1nr/m7aZlD0B4AdWx+e9QZeUoCEaqLjBy5Mj8/7ACyP56+/cFuTd78EFBcPWKojx6H/D7ahq/LygI8dBDDzWcqL4n6fuSv7bx/n7ej4Ow+OKLZ83Gd9N9ovx+TAxfnqYKRGnbjjvu2HB8VvROoF8FCvwX9fhGazaf9t2mCJx/g262j1+vG/7xxx/v3VWiJAQQQAABBBBAAIGOBXyfu1tttVVhHz1tp+9rG2ywQZY20Y8zqosZPQmpp4LjpPJUsab1rSpeX3zxxbxLCB1LT135pAo9/2Pr/vvv96sbpureRIMQan89jLLsssuGP/+k8vDhwxsqeRoKYkVHAqrskrX68Y+ttU7LzfoJ94WrqwZVuKhv5Xh/LWu9fhukAR+/r/rgjX/Aq/sFX4bOR+eQVsb5feOpuojx+2mq/eK/b3zjG2F7syf94vKYby2g9w/f8ketl7y9r2SRvZ7sbJZ0P/h90soQtSrx2zRtl9JAgc6hXVJrp/nmmy+/R9Rdm44Tt4hRi/rFFlss365W8mUDHrc7BtsbBXSv6N742te+1rDRd2mlLsbKxg/QQMTpGBnx//F0vl2gQGNQpMnf0ypLT3en71vpMfx7k7rw0z3kAyE+X/xEc3osljsXUJBO79veNZ62+z6jo9x3332l+6ocfafQZ5S+t6RJYxNojBV/POVr99fqu1Wzc9H3GZVL6o2Avuvuv//+4br566epvm/oe0ez5B98iPeJ5/Xelb4vxGX5767xPum8WmGqtUpZUkDVd8+Z7hcv67t4GsgsK491fRPoV4ECjZyuN9lO/tTEK016asvvG9+86hvWr9eUhAACCCCAAAIIIDDhBPSdTz8oVOmqSjD/p6fq1C2QtrdLquTTDxG/r6bqpkPldjKYmiraNIaB8vsy/GB9rYIM/rz0vbPZQy5qJaunDEm9EVAlV/wD1M+rUk7XsZOk3wB+v3jayW8D3Y++X+F4X82rdUn61G/Z+Rx11FGlx0/L03In/eaXHYN1RYFddtmlqXlZl0Tx3upWpuzalK2L9yub13uFnrD0+3YSKFA5eh/z+2iq9yf/XqWp1qkihpZLZep9WydzPVGbfrZ4bz1lW/b5NGbMmHy/+Hq1m08DBXofufzyy8M1TwMFelDSP2Gue6Hsc+61114L++v4ejpc5+6fWI/PSd3ikHon4Oui1l577fwa6GEGfb6U3S9lR1Ve/7fFFltkeqBCy2XXOd5f9WJ+v3h9lXlfnp/yfaaKZvm+/n7xrcLUOlHe7e4X3Q/KF/9f1ryCflrf7n5R+f66pmVoWUHQVkF09ebi9283bXcu5TKs7URgMmWyC0ZCAAEEEEAAAQQQQGCSEvj973/v9tlnn/CabKA8Z09/h+V2M9bFiLPuf0I2e6LTWUVOWO5kxn40OeuSMs9q3U04ay7dyW6FPDqm/bBy1uTaDRkypLCNhd4KWAtiZ93JOAso9bbgDkuz4FJ+bOvyocM9yDahBZZccklnrUecDQ45oU+lT8e3Jzvzez7eWa/HWlbFq5jvoYD+n1slmLMne/NSrTuh/B6yvt1Lj2LdfDjroqp0W7OV9jCjs27wGjafddZZbr/99nPWY0LDNmvF5PQ5ad1ONWzzK6zC0FnAIT/fYcOG+dVhakFLt/nmm4dlZhBAAAEE6iVAoKBe14uzRQABBBBAAAEEEEAAAQQQQACBGgsosHTMMcfkr8DGBnDWBcx4ezU2kKyzLj4ajnfAAQe4wYMHN6xnBQIIIIBA/xEgUNB/rjWvFAEEEEAAAQQQQAABBBBAAAEEEEAAAQQQQACBBgECBQ0krEAAAQQQQAABBBBAAAEEEEAAAQQQQAABBBBAoP8IECjoP9eaV4oAAggggAACCCCAAAIIIIAAAggggAACCCCAQIMAgYIGElYggAACCCCAAAIIIIAAAggggAACCCCAAAIIINB/BAgU9J9rzStFAAEEEEAAAQQQQAABBBBAAAEEEEAAAQQQQKBBgEBBAwkrEEAAAQQQQAABBBBAAAEEEEAAAQQQQAABBBDoPwIECvrPteaVIoAAAggggAACCCCAAAIIIIAAAggggAACCCDQIECgoIGEFQgggAACCCCAAAIIIIAAAggggAACCCCAAAII9B8BAgX951rzShFAAAEEEEAAAQQQQAABBBBAAAEEEEAAAQQQaBAgUNBAwgoEEEAAAQQQQAABBBBAAAEEEEAAAQQQQAABBPqPAIGC/nOteaUIIIAAAggggAACCCCAAAIIIIAAAghMEIGPPvrIPfbYY/mx55lnHjfTTDNNkPPgoAggUC5AoMBcRo4c6Z577rlc6Ec/+lG5VJu1Y8aMcWPHjg255phjDrfGGmuEZWYQQAABBBBAAAEEEEAAAQQQQAABBBDoi8Dtt9/uXnrppbDrQgst5JZbbrmw3OnMDTfc4N544w3X1/qvTo+T5rvkkkvcq6++6vbee+98049//GM3ePDgfH58n0t6bpPi8i233OL+/ve/5y+tmzrKf/3rX+6aa64pkHR7fYYPH17Yf6211nKzzTZbYR0LE6dAvw4UKIqpm3fEiBHu8ccfz69QlmV9ulJ77LGHO+2008K+q6++uvvjH/8YlplBAAEEEEAAAQQQQAABBBCY9AQOOOCA8KJ+8IMfuEGDBoXlTmaOP/74vNLO51133XXdSiut5Bc7mp555pnuhRdeyPMuvPDCbtttt+1oP5/ppptucqqE9OmrX/2q23333f0iUwQQmIACDzzwgLvsssvcFVdc4Z555plwJksssYQ744wz3PLLLx/WpTOHHXaY+/e//11Y/Zvf/CavQD7uuOPcvvvuW9jWbCF+nyt7j7rnnnvcVVdd5XbaaSc3//zzNxSj81SAQC0KypLeB/fZZ5+yTazrUsBfi4svvjh8Lqj1huos11tvvZalHXTQQe4f//iHGzJkSCHf/vvv7xRs2HPPPQvr0wXt9/TTT7tf/epXhU2bb765m2uuudyxxx5bWO8XFLjSPaC02WabOd3bPj388MPuoosu8otNywgZmKkk0G8DBd/97nfzN8b777+/ANiXQMGNN97odt1119AqQQUSKCiwsoAAAggggAACCCCAAAIITFICqjj561//6q677rrwulS5cfnllzs96dtJOvroo90xxxzj3n///ZB9kUUWyR9oW3rppcO6ZjPXXnutO/fcc93o0aPdW2+9lWfTU5vLLrus++lPf+pWW221ZruG9XfeeafbYYcd8sodv3LGGWd0qmBsVynk8zPtXkBPV//ud7/Ld9R17EvSk+FnnXVWvqsq0qabbrq+FNOTffT/4JxzzsnL0mv74he/2JNyKcTl7wdbbbVVKcViiy2W30dxxWqcUf+X33nnnXhVmNf71JNPPhmWW81MNtlkYbPeoxZYYIGwrJnnn3/ePfLII3nAcZVVVilsUwX1oYcemr9H6f1p6NChYbveY5599lk37bTTOlVSH3jggWEbM90L6DNp0003za9Fuvd8883nzj77bLfmmmumm/JlPQB9+umnu2b1otNPP30exN56662dguJpUpBA1++f//xnuiksa99hw4aFZT+jANiCCy6YLy655JJuzjnn9JvcK6+84hQs80n1uUr6fNPnHKnHAnYD9Jv0s5/9LLMoWv5njGo60PDXFwz7j9ZQjgUK+lIU+yCAAAIIIIAAAggggAACCEzkAgcffHA21VRTNfwO1G/M2WefPf/N2e4lnHDCCdk000yTl2Fd4Wb6O/HEE/Nlq0zLrHKkZREWHMisf+/Sc9B5zDLLLJlV3LUsw1rW5/nKfhtbxV1mQYiW+7OxewGrFM3vD6vADdduHqunsK45Oi7MgkJ5GfH1t6d1O95fGa3SMC9Dx/Z/VlnXVRlxZqsMDq9H50fqjcCjjz4a/o9ecMEF+fuEf7+wp7Nzc+vNounBrKVR2Mcq4sM10v95CxQ03S/dUPYeka474ogjsg8//LCwqwUFMr2X+LzWdVJhu1UKh20bbbRRYRsL3QlYQCj//JG1roW/TzS1oGTuPPPMM2dW6V5a8MCBA/M88X6at6BQuEYq24LbpftbpX2e79577y0ce8sttwz7Tz755Jl1Y9Swv7VCCHn8vdJuasGzhnJYUV1AkaJ+k6z/s8wi7C1vvm4wPvvss+zmm28uLY9AQTeS5EUAAQQQQAABBBBAAAEEJn6BTz75JFTmqxLjzTffLJy0fnN+7nOfy38jWiuBwja/8Omnn2b2RGWeZ+qpp85UQRIn6wok/MaM18fz+i1qT3Dn+ewp7nhTZt0IZVNOOWW+bdSoUYVt8YIqlfQarEuIeHU+r4oebfvlL3+Z6TWTeiPw7rvv5q5TTDFFXnmqClT/J++NN944+89//tPyYO+9915ehirc/L6a2hPfmXUNkn3wwQct91dF7oABAwr7an+dk87h85//fNbs3i0rWPeitWzI99X++iNQUCbV/Tq9v3hTBQXSpECe395JkMe6Ggr5tV+3gQK9t/l7TvefytB9p3XWMiA9vfy9w7qgKRyzIZOt0D3nX4e1PCjLwroOBBSEkaM89UBznGy8gmB82223xZvy+bgyv2GjrfDXx0+tFVQhm7UmyPOojrQsrbjiiqEM1Zdad1iFbN0GCpZaaqnC/iz0TqBfBQo8m/X3GG5Qf5P7qc/TyVRRW79fOiVQ0IkgeRBAAAEEEEAAAQQQQACB+gjccccd4Tfgoosumtmgjw0nv8wyy+R59BRmWdITwv734+9///uGLHoy2z9trgr7suQrZtV64eqrr27IElfONat49ufQKlCgPCeffHLbyuuGE2BFg4D1s51X4Ck4ZP29F7YreOSvh3VHVdgWL1i3IvnT5arUV1AqTtadSF6GdTuVP80bb/PzL7/8ct5y4Rvf+EamY8ZJ56Rz03noKe9O0+uvvx7O3b8GAgWd6rXO5z01bRcoUJ52qUqgQEGCbbbZJhxir732ymwg5WyNNdYI69KZuHLav5Y0j5bjQMH222+fWdc1ZdlY10bAG6fvDdotvRYKWsYpDhQ8+OCD8aZ83pftp2oRF1f2dxMoUBnq8SVOPlBgXQ7l95XurfTPt6BScMq6MIp3Z76HAu3fSXp4sImpKH9zp9NuzjHdN14mUNCNJHkRQAABBBBAAAEEEEAAgYlbQE9ix0/733XXXaUn7AMFs846a94CPc10+OGHh4rVskCB8q+zzjp5HlXcjhgxIi0i7G99Sjds04o4UJA+WartNihqKKMsUPC3v/0tix+wS7sLURmkzgUUYJp77rlz86997WsNO8aBgu9///uZ9ffekOfPf/5zpuCU6h1UYVaWfJ3Et7/97eyJJ54oZFGZG264Yb5/WUWgMqtLLZWhc9U5d5J+/etf5/v4Y2tKoKATudZ5bKyTgmsngYLf/va3LQutEijQe1G3Ka2c1r1RluJAgfLYwM1l2VjXQsDGKAn3S1mgQEFGVbz7/6c2FkEoTe8H8TYFoNPurPx+8VTdqPnkAwXqfui8887Lhg8f7jfl07hFgcpoFijQe1Cz5N+/1GKONO4Eyv+XjrvjTTQlxzd3PN/pCdrATuE/WLy/nydQ0Kkk+RBAAAEEEEAAAQQQQACBiV/gH//4R+E3YLtAgX4bbrDBBg0vzP9m1LRdoEB5Bg8eXCjjkEMOCefRSaBAZaTJVzhrW1mgQPnPP//8cBwb7DgtguUuBNQnt6z1VxYoUPc9++23X8hzzTXXNJS+9957h+3tAgU6jiru4qSAkz+HZoEC5fd5yvoRj8vTfHwv+v00JVCQSnW/vPDCC4drIdNOAgUKTrZKvQoU6P7U+CbtEoGCdkK9264n8f3/wbJAgY6UBvX80ceMGZMNGjQo7K9ybLBivzmf+rLjqQ8UaBwDtSyJt2kshDgRKIg1Ju75xm8ME/f59uzs4hs4nu/kADaKd2iSF+8bzxMo6ESSPAgggAACCCCAAAIIIIBAPQT6EihQxZ0q3H1KK1P6EijQQMf+t2engYK4y5Ajjzwy++IXvxjK6CRQoOOR+iZwySWX5GMH+GtWFihQyQ899FC4JksssURhMOsbb7wxtEhQORNLoODLX/5yOGf/+jQlUNC3eyXeKw4U6H1DrXzSpJY+aoHi7fWkdfqkdrxPlUCBuh7SeehPg1+reyq/rG6IyhKBgjKVcbOuSqBAZxR3PaT7qV2g4Kijjgrjobz99tv5fefvQ027DRQoIK79mrUo0EDe/rPv1ltvHTeIlJoL9NtP+/gGjufb3RdqJjrVVFPlN/Crr76a6S99s1V5BAraSbIdAQQQQAABBBBAAAEEEKiPgK+k8L8fO2lRoLxxxYf6Vvb7a9pJoEDdcuyzzz4BKj6PTgMFceX0JptsUjgHAgWBdpzM6Enw+JrH1yI+YBwoUP54cNqhQ4cWynjttdfiXcO8Wgr4Y80wwwzZ/fffH7bFLQpmmWWWpoNU+/3btShQRaIfuNvv46cECgJ7n2fiQEGra6FBhL27pquuumrTY6Z1V50OZhx3SxMfy88rQKEWMWkiUJCKjJvlTTfdNPODS+uadNuiQGelyv7FFlss3EvtAgXNBjP290S3gQJfv5qOneDFfv7zn4dz8+uYjhsBAgX2n8jfyJq2ShqoY7fddsvzxxF89fkYl6F5AgWtJNmGAAIIIIAAAggggAACCExcAu+8804211xzZWo5UFbRmf7mG1+BgvS48fL4DBR86UtfmrguWE3OZlwECpq9dA1WHN8fGtfApzhQ4PPoXo8H5PaV0xoseZdddvG7FqYaq2OnnXYqHMeX56dl/38KhfTzBQ0wLnv/l3Lomiy44ILBeEIHCnQuCnKqBUGaVCHsr7vu9Y8++qiQpVl3Nz6TWib4/f2UMQq8zn+nqotU3//eJx3sea211grblKfTQMGbb75ZPFCTJeXzx9aD06ecckqTnFm20UYbZX//+98L2/Ve4vdXcHHjjTcubG+3oFZZfv907JV2+7K9e4HWNePdl1ebPfxNlk5bvYBhw4aFm/OFF14IWQkUBApmEEAAAQQQQAABBBBAAIHaCejp7W9961vh956eoE1T+ttxUggUqAsidUVUluIxCvTaCRSUKWXZ7bffHv5eeeWVhkx9DRRocFJfdjx+ga5FsxQPUq18caBg9OjR2fzzzx/ucX8/r7LKKuE4CpSpQrjVmBTnnntuXoa6R9K+yy+/fEOZBAqaXaH/rlcf/95f09tuu62wwy9+8YtsmmmmCXkmhkDBmmuuWThHv6BrHb8W3bNx0qDMc8wxR8hz9913h80aYFetGuL9NU+gIBDlM/FAxfL5whe+UMjQ10DBvPPOWyinbOHRRx8N3Z5NO+20mboc6iape6z1118/XOO0pUK7st57771M/x/8PUKgoJ1Y9e3NP2Gqlz1Rl+BvsnTa7KRff/31TG/OPr8PFOiLgJr5+PV+qkh8sy+OzY7BegQQQAABBBBAAAEEEEAAgfEvcMABBxR+0/WXQME3vvGNptgECprSFDb4OgBNN9tss7x74jhDXwMFcbnpfFx+PJ/miwMFynfTTTflgymn+eJldXXVLKl7EL1GDUw6duzYPJvqSuL9NU+goJlglqnlUlmLjHQP37pDnp0GClSB3Opp7752PaQWBc1SGihQV0hqdRKn3/3ud9nss8+e3yfqneO0007L/5ZZZpmGe0evl0BBrJdlEypQcM8992QDBw7Mr5FaAhxzzDHFE2uzpCBB3NVdqwBks6IUqIjfXwgUNJPq3XoCBfYmFN90ZbQff/xx3nwmzqeBPtSc53vf+15h/zjPgAED8jxx34Jl5bMOAQQQQKAooPdX/V199dXFDbZ033335dt8nt13370hT7pCzRWVP25arSd3Ro4cGbJqu760khBAAAEEEEgFhg8fHj570m1ly+ecc06ev2xbp+tUMeA/61SJTRq3AgQKGn0JFDSapGs0dkRcB6D5P/3pTyHbI488kn3zm98s5Ol0jIK03Hg5HCCZifNoPg0UKPsWW2xROJ90n1aBAr025T/55JPDkQkUBIqOZhQoiLti8f7pzn0JFGjw9FZpfAQK9HrUpVKaNB6LH+9TefQU/FlnnZX/xf3raxuBgqLeU089la2zzjrh/+15551XyNDXFgW//e1vC+XECxrfZNCgQeGY+l7TTVJLgLglgQbZVhdK3aY40LDzzjvnYyl0Wwb5uxOYTNntP2K/S9acrvQ1l3FY/3Fu6qmnLs3fyUr7MHXWjLWTrJN0HvsC4ay/sgn6Gq2bKGcDtEzQc+gvB7fmlO6EE06YoC/XKoEn6PE5eN8ErO9Ld+utt+Y7W/NnN8888xQKsi+ezp4kCOvs6QY3ePDgsFw2YwFbZ09AOfuh5uzHT57FWoQ57WtPt+TLo0aNctak3h199NHOvryXFcO6iVjABktzRxxxRJ/O8Prrr3fTTz99vu+ll17qTj/99FBOs/cRe5Iu5PEzzfL67UwnLgF74s5ZFw35Sc0444zOBmXL548//nhn/Th3fLKHH364W2211fTwjVtppZU63s+ab7sbb7yx4/xknHACVmHhrB94Z4OH5iexwgortD0Ze9LWWR/CrpO8zQrzn13aPuecczp7Mq9ZVtb3QOC5555zVoHq9NvNnsp11j2Gs65VCiWnvyGtBbkr+zxYdtll3ZgxY8K+Npixs+4a8mV994h/c1rlmfv+978f8vqZddddt/AeYRUubt999803a96e4s3ndW/q/SxNViHo9t9//7DaKqfD96cf/vCHTve1knU9lJd76KGHhrx+5oILLnDbbbedX8xNrKVFWGbGOXvi1qUm8e9/69vb6frrd6hP8bXw6zR9+OGHG+65eHs8H99D8fr0HrVAQf79N85jDz06e8I7XlWYVxnbbLONs0BRYf0HH3yQ12voPC1Q4OzJ8Xy7vpvbANuFvLo/9dlKKhfQfXHggQc668Ypz1D2XvL1r389/J+1FgXuwgsvLC1sr732Cu8BFihwqndplvQdx7qxCput2x/35JNPhuVmM8o399xzh99ocT4bBDf/DRWv0z1hA2bHq/L56aabzun7j3VH5L761a866/omX2+DITt7QDef33bbbZ3ev8r2zzP003+ef/559+KLL+avPv1u8dhjjzkbxNrJXckeMnAWhMnn43/0/9bGOgirmr2P6Fhrr72203cZ65rOrbLKKoXvM3o/s9ZoLX+Dv/HGG+EaWpDAWfdB4fdWOIEOZuL3tCuvvNJtuOGGHexFlkoCdmP0y2RoITIWz5dhKOoV5+l2XlF3Upapu6Zu7XqZX03wPvnkEy7FeBLQ0wG9vH59KWs8vVQO02MBNZnty/Xu1T7qA5ZULwE1SY37ce32Xphhhhky+zGb/6X3n1+fTsuOUS81zlZN4/11tB8h4R6wH6thvd/eaqr+vf390Spfuk37kOohcNJJJ3V1T6TXuhfLFiioB1bNz1JPQKobDav4Kn0lTz/9dOFeaNbVbNqdhlUUh/L0fhPfE3rKtizFT49a4CF7//33QzarlA1ljM/BjMMJMFMQiK9n2W/OvnY99Je//CW/H+0BmnC9/bEKJxAt+O1+2pcWBdpXT3jr6d04qWWuL5cWBbFM3+bVPY/eb/RXljppUfCb3/ym8JR+r1sUqD96fV9RtzO69lZh3HCqOn9/X/ipVVg35NMK9XFvwYGGbWrF4ve1oGXDdla0F9D3BG+o1ohlqd3A0n4fC+jkZamlXTo4tfJovb7/WoDd79Iw1e8rjV+i+0ODd8dJ72m6r1q1aPD5/WvS1AIFfjXTcSigpxn6ZYpvtni+FYYGYbGoZ+FPb8Tx/n5eTaqUV32xkRDojwJqoq//A70MlNmT5W0pDzvssPy49tRf27xkQACBSUfgqquuyv/v33zzzW1flH40x5/n6Q80NY2Nt/v5uDLHr/NTVR6R6iWggdH89dNUTZvjtMgiixS2x3nT+bi/VHWZduqpp4ai9MBJml/LpHoJ2JPc4TrW68w5214KqPLL/97TtJNAwQYbbNBwCnEZ8WdLnDEOFFjLyXhTFgcK7In/TAGONP3qV78qnGu8XZVIccXc5ptvHm/O51Wxc+KJJzYto2EHVjQV6GugIO7CeOjQoR1di/je0nwcKFDFtO9i68EHHyycr661PpummGKKwnF07j6lZXe6rO6ZSN0LrLzyyuFaNBujwA8s7a9Fu6N02/XQIYccEs5Bx1BXNGlKAwXpYMbvvvtuPq6FP8dWgQI9sKN7kdS9QNxNUFmgwFpfF66lrktZ0rgCulbNBh1WPY+2W0vcst3zbqf0GTXzzDOXbvfl6/dWu5QG1gkUtBPrzXYCBXaD+zcsTbtN1lVFYX9f1uqrr95tUeRHAAEEEEAAAQQQQAABBBCYSAXUt7ie7ve/+doFCtTaTQ+xpMnvr2m7QIEqbq2riEIR1nVQOAeVUdZ3dKtAgQpbdNFFQxllgYJ77703bNcxyp4kLpwUC00F1N/6V77yleDZ6RgFVQMFiy++eBhw2LoNyu9Ff++lgQJ/8hps1OfRtCxQoICCdUsS/qz7vcI+2k/1IT5P2p+6PxbT9gL+Wsjz2WefbdghDhRY1zMN29MVVQIFalXwk5/8JC0yf2Lcn6cesnjooYcKedKn2NNAwejRo0OAyrqqLuzLQncC/jr0NVCga+HHi4gDBfqss+4y8z89OKHjlAUKHn/88WzJJZfMtzcLFKgVgfYnUNDdtR2fubuvGR+fZzcOj+X/A6XTbg9JoKBbMfIjgAACCCCAAAIIIIAAAvUUuOOOO0Kl6K677prpKe00+a6HFlhggXRTvmz9v4cy2gUKbAyd0jLi37HtAgVpoEEFdhso0FOgpL4L6Ilwf806CRR873vfy2yck3DAtEWBjacUtsUz/hiaDhkyJGxSJXO8rVmgQDvE+eJAgVoG6E89LcQpHcx40003zRSYIFUX0P9dfz3ia+FLjgMFf//73/3qptNuAwWqHF5wwQXzc7BxO0vLtT7swzmedtppDXnaBQp8xfJMM82UqSslUt8F/L1iY6RmDzzwQKGguEWBgsNpd0A2ZlshoGljEGQ2pkX+F7di88dIAwU2dklmY3WFe0GBcr9/PPX7twsUDBs2LKNFQeESjreFfhko2HHHHcPN629SP9WXtjPPPLOjC6APPxtkqrSsOeaYI1NZ+iJJQgABBBBAAAEEEEAAAQQQqL/Aq6++msWVvjYoacOL8oECGzC9YZtWaGwd//uzLFBwySWXZL6/6WZd2aqLM19GGijQE72+Gwq1aPj0008bzkNd9vn927UoUIVOPEZCQ2GsaCugJ3LVjarMywIFn332WWaDVIdrcs011xTKtAFns7XWWitsV6VqWfLXVHm1j0+9CBT4stJpGigYOXJkmoXlPgqof3h/TZdeeuksDvCo20t1S6btGmOtVXBGdVP68+8LvkwFIv22uJuq+HQVtFL+skBBHMhQiwY9UZ4mG2i3UIGscQr8MTXVvazyy94L07JYbi1wxhlnhPslDtpo3J0111wz32aDRWf6Pxun6667Lpt//vnDvv7+aDWNAwVq/aTxCFrlT7e1CxQMGDCgUJ4NYtxyTIT49TBfTaDfBArUj5a+sOnPD8SS3qh+WW9Uiti3St/97nezpZZaqnDj+v3jqZpVKbJGQgABBBBAAAEEEEAAAQQQqL+AxsJSFxn63aenYeN0+OGH54M8tqosVYXe0Ucfne+vp3VfeOGFUIQqbGafffZ8W1wREzL8/8zHH3+cP+Cmc0gDBXoy1P8mvf/++9Ndw/I999yT51MXERdccEFYr7FVfIsDDfzebHDnsAMzHQn4+oOyQIGCOf6aqaVKOn6SDqD75Jvf/Gaer12gYO+99y6cE4GCAkdtFhRA8n3C6/5YaKGFQr2WuvnROlW4qlu0ZkkV+P7eajW9+OKLS4t46qmn8vErVI/m69T8dMopp8w08K26Kms1sO3f/va3TF1hNTt+L8c1LH0R/WTlJ598kqmrLzkrMOmv08CBA/N1au2TBglEc8wxxzS9NmXXbLfddiu8RynIVJav2brllluu8LlXdnnSQMERRxxRlo1140Cg3wQK1NSl2U2art94440zffFqleaaa66Oy+NNr5Uk2xBAAAEEEEAAAQQQQACBegnoSV//BKUG4PR/6t+5VZDAv0pV6PiBZfWkrt9fFW/6faqB0VVJ2CqpcllBh5133jnsr3J8Gep6pqw1QVymH4tAgxv7c9BU56CWE+1+F8dlMd9aQAEYXRt1p6EKuzh580022aSluX8quCxQ4MdBUH/2uj/jpHtJLVx83Uf8ZHqcT/M+z2abbdb0XNQFkb9fdP/6fTSdaqqpwja1kiBVE9D/4bTrKe+tp8Pb/R+dYYYZ8uuje0fvF/rz3f34cvRepPekZkldrKn1lM8fT8u6XysrR/e/WhPE+55//vktW0KUlcO61gK6X+IWZ7H3XnvtVbpzt4EC5Y9Tt4ECtXhqlwgUtBMad9snU9F245AQQAABBBBAAAEEEEAAAQQQQKBDAavsdffdd18htw0i7Ky1QWFdqwV7etzdfPPNhSz777+/s+5yC+taLRxyyCHOuity9tSum2+++fKs2l/ldJKs5YKzLkSc9XHurIshZ2MrOKukcdY9USe7k6cLAXsK3FlFrbPWAQ17WbfGzlqDNKxPV1h3M+7uu+929rSws6fA881Wqe/GjBnjrG9yZw8qpruE5bPPPtvZYKTuvffey9fpWt900035vD0lnM9bIMNZDwpuxIgRYb945tJLL3UHH3ywe+WVV5xVEuebLGjgLFARsuletOCEs37K3c9//nNnFdFhGzN9F7DBpp11b+2s26G+F8Ke/UZgiy22cNZyzM0666z5e0bdXri1oHHW6s7ZWBl1O/Vany+BglpfPk4eAQQQQAABBBBAAAEEEEAAAedUWewrjvviYd0h5ZXN1pqhL7uzT4cCqmBXgOiJJ55wY8eOdauttpqzvuK7CsxYv/HujTfecKNGjcqPusIKKzjrQsp1cu1OOukkZ2Mm5IGA9LlRa43g7Al0d+WVV7Z9Nb/4xS+cdbOc57NuZdxRRx0V9lEFpYJO9uS6O/TQQ8N6ZhBAAAEEJm4BAgUT9/Xh7BBAAAEEEEAAAQQQQAABBBBAYBITuP32292tt97q9thjDzfbbLN1/eqsT3hn3Uvl++lJcxsfsasy9KR/GiiwrkncLLPM0lU5ZEYAAQQQmHQECBRMOteSV4IAAggggAACCCCAAAIIIIAAAggggAACCCCAQNcCBAq6JmMHBBBAAAEEEEAAAQQQQAABBBBAAAEEEEAAAQQmHQECBZPOteSVIIAAAggggAACCCCAAAIIIIAAAggggAACCCDQtQCBgq7J2AEBBBBAAAEEEEAAAQQQQAABBBBAAAEEEEAAgUlHgEDBpHMteSUIIIAAAggggAACCCCAAAIIIIAAAggggAACCHQtQKCgazJ2QAABBBBAAAEEEEAAAQQQQAABBBBAAAEEEEBg0hEgUDDpXEteCQIIIIAAAggggAACCCCAAAIIIIAAAggggAACXQsQKOiajB0QQAABBBBAAAEEEEAAAQQQQAABBBBAAAEEEJh0BAgUTDrXkleCAAIIIIAAAggggAACCCCAAAIIIIAAAggggEDXAgQKuiZjBwQQQAABBBBAAAEEEEAAAQQQQAABBBBAAAEEJh0BAgXj4Fr++9//dnfddZdbc801x0HpFIkAAggggAACCCCAAAIIIIAAAggggEDfBH7729+6Lbfcsk8733fffe6xxx7L99166627LuOll15yt956a9jvRz/6kfvc5z4XlplBAIEJJ9DvAwV6c7rpppvCFTjuuOPCfLOZoUOHuieeeKLZZvf++++766+/3p166qlu/fXXb5qPDQgggAACCCCAAAIIIIAAAggggAACCLQTOP/8893YsWML2VTntMIKKxTWNVu4884787oqbT/ppJPc3nvvnWddffXV3VprrdVst7BeFfyq57rjjjvcmDFj8vX77ruvm3feed2uu+4a8rWa2W+//dwzzzzjfv/734dsOo/ZZ5/dqSxS7wTOPvts9+yzz+YFLrjggm6nnXbquPBHHnnEDR8+PORXIOfYY48Ny+Nr5rXXXnMnnnhiOJzukVlnnTUsM9N7gX4bKHjllVfcDjvs4J5++mn31FNPBdksy8J82YyCBAceeKD7xz/+Uba5sG7PPfd0J598cmEdCwgggAACCCCAAAIIIIAAAggggAACCHQqcMEFF7gDDjjAvf7664VdFl10UXfRRRe5JZZYorA+XVArAD25nwYalE+VyKrrWmmlldLdwvJHH33kVlttNTd69Oiwzs986UtfckcccYTbfffd/arS6UYbbVQIEMSZFl544dJzi/Mw35nADTfc4M444wz35z//2b355pv5TrPMMos7+uijOwoWKCC0wQYbuAceeCAccLLJJnO77babO+2008K6dOa8885zV199dbq6YXmppZZyRx55ZMP6dMV3vvMd9+6777qRI0eGTSuvvHIeqAormOm5QL8LFKy33nru4Ycfdp988olTsCBN7QIFin4ef/zx6W4Ny8svv7y79tprnd4wSQgggAACCCCAAAIIIIAAAggggAACCHQroKfvt912W/evf/2rdNfZZpst7wpIlcFlSXVfAwcOzB94VUsCVdgrzTPPPCG79h01apRThX1Zmnvuud2LL77ofvCDHxSe8PZlTDvttO700093zboi+t73vudGjBjh5pxzzoZgwwILLOBUEb3ddts5PQVP6ruAWnqsvfbaIUAQlzTddNO5c88912266abx6ob5r3zlK+7VV19tWD/llFO6XXbZpfSB6EsvvdTtuOOOecV+w47Jiqmnntrpnj3hhBPcxhtvnGz976K6cr/llltKt+leXHzxxUPrmNJMrOy7gFWM95u0zTbbqLlAy792GNbMpeX+9h8vs2hsu2LYjgACCCCAAAIIIIAAAggggAACCCCAQFMBe6o71EFdd911hXzDhg3LrPI2bC9sjBZ8PZjqs9JkQYiwvz2Bnm7Ol+2p7pBH9Wpxevvtt7MvfvGL+XZ7qDazh3Ljzfn8hx9+mC2zzDJ5HuumqGH7zDPPHMq3VhOZtV5oyMOK9gKfffZZZl2r55ZWGZ/Zk/hhJ6t0D8Z//OMfM+VN03vvvZdNMcUUeb7Pf/7z2S9/+cuQZfrppw/7H3bYYdnHH38ctmlmyJAhYbu/31pNdd/aOBmFMrRgY75mFowKZem4+ptqqqnCOpVrrRIa9mVFbwRcb4qpRylHHXVUZlHOws2V3rjtXkkcKBg8eHCW/r311lvtimA7AggggAACCCCAAAIIIIAAAggggAACTQVUmWtdDuV1WPbkfmbd/jTktS6vQx1Xw0Zbcc8994Tt7QIFqh8rS3oYVttUn6Z6tTSpQtrXrVmrgoZKZOv2O2zfcMMN093zZb+/ppdddllpHla2FvBBAhlaF0GFzNbSIFOQxjsr+JMma3WSb//CF76QHXzwwYXNCgz4fTW1HlQK27sJFMw444yZjXVR2N8v6P7yx1F9q08///nPw3ptt5Yv2ZNPPuk3M+2hQPm7QA8PMLEVZX1yZTaAR+EG8zehpu1SHChol5ftCCCAAAIIIIAAAggggAACCCCAAAIIdCtw5plnhrorG0i2dPc4UHDhhRc25JlhhhnyMuaaa67siiuuaNgetyhQndg555xTyKPKZ+smJi9j0KBBhW1+IQ4UqAwb09NvymxQ3MwGWw6vI2xIZuJ6OdXZ8RBuAtTBYmyYBgq0+69//etwHdKK+ttuuy3TPaIyvv71rzccLQ0U2HgUmXWFFfLFgYItt9wyr3fVdYz/fKsAGzg77BfPPPfcc5l1URXOMW71kAYKrKuszAb3jndnvkcC7WvGe3Sgia2Y+D9QPN/uPAkUtBNiOwIIIIAAAggggAACCCCAAAIIIIBAFYG4rqqTQMGss85aOJwqhn3XROuss05hm19IAwU6Zpziitu+BAriyum07Pg48WvV/F//+td4M/NtBNKK9HaBgvRaqHLfX4OyQMGnn36a2ZitIY/yPvvss+GsfKBg1113zdSFUVmyMVzz/ZsFCmwg5FC+uqCK0913353ZgN1hO10PxTq9ne93gxnbzZwnDZRSloy3bHVYFw9mrBHfy9Ktt95atpp1CCCAAAIIIIAAAggggAACCCCAAAIItBWI660sUOD233//hn322msvd8opp+TrrV9595Of/CQMNmxP8oeBgy1Q4G644YaG/a+66ipn3QEV1vt6MXti21mFbT4IsjJYoMBpsNw0aRDkFVdcMazW/F133ZUvn3zyye6nP/1p2ObLDiv+fyZ+rVplgQK3yCKLpNlYbiLw1a9+1b388sthqwUKnD31H5Y10+pa/OhHP3I2ZkCe3wIF7vHHHy/sq4UHH3zQLbnkkmG9BQrcfPPNly8PHTrUWRdT7uabb3bf/va3Q554ZqaZZnKTTz55PkixBteOkwbc1iDM1gIlX/3www+7AQMGxFnyQbg1sLeNo+D+9Kc/ORv3orCdhd4IEChIHJu9aflscaDAr0unGr1bb4zWrCvdxDICCCCAAAIIIIAAAggggAACCCCAAAJNBax/dmdPUYftnQQKlHnVVVd11o1Mvl/VQIE9pe6sz/hwDp0GCrSD6sWUPvjgA2dPmOfz+qdZnRuBgkDUp5kqgQIFFVTXaQMJ58fuNFBgg1C7f/7zn/k+nQYKpplmGvfSSy81vMZnnnnG2VgYYX2rQIG1knH/+c9/Ql5meitAoCDxbPam5bN1EijweXfcccc8smsDgfhVTBFAAAEEEEAAAQQQQAABBBBAAAEE+rmA9fGeV876SvWYQ5W1TzzxRFg1rgIFamWwySabuPfffz8cy9eLVQkUhMKSGV92stoRKEhFisu6Pv4aycq6mSpk6EugoFBAtNBpoEC7+Ot50UUXORsg2e28885RSf+bXWmllZyNZeGs+6C8ZcL/tvx3Lg0UpNvjZQIFsUbv5wkUJKb+Jk9Wh8VuAgXa6dxzz3UKGJAQQAABBBBAAAEEEEAAAQQQQAABBBB4/vnn3fbbb+/UdfUf//hHt/rqqxdQxlegQAc98sgj3S9+8YtwfF8vRqAgkEzQmddee8397Gc/c7/73e/y89DDyGqpEacJHSiIzyWdV8Br4403zrsV8vdWmkfdHqn7ozTFXb6rWyIbKJuuh1KkHi8TKEhAm920PlscKNhjjz38anfnnXe6hx56KCz7GQIFXoIpAggggAACCCCAAAIIIIAAAggg0L8F/va3vznVJ1133XUBIq2LIlDAGAX+5rj44ovd5ptv7hdd3QIFNsCxO+uss/LzT+9z/6LSFiVar/E2Tj31VJ8ljFGgFQqMaAyNZuMhhJ2Y6VqAQEFC1uym9dnuueeeEBDYaaed/Op8II3tttuu0DRMGwkUBCJmEEAAAQQQQAABBBBAAAEEEEAAgX4tMGLECLfBBhsUDNK6qPEVKPjLX/7iVLd13333hfPx50KLgkAyQWfqHCi444473G677ZYPTi1Ef2+loGWBgs8++6zQJdVGG23kNJixT1tttZX7zW9+4xeZ9kig3wYKLrvsMvfDH/6wgbHZTduQsWTFY4895jRYzNtvvx22LrDAAu7qq692iy++eFjXn2f+/Oc/502mmhkcfvjhbo011mi2uev1yy+/fL6PmjnttddeXe/PDgggMP4F1LxwXAxOpKcRll566fCCLr/8cnfyySeH5XhGX4rXXnvteBXzNRA455xz3GKLLZZ/FtfgdDlFBBCokYD6hr722mvzM5599tndlVdeWXr2t99+uzvkkEPybeqvd5555mnIpx+6zfZXZlXa7L777oX9Ro8eXVhmoR4CL7/8ct7399Zbb51XxKVnfd5557mFF17Yqe/mKulXv/qVU8VjnLbYYgunpzhJCCAw8Qm8+eab7qCDDnL67upTWhc1vgIFV111ldtwww39aeRTfy59DRRo3IMZZpghDz7sueeepWUXVtpCWlH817/SosAbacDgffbZJ1SK16lFwRlnnBG+0/zhD39wa621ln9ZhWl6/bUxDRSoCyO1IHjxxRfzfTVOw69//WunzztS7wT6baDg6aefdgsttFCDpH9DbNjQ4QoNQqM+s+L0pz/9yX3rW9+KV/XLeX1R/trXvtbQl1qMoTe8z3/+8/GqSvMaHEhJg51MPfXU7pZbbnHLLrtspTLZuTMBNQP76U9/2lnmHudScG7VVVftcakUN74EpplmGvfhhx/2/HAqd4oppgjlfvTRR/ngYWFFNKMnE/SEAqkeAgrUDx48OA8wTT755IXrPD5fgT6/9EWeVB+B9ddfP+8+ckKc8TvvvDMhDssx+yigMceGDBmS7/25z33OTTvttKUlffzxx+EzTHmUN03vvfde0/2V95NPPmn4vjz99NPn/VfHT9Kl5bI88QlMN910Ttd7qqmmyv/SM9SDEb343Pr3v//t9L0mTvr9M2zYMLfZZpvFq5lHAIGJRED//9Unu34z60EXvc/HqS+BgllmmcVp7AP97lHSg6w+0LzOOus4VeCnqVWgQOeo4Pb111+f7zZo0CA3ZsyYtAg3atQot+KKK4b1qhPTuejz7MQTT3QHHHBA2Naszi2tKCZQEMjyGV0L/SnJSp8vcerLGAX+u6gq2w877LBQnO69xx9/PCz7mQcffNAtueSSfjGfNrue2qh7Tw8C6zNKSQGyL33pS/l8+o+6ch84cGBhdRoo0EYF15988smQT4FydRFP6p1Avw0U3HXXXW7llVdukGxjNdCzAAAYLUlEQVR1kyuzWguowll/ZSkNFMw000x55fRSSy1Vlr1frXvllVcmaMBET4LxRXn83XIaaEdPSUyIpIFw4i8qE+IcOGbfBfTh779M9L2Uvu/54x//2B144IF9L4A9x7vA2LFj86dT9BmtyhgFncd1euGFFwqHmGOOOZw+50j1EVArRn030PvN3HPPPd5PXBUCGpSNVA+B/fff311yySUT7GTVikFdoJLqJVDWomR8vQK+z4wv6d4eRy2RJvTTsXrwIQ089fZVUlqnAnHlub6z6LMoTeo54ZRTTslX6wnr119/PWRRJb8eolOFq9K+++7rjjvuuLBdM2mgQN+JFGzw6fvf/35ehpY7CRSoTkyVzKoLU1IL7vgBwmZ1bvFrVQ8g6hWC1LlAXwIF8bVQ0Er1KEqdBgqeffZZN99885WepO45tZ7cZJNNwvZWgYJnnnnGLbjggiHvww8/7AYMGBCW/QyBAi8xDqd2Y/TLZKRZ2V8zDKt8yCyKmtkbbXbEEUdk9rRraVZ7Yy6Ua2MUlOZjJQIIIIAAAgj0VsCenMysi7veFtqktHXXXTeL/6wJbJOcrJ6YBSwomF/HifkcOTcEEEAAgf4jYN2XZdZ9caFOoazeYlyus0BB/wGfyF+pdYUa7gULFJSerXXtE/LYg5ENeawLoLDdAgUN262lWtiu+ypNqv+yFgp5HgsUpJvz5ZEjR4YydA/HyQIV2VxzzRW2x9vieX9PW88fmcojdSdgFf3BWJannXZaQwHWciDkWXPNNQvbt9xyy7DNAgWFbX7BukYMeXQMCxT4TQ1Ta2VdyKv8FihoyOdXWK8vhfwWKPCbClPrpaSQz1oUFLazUF2g37YoiKOVdsOGZKRhPp65//778+ipX6cnpY8++mi/GKZpiwIGMw40zCCAAAIIIIAAAggggAACCCCAQAsB9eN92223tcgxbjepyzQ9vU6a8ALqzk7diCl10qKgrD5rxhlndL6LmXYtCrbZZht3wQUXNLxwddut7rv11LrquNSNkU/qDmfvvfd2Z555Zt5FnsZd0FidcbriiivcHnvs4V599dXSwWxPOumkfCxLdVVtFdzOKrHj3ZnvUCCu55RjOt5R3Lrj3XffLXSDqAGT1TpFLVI6aVGgcS00zo5vOZKe4htvvJF3PxWvb9WiQPnVzaNauCh10qJAXXadfvrpbpVVVsn34Z8eCVSPNdSzBOMrRKH8crNXYyPAN+RP8x5zzDGZdUkU8ilCZ31npdlYRgABBBBAAAEEEEAAAQQQQAABBBBAoKnAp59+mvdoofqqshYFd9xxR7bIIovkdVCnnnpqaTnWnVWoo2rVomCXXXbJ3nrrrdIy4lYHFkwo5NE+Oj8bIzCzLocK2+IF9dCh+rKf/exn8ep8Xq1YVIZ68CD1XcCCNeFat2pRYINUZxaEajjQiBEjMhs3J1MrlHR/3YvrrbdeXr51C5W1a03dbYsCnYxan/i6WRtHLLPuixrOMW5RYGMKNmxnRXWBfteiQP1uqb80tRAoS0svvXS+2t4k3fbbbx+ypC0KtMH4w/bjjz/eHXnkkU5ROaVlllkm74/LmliFPMwggAACCCCAAAIIIIAAAggggAACCCDQiYB19+I05uWcc86Zj5WjAYqVNM6RVdzm4wmcddZZef2VxpcoSxrE+Dvf+Y778pe/nLcKiPNojC/1D68nyjfddNN4U2H+7rvvdoMHD3Yzzzyzm3feecM2q0B2GuRW46LoPFolDcCr8S/SvucfeOCBfLwotaSZf/75WxXBthYCuhbWFavbYYcdnOoi9XS+r+O899573Q9+8ANnFfxO13K55ZYrLUn3kAah1qDDasWy00475fm0zt9f9pB0YYDqsoI0MLEGKI5TqxYFyqd78eCDD85bp2g5HcxYLWLUgkDji6nVw4033li4F7UPqbpAvwoUqBnL0KFDCxX8zQhV6X/IIYeEzQoKnH/++fl/OL9SAyb6pP80+k+ppO6HXnrppfCfyOdhigACCCCAAAIIIIAAAggggAACCCCAQCcCqotS5e92222X1zGpayglVaKqa6ITTjghHyzYry8rU2Vce+21boMNNijb7GzMJnfUUUe5VmVoRx8sSAtRAOHOO+90U0wxRbqpsKxuiqxVQWGdX9A2382SX8e0e4FRo0a5FVdcMd9RFfv+mvr7RcGcnXfe2cXdFMVH8YECrbPWBYVrqmtk42C44cOH59vi/dL5svLbBQpUhupVN998c6cBreM6V23T/a7XoftED2lzv0il96lfBQrEp360Hn30UTfPPPO4W265JRfVCOy77rqrU79r7ZJGiB8yZEie7amnnsqn1iwnDw5owQZRbNpHV56ZfxBAAAEEEEAAAQQQQAABBBBAAAEEEOhQQL1YqE/4OG2yySZ5BX+8rtW86rJUp+VTXC/m17WbWjdEhafJrbvtdrsUtr/88svOuikK66y7GbfooouGZWaqC6h1iOo49YS+kir81VJj6623zp/Yb3cEjRXx3nvv5WNK+Lyq+FcLlmuuucavajnVOBU22HGeRw9TW9dThXFfW+2sMS+uu+465+tcfd455pgjH1eh23vO78+0M4F+FyjojKWzXAo6KGmgFTWzIiGAAAIIIIAAAggggAACCCCAAAIIIIAAAhNKQEEldc2jpAGt1UNKN0mtRxSc8kktEzQodadJT/wrMKGkFgxrrbVWp7uGfL7O1a/Yb7/9mnaZ5PMwrS5AoKC6ISUggAACCCCAAAIIIIAAAggggAACCCCAAAIIIFBbAQIFtb10nDgCCCCAAAIIIIAAAggggAACCCCAAAIIIIAAAtUFCBRUN6QEBBBAAAEEEEAAAQQQQAABBBBAAAEEEEAAAQRqK0CgoLaXjhNHAAEEEEAAAQQQQAABBBBAAAEEEEAAAQQQQKC6AIGC6oaUgAACCCCAAAIIIIAAAggggAACCCCAAAIIIIBAbQUIFNT20nHiCCCAAAIIIIAAAggggAACCCCAAAIIIIAAAghUFyBQUN2QEhBAAAEEEEAAAQQQQAABBBBAAAEEEEAAAQQQqK0AgYLaXjpOHAEEEEAAAQQQQAABBBBAAAEEEEAAAQQQQACB6gIECqobUgICCCCAAAIIIIAAAggggAACCCCAAAIIIIAAArUVIFBQ20vHiSOAAAIIIIAAAggggAACCCCAAAIIIIAAAgggUF2AQEF1Q0pAAAEEEEAAAQQQQAABBBBAAAEEEEAAAQQQQKC2AgQKanvpOHEEEEAAAQQQQAABBBBAAAEEEEAAAQQQQAABBKoLECiobkgJCCCAAAIIIIAAAggggAACCCCAAAIIIIAAAgjUVoBAQW0vHSeOAAIIIIAAAggggAACCCCAAAIIIIAAAggggEB1AQIF1Q0pAQEEEEAAAQQQQAABBBBAAAEEEEAAAQQQQACB2goQKKjtpePEEUAAAQQQQAABBBBAAAEEEEAAAQQQQAABBBCoLkCgoLohJSCAAAIIIIAAAggggAACCCCAAAIIIIAAAgggUFsBAgW1vXScOAIIIIAAAggggAACCCCAAAIIIIAAAggggAAC1QUIFFQ3pAQEEEAAAQQQQAABBBBAAAEEEEAAAQQQQAABBGorQKCgtpeOE0cAAQQQQAABBBBAAAEEEEAAAQQQQAABBBBAoLoAgYLqhpSAAAIIIIAAAggggAACCCCAAAIIIIAAAggggEBtBQgU1PbSceIIIIAAAggggAACCCCAAAIIIIAAAggggAACCFQXIFBQ3ZASEEAAAQQQQAABBBBAAAEEEEAAAQQQQAABBBCorQCBgtpeOk4cAQQQQAABBBBAAAEEEEAAAQQQQAABBBBAAIHqAgQKqhtSAgIIIIAAAggggAACCCCAAAIIIIAAAggggAACtRUgUFDbS8eJI4AAAggggAACCCCAAAIIIIAAAggggAACCCBQXYBAQXVDSkAAAQQQQAABBBBAAAEEEEAAAQQQQAABBBBAoLYCBApqe+k4cQQQQAABBBBAAAEEEEAAAQQQQAABBBBAAAEEqgsQKKhuSAkIIIAAAggggAACCCCAAAIIIIAAAggggAACCNRWgEBBbS8dJ44AAggggAACCCCAAAIIIIAAAggggAACCCCAQHUBAgXVDSkBAQQQQAABBBBAAAEEEEAAAQQQQAABBBBAAIHaChAoqO2l48QRQAABBBBAAAEEEEAAAQQQQAABBBBAAAEEEKguQKCguiElIIAAAggggAACCCCAAAIIIIAAAggggAACCCBQWwECBbW9dJw4AggggAACCCCAAAIIIIAAAggggAACCCCAAALVBQgUVDekBAQQQAABBBBAAAEEEEAAAQQQQAABBBBAAAEEaitAoKC2l44TRwABBBBAAAEEEEAAAQQQQAABBBBAAAEEEECgugCBguqGlIAAAggggAACCCCAAAIIIIAAAggggAACCCCAQG0FCBTU9tJx4ggggAACCCCAAAIIIIAAAggggAACCCCAAAIIVBcgUFDdkBIQQAABBBBAAAEEEEAAAQQQQAABBBBAAAEEEKitAIGC2l46ThwBBBBAAAEEEEAAAQQQQAABBBBAAAEEEEAAgeoCBAqqG1ICAggggAACCCCAAAIIIIAAAggggAACCCCAAAK1FSBQUNtLx4kjgAACCCCAAAIIIIAAAggggAACCCCAAAIIIFBdgEBBdUNKQAABBBBAAAEEEEAAAQQQQAABBBBAAAEEEECgtgIECmp76ThxBBBAAAEEEEAAAQQQQAABBBBAAAEEEEAAAQSqCxAoqG5ICQgggAACCCCAAAIIIIAAAggggAACCCCAAAII1FaAQEFtLx0njgACCCCAAAIIIIAAAggggAACCCCAAAIIIIBAdQECBdUNKQEBBBBAAAEEEEAAAQQQQAABBBBAAAEEEEAAgdoKECio7aXjxBFAAAEEEEAAAQQQQAABBBBAAAEEEEAAAQQQqC5AoKC6ISUggAACCCCAAAIIIIAAAggggAACCCCAAAIIIFBbAQIFtb10nDgCCCCAAAIIIIAAAggggAACCCCAAAIIIIAAAtUFCBRUN6QEBBBAAAEEEEAAAQQQQAABBBBAAAEEEEAAAQRqK0CgoLaXjhNHAAEEEEAAAQQQQAABBBBAAAEEEEAAAQQQQKC6AIGC6oaUgAACCCCAAAIIIIAAAggggAACCCCAAAIIIIBAbQUIFNT20nHiCCCAAAIIIIAAAggggAACCCCAAAIIIIAAAghUFyBQUN2QEhBAAAEEEEAAAQQQQAABBBBAAAEEEEAAAQQQqK0AgYLaXjpOHAEEEEAAAQQQQAABBBBAAAEEEEAAAQQQQACB6gIECqobUgICCCCAAAIIIIAAAggggAACCCCAAAIIIIAAArUVIFBQ20vHiSOAAAIIIIAAAggggAACCCCAAAIIIIAAAgggUF2AQEF1Q0pAAAEEEEAAAQQQQAABBBBAAAEEEEAAAQQQQKC2AgQKanvpOHEEEEAAAQQQQAABBBBAAAEEEEAAAQQQQAABBKoLECiobkgJCCCAAAIIIIAAAggggAACCCCAAAIIIIAAAgjUVoBAQW0vHSeOAAIIIIAAAggggAACCCCAAAIIIIAAAggggEB1AQIF1Q0pAQEEEEAAAQQQQAABBBBAAAEEEEAAAQQQQACB2goQKKjtpePEEUAAAQQQQAABBBBAAAEEEEAAAQQQQAABBBCoLkCgoLohJSCAAAIIIIAAAggggAACCCCAAAIIIIAAAgggUFsBAgW1vXScOAIIIIAAAggggAACCCCAAAIIIIAAAggggAAC1QUIFFQ3pAQEEEAAAQQQQAABBBBAAAEEEEAAAQQQQAABBGorQKCgtpeOE0cAAQQQQAABBBBAAAEEEEAAAQQQQAABBBBAoLoAgYLqhpSAAAIIIIAAAggggAACCCCAAAIIIIAAAggggEBtBQgU1PbSceIIIIAAAggggAACCCCAAAIIIIAAAggggAACCFQXIFBQ3ZASEEAAAQQQQAABBBBAAAEEEEAAAQQQQAABBBCorQCBgtpeOk4cAQQQQAABBBBAAAEEEEAAAQQQQAABBBBAAIHqAgQKqhtSAgIIIIAAAggggAACCCCAAAIIIIAAAggggAACtRUgUFDbS8eJI4AAAggggAACCCCAAAIIIIAAAggggAACCCBQXYBAQXVDSkAAAQQQQAABBBBAAAEEEEAAAQQQQAABBBBAoLYCBApqe+k4cQQQQAABBBBAAAEEEEAAAQQQQAABBBBAAAEEqgsQKKhuSAkIIIAAAggggAACCCCAAAIIIIAAAggggAACCNRWgEBBbS8dJ44AAggggAACCCCAAAIIIIAAAggggAACCCCAQHUBAgXVDSkBAQQQQAABBBBAAAEEEEAAAQQQQAABBBBAAIHaChAoqO2l48QRQAABBBBAAAEEEEAAAQQQQAABBBBAAAEEEKguQKCguiElIIAAAggggAACCCCAAAIIIIAAAggggAACCCBQWwECBbW9dJw4AggggAACCCCAAAIIIIAAAggggAACCCCAAALVBQgUVDekBAQQQAABBBBAAAEEEEAAAQQQQAABBBBAAAEEaitAoKC2l44TRwABBBBAAAEEEEAAAQQQQAABBBBAAAEEEECgugCBguqGlIAAAggggAACCCCAAAIIIIAAAggggAACCCCAQG0FCBTU9tJx4ggggAACCCCAAAIIIIAAAggggAACCCCAAAIIVBcgUFDdkBIQQAABBBBAAAEEEEAAAQQQQAABBBBAAAEEEKitAIGC2l46ThwBBBBAAAEEEEAAAQQQQAABBBBAAAEEEEAAgeoCBAqqG1ICAggggAACCCCAAAIIIIAAAggggAACCCCAAAK1FSBQUNtLx4kjgAACCCCAAAIIIIAAAggggAACCCCAAAIIIFBdgEBBdUNKQAABBBBAAAEEEEAAAQQQQAABBBBAAAEEEECgtgIECmp76ThxBBBAAAEEEEAAAQQQQAABBBBAAAEEEEAAAQSqCxAoqG5ICQgggAACCCCAAAIIIIAAAggggAACCCCAAAII1FaAQEFtLx0njgACCCCAAAIIIIAAAggggAACCCCAAAIIIIBAdQECBdUNKQEBBBBAAAEEEEAAAQQQQAABBBBAAAEEEEAAgdoKECio7aXjxBFAAAEEEEAAAQQQQAABBBBAAAEEEEAAAQQQqC5AoKC6ISUggAACCCCAAAIIIIAAAggggAACCCCAAAIIIFBbAQIFtb10nDgCCCCAAAIIIIAAAggggAACCCCAAAIIIIAAAtUFCBRUN6QEBBBAAAEEEEAAAQQQQAABBBBAAAEEEEAAAQRqK0CgoLaXjhNHAAEEEEAAAQQQQAABBBBAAAEEEEAAAQQQQKC6AIGC6oaUgAACCCCAAAIIIIAAAggggAACCCCAAAIIIIBAbQUIFNT20nHiCCCAAAIIIIAAAggggAACCCCAAAIIIIAAAghUFyBQUN2QEhBAAAEEEEAAAQQQQAABBBBAAAEEEEAAAQQQqK0AgYLaXjpOHAEEEEAAAQQQQAABBBBAAAEEEEAAAQQQQACB6gIECqobUgICCCCAAAIIIIAAAggggAACCCCAAAIIIIAAArUVIFBQ20vHiSOAAAIIIIAAAggggAACCCCAAAIIIIAAAgggUF2AQEF1Q0pAAAEEEEAAAQQQQAABBBBAAAEEEEAAAQQQQKC2AgQKanvpOHEEEEAAAQQQQAABBBBAAAEEEEAAAQQQQAABBKoLECiobkgJCCCAAAIIIIAAAggggAACCCCAAAIIIIAAAgjUVoBAQW0vHSeOAAIIIIAAAggggAACCCCAAAIIIIAAAggggEB1AQIF1Q0pAQEEEEAAAQQQQAABBBBAAAEEEEAAAQQQQACB2goQKKjtpePEEUAAAQQQQAABBBBAAAEEEEAAAQQQQAABBBCoLkCgoLohJSCAAAIIIIAAAggggAACCCCAAAIIIIAAAgggUFsBAgW1vXScOAIIIIAAAggggAACCCCAAAIIIIAAAggggAAC1QUIFFQ3pAQEEEAAAQQQQAABBBBAAAEEEEAAAQQQQAABBGorQKCgtpeOE0cAAQQQQAABBBBAAAEEEEAAAQQQQAABBBBAoLoAgYLqhpSAAAIIIIAAAggggAACCCCAAAIIIIAAAggggEBtBQgU1PbSceIIIIAAAggggAACCCCAAAIIIIAAAggggAACCFQXIFBQ3ZASEEAAAQQQQAABBBBAAAEEEEAAAQQQQAABBBCorcD/ATcyn58cb69rAAAAAElFTkSuQmCC)"
      ]
    },
    {
      "cell_type": "code",
      "execution_count": null,
      "metadata": {
        "id": "9BO8vzRY00HQ"
      },
      "outputs": [],
      "source": [
        "find_m = lambda n: int(n/2) if n%2==0 else int((n-1)/2)\n",
        "def Shapiro_Wilk_normality_test(sample, a):\n",
        "  sample.sort()\n",
        "  n = len(sample)\n",
        "  av = sum(sample)/float(len(sample))\n",
        "  SS = sum((x-av)**2 for x in sample)\n",
        "  m = find_m(len(sample))\n",
        "  b = sum(map(lambda ai, xi, xn_i: ai*(xn_i - xi),  a, sample[:m], sample[:m:-1]))\n",
        "  W = b**2/SS\n",
        "  µ = 0.0038915*(math.log(n)**3)-0.083751*(math.log(n)**2)-0.31082*math.log(n)-1.5861\n",
        "  sd = math.exp(.0030302*(math.log(n)**2)-.082676*(math.log(n))-.4803)\n",
        "  z = (math.log(1-W)-µ)/sd\n",
        "  p_val = 1-norm.cdf(z)\n",
        "  return Statistic_result('SW_test', W, p_val)"
      ]
    },
    {
      "cell_type": "code",
      "execution_count": null,
      "metadata": {
        "id": "RJPmBOffWxK3"
      },
      "outputs": [],
      "source": [
        "def Shapiro_Wilk_normality_test_Royston(sample):\n",
        "  sample.sort()\n",
        "  n = len(sample)\n",
        "  av = sum(sample)/float(len(sample))\n",
        "  m = [norm.ppf((i-.375)/(n+.25)) for i in range(1, len(sample)+1)]\n",
        "  mm = sum(i**2 for i in m)\n",
        "  u = 1/math.sqrt(n)\n",
        "  a = []\n",
        "  a.append(-3.582633*(u**5)+5.682633*(u**4)-1.752461*(u**3)-0.293762*(u**2)+0.042981*u+m[-2]/math.sqrt(mm))\n",
        "  a.append(-2.706056*(u**5)+4.434685*(u**4)-2.07119*(u**3)-0.147981*(u**2)+0.221157*u+m[-1]/math.sqrt(mm))\n",
        "  a = [-a[-1]]+[-a[-2]]+a\n",
        "  e = (mm-2*(m[-1]**2)-2*(m[-2]**2))/(1-2*(a[-1]**2)-2*(a[-2]**2))\n",
        "  a = a[:2]+[i/math.sqrt(e) for i in m[2:-2]]+a[-2:]\n",
        "  W = sum(map(lambda ai, xi: ai*xi, a, sample))**2/sum(map(lambda xi: (xi - av)**2, sample))\n",
        "  if n < 12:\n",
        "    µ = -0.0006714*(n**3)+0.025054*(n**2)-0.39978*n-.5440\n",
        "    sd = math.exp(-0.0020322*(n**3)+0.062767*(n**2)-0.77857*n+1.3822)\n",
        "    γ = 0.0459*n-2.273\n",
        "    z = (-math.log(γ-math.log(1-W))-µ)/sd\n",
        "  else:\n",
        "    µ = 0.0038915*(math.log(n)**3)-0.083751*(math.log(n)**2)-0.31082*math.log(n)-1.5861\n",
        "    sd = math.exp(.0030302*(math.log(n)**2)-.082676*(math.log(n))-.4803)\n",
        "    z = (math.log(1-W)-µ)/sd\n",
        "  p_val = 1-norm.cdf(z)\n",
        "  return Statistic_result('SW_test', W, p_val)"
      ]
    },
    {
      "cell_type": "code",
      "execution_count": null,
      "metadata": {
        "id": "rj1GhCl-HQeJ"
      },
      "outputs": [],
      "source": [
        "# One sample KS test\n",
        "Kolmagorov_1933 = lambda d, n: 1-(1-2*sum([(-1)**(k-1)*np.exp(-2*(k**2)*(d*d*np.sqrt(n)**2)) for k in range(1, 90)]))\n",
        "def one_sample_KS_test(sample, asim=True):\n",
        "  sample.sort()\n",
        "  n = len(sample)\n",
        "  rank_positive = np.array(range(n))/n\n",
        "  rank_negative = np.array(range(1, n+1))/n\n",
        "  sample_cdf = norm.cdf(sample, loc=np.mean(sample), scale=np.std(sample))\n",
        "  D_stat_positive = max(np.absolute(sample_cdf-rank_positive))\n",
        "  D_stat_negative = max(np.absolute(sample_cdf-rank_negative))\n",
        "  if asim: #n > 51:\n",
        "    p_value = 2*np.exp(-(2.000071+0.331/(n**0.5)+1.409/n)*n*(max(D_stat_positive, D_stat_negative)**2))\n",
        "  else:\n",
        "    p_value = Kolmagorov_1933(max(D_stat_positive, D_stat_negative), n)\n",
        "  result = Statistic_result('One sample ks test', max(D_stat_positive, D_stat_negative), p_value)\n",
        "  result.D_stat_positive = D_stat_positive\n",
        "  result.D_stat_negative = D_stat_negative\n",
        "  return result"
      ]
    },
    {
      "cell_type": "markdown",
      "metadata": {
        "id": "SzroXA5Stbmy"
      },
      "source": [
        "# **Code for generating the final graphs.**"
      ]
    },
    {
      "cell_type": "code",
      "execution_count": null,
      "metadata": {
        "id": "C7ZKF49EHQeJ"
      },
      "outputs": [],
      "source": [
        "parse_sample_names = lambda prompt: [' '.join(i.split()) for i in prompt.split('\\n') if i and len(i)>3] if '\\n' in prompt else ValueError('Genotype names are entered incorrectly')\n",
        "SAMPLES = parse_sample_names(WHAT_TO_COMPARE)\n",
        "if len(SAMPLES) == 0:\n",
        "    SAMPLES = list(ls_data.keys())\n",
        "FILE_NAME = FILE_NAME.split('.')[0]\n",
        "print(SAMPLES, FILE_NAME)"
      ]
    },
    {
      "cell_type": "code",
      "execution_count": null,
      "metadata": {
        "id": "EqpIy3Aaivaf"
      },
      "outputs": [],
      "source": [
        "alias = lambda input: '$\\it{white}$'.join(input.split('white'))"
      ]
    },
    {
      "cell_type": "code",
      "source": [
        "# base config & function for making configs from the base one\n",
        "def base_config():\n",
        "    return {\n",
        "        \"show\": {\n",
        "            \"bars\": True,\n",
        "            \"sub\": True,\n",
        "            \"legend\": True,\n",
        "        },\n",
        "        \"curves\": {\n",
        "            \"type\": None\n",
        "        },\n",
        "        \"methods\": {\n",
        "            \"mod_or_median\": [\"TREE\", \"TREE\"],\n",
        "            \"Intervalisation_mode\": [\"AUTO\", \"AUTO\"],\n",
        "            \"Initial_day\": [0, 0],\n",
        "            \"Ideal_curve_line\": [0, 0],\n",
        "            \"beta_step\": (1/3)\n",
        "        },\n",
        "    }\n",
        "\n",
        "def make_config(*, show=None, curves=None, methods=None):\n",
        "    cfg = base_config()\n",
        "    if show:\n",
        "        cfg[\"show\"].update(show)\n",
        "    if curves:\n",
        "        cfg[\"curves\"].update(curves)\n",
        "    if methods:\n",
        "        cfg[\"methods\"].update(methods)\n",
        "    return cfg\n",
        "\n",
        "# default graph modes\n",
        "def default_modes():\n",
        "\n",
        "    m1 = make_config(show={\"legend\": False})      # no SW, no curves, only bars+sub\n",
        "    m2 = make_config()                            # base (bars+sub+SW), no curves\n",
        "    m3 = make_config(curves={\"type\": \"normal\"})   # normal distribution (normal/normal curves + bars + sub + SW)\n",
        "    m4 = make_config(curves={\"type\": \"beta\"})     # beta distribution (beta/beta curves + bars + sub + SW)\n",
        "    m5c = make_config(curves={\"type\": \"ideal\"})   # normal control/ideal normal control (normal/ideal normal curves + bars + sub + SW)\n",
        "    m5m = make_config(                            # same as m5c but for mutant\n",
        "        curves={\"type\": \"ideal\"},\n",
        "        methods={\"Ideal_curve_line\": [1, 1]}\n",
        "    )\n",
        "\n",
        "    return [m1, m2, m3, m4, m5c, m5m]\n"
      ],
      "metadata": {
        "id": "0UzmULwkWDjN"
      },
      "execution_count": null,
      "outputs": []
    },
    {
      "cell_type": "code",
      "source": [
        "# function for drawing graphs\n",
        "\n",
        "def FIND_START(m, i=0):\n",
        "    for idx, value in enumerate(m[i:], start=i):\n",
        "        if value != 0:\n",
        "            return idx\n",
        "    return None\n",
        "\n",
        "def FIND_END(m):\n",
        "    for idx in range(len(m) - 1, -1, -1):\n",
        "        if m[idx] != 0:\n",
        "            return idx\n",
        "    return None\n",
        "\n",
        "def prepare_pair_data(allele, pair, ls_data, raw_data):\n",
        "    control, mutant = pair.split(', ')\n",
        "    key_c = allele.lower() + '\\n' + control\n",
        "    key_m = allele.lower() + '\\n' + mutant\n",
        "\n",
        "    ctrl_dpd = raw_data[key_c]\n",
        "    mut_dpd = raw_data[key_m]\n",
        "    ctrl_ls = ls_data[key_c]\n",
        "    mut_ls  = ls_data[key_m]\n",
        "\n",
        "\n",
        "    #`intervalised lifespan data\n",
        "    A, B = group_two(ctrl_ls, mut_ls, delta, i=-1)\n",
        "    A_pct = [x/sum(A)*100 for x in A]\n",
        "    B_pct = [x/sum(B)*100 for x in B]\n",
        "\n",
        "    # survival curves\n",
        "    A_sub, B_sub = group_two_sub(raw_data[key_c], raw_data[key_m])\n",
        "    A_sub = [x*100 for x in A_sub]\n",
        "    B_sub = [x*100 for x in B_sub]\n",
        "\n",
        "    # data for ideal normal distribution\n",
        "    idealA = ideal_normal_data[key_c]\n",
        "    idealB = ideal_normal_data[key_m]\n",
        "    idealA_sub, idealB_sub = group_two_sub(Sample_to_intervals(idealA, 1),\n",
        "                                           Sample_to_intervals(idealB, 1))\n",
        "    idealA_sub = [x*100 for x in idealA_sub]\n",
        "    idealB_sub = [x*100 for x in idealB_sub]\n",
        "\n",
        "    # Number of intervals calculated via Sturges's rule\n",
        "    ctrl_nofi = STURGES(len(ctrl_ls))\n",
        "    mut_nofi = STURGES(len(mut_ls))\n",
        "    pair_nofi = min(ctrl_nofi, mut_nofi)\n",
        "\n",
        "    # SW for each sample separately\n",
        "    ctrl_int = cut_first_zero(Sample_to_intervals(ctrl_ls, i=-1, interv=ctrl_nofi))\n",
        "    mut_int  = cut_first_zero(Sample_to_intervals(mut_ls,  i=-1,  interv=mut_nofi))\n",
        "\n",
        "    ctrl_sw_sturges = Shapiro_Wilk_normality_test(ctrl_int.copy(), table_for_a[str(len(ctrl_int))])\n",
        "    mut_sw_sturges  = Shapiro_Wilk_normality_test(mut_int.copy(), table_for_a[str(len(mut_int))])\n",
        "\n",
        "    # SW for pair\n",
        "    ctrl_int_eq = Sample_to_intervals(ctrl_ls, i=-1, interv=pair_nofi)\n",
        "    mut_int_eq  = Sample_to_intervals(mut_ls,  i=-1,  interv=pair_nofi)\n",
        "\n",
        "    if (ctrl_int_eq[0] == 0 and mut_int_eq[0] == 0):\n",
        "        ctrl_int_eq, mut_int_eq = cut_first_zero_multiple([ctrl_int_eq, mut_int_eq])\n",
        "\n",
        "    ctrl_sw_sturges_paired  = Shapiro_Wilk_normality_test(ctrl_int_eq.copy(), table_for_a[str(len(ctrl_int_eq))])\n",
        "    mut_sw_sturges_paired   = Shapiro_Wilk_normality_test(mut_int_eq.copy(),  table_for_a[str(len(mut_int_eq))])\n",
        "\n",
        "\n",
        "    rng = max(len(A), len(B)) + 2\n",
        "    intervals = define_sp(delta, rng)\n",
        "    intervals_ = [0] + [i+1 for i in intervals[:-2]]\n",
        "    species = [f\"{i}-{j}\" for i, j in zip(intervals_, intervals)]\n",
        "    x_for_main = [i - delta/2 + 0.5 for i in define_sp(delta, rng-1)]\n",
        "    x_for_sub  = list(range(max(len(A_sub), len(B_sub))))\n",
        "\n",
        "    return {\n",
        "        \"names\":              [control, mutant],\n",
        "        \"dpd\":                [ctrl_dpd, mut_dpd],\n",
        "        \"lifespan\":           [ctrl_ls, mut_ls],\n",
        "        \"ideal_lifespan\":     [idealA, idealB],\n",
        "        \"bars_counts\":        [A, B],\n",
        "        \"bars_pct\":           [A_pct, B_pct],\n",
        "        \"survival\":           [A_sub, B_sub],\n",
        "        \"ideal_survival\":     [idealA_sub, idealB_sub],\n",
        "        \"x_main\":             x_for_main,\n",
        "        \"x_sub\":              x_for_sub,\n",
        "        \"species\":            species,\n",
        "        \"sw_sturges_paired\":  [ctrl_sw_sturges_paired, mut_sw_sturges_paired],\n",
        "        \"sw_sturges\":         [ctrl_sw_sturges, mut_sw_sturges],\n",
        "    }\n",
        "\n",
        "def build_curves(pair_data, params):\n",
        "    curves = []\n",
        "    colours = ['#404040', '#A0A0A0']\n",
        "\n",
        "    bars_counts = pair_data[\"bars_counts\"]\n",
        "    x_main      = pair_data[\"x_main\"]\n",
        "\n",
        "    x_min = pair_data[\"x_main\"][0] - 1\n",
        "    x_max = pair_data[\"x_main\"][-1] + 1\n",
        "\n",
        "    # number of real lines\n",
        "    n_lines = len(pair_data[\"names\"])\n",
        "    label_meta = {}\n",
        "    methods = []\n",
        "\n",
        "      #curves for pair (beta / normal)\n",
        "    for i in range(n_lines):\n",
        "        name = pair_data[\"names\"][i]\n",
        "        col  = colours[i]\n",
        "\n",
        "        x_start = x_main[FIND_START(bars_counts[i])]\n",
        "        x_end   = x_main[FIND_END(bars_counts[i])]\n",
        "\n",
        "        # beta-distribution\n",
        "        if params[\"curves\"][\"type\"] == \"beta\":\n",
        "            beta_plot, medmod = prepare_beta_curve(\n",
        "                params[\"methods\"][\"Intervalisation_mode\"][i],\n",
        "                params[\"methods\"][\"mod_or_median\"][i],\n",
        "                params[\"methods\"][\"Initial_day\"][i],\n",
        "                pair_data[\"bars_counts\"][i],\n",
        "                pair_data[\"lifespan\"][i],\n",
        "                params[\"methods\"][\"beta_step\"]\n",
        "            )\n",
        "            # align height of the curve to the bars\n",
        "            beta_plot = beta_plot * max(pair_data[\"bars_pct\"][i]) / max(beta_plot)\n",
        "            curves.append({\n",
        "                \"x_start\":      x_start,\n",
        "                \"x_end\":        x_end,\n",
        "                \"y\":            beta_plot,\n",
        "                \"color\":        col,\n",
        "                \"label_line\":   f\"{name}:\\n{pair_data['sw_sturges_paired'][i].result(False)}\",\n",
        "            })\n",
        "            methods.append(medmod)\n",
        "\n",
        "        # normal distribution\n",
        "        if params[\"curves\"][\"type\"] == \"normal\":\n",
        "\n",
        "            x_start, x_end, normal_plot = prepare_normal_curve(pair_data[\"lifespan\"][i], x_min, x_max)\n",
        "\n",
        "            curves.append({\n",
        "                \"x_start\":      x_start,\n",
        "                \"x_end\":        x_end,\n",
        "                \"y\":            normal_plot,\n",
        "                \"color\":        col,\n",
        "                \"label_line\":   f\"{name}:\\n{pair_data['sw_sturges_paired'][i].result(False)}\",\n",
        "            })\n",
        "\n",
        "\n",
        "    # one real curve and one ideal curve\n",
        "    if params[\"curves\"][\"type\"] == \"ideal\":\n",
        "        real_idx, ideal_idx = params[\"methods\"][\"Ideal_curve_line\"]\n",
        "        # real curve\n",
        "        counts_real = bars_counts[real_idx]\n",
        "\n",
        "        # local x for real line\n",
        "        local_x = [i - delta/2 + 0.5 for i in define_sp(delta, len(counts_real)+1)]\n",
        "        x_start = local_x[FIND_START(counts_real)]\n",
        "        x_end   = local_x[FIND_END(counts_real)]\n",
        "\n",
        "        x_start, x_end, real_normal = prepare_normal_curve(pair_data[\"lifespan\"][real_idx], x_min, x_max)\n",
        "        curves.append({\n",
        "            \"x_start\": x_start,\n",
        "            \"x_end\":   x_end,\n",
        "            \"y\":       real_normal,\n",
        "            \"color\":   colours[0],\n",
        "            \"label_line\":   f\"{pair_data['names'][real_idx]}:\\n{pair_data['sw_sturges'][real_idx].result(False)}\",\n",
        "        })\n",
        "        # ideal curve\n",
        "        x_start, x_end, ideal_normal = prepare_normal_curve(pair_data[\"ideal_lifespan\"][ideal_idx], x_min, x_max)\n",
        "        curves.append({\n",
        "            \"x_start\":      x_start,\n",
        "            \"x_end\":        x_end,\n",
        "            \"y\":            ideal_normal,\n",
        "            \"color\":        colours[1],\n",
        "            \"label_line\":   f\"{pair_data['names'][ideal_idx]}:\\nIdeal normal series\",\n",
        "        })\n",
        "\n",
        "        label_meta[pair_data['names'][real_idx]] = f\"{pair_data['names'][real_idx]}:\\nphenotype frequencies by lifespan\"\n",
        "\n",
        "        #real + ideal for sub\n",
        "        pair_data[\"survival\"] = [\n",
        "            pair_data[\"survival\"][real_idx],\n",
        "            pair_data[\"ideal_survival\"][ideal_idx],\n",
        "        ]\n",
        "\n",
        "    return curves, methods, label_meta\n",
        "\n",
        "def prepare_beta_curve(Intervalisation_mode, mod_or_median, Initial_day, intervalized_data, lifespan_data, step):\n",
        "    x_days = np.arange(0, lifespan_data[-1], step)\n",
        "    # automatic mode\n",
        "    if Intervalisation_mode == \"AUTO\":\n",
        "        mean = np.mean(lifespan_data)\n",
        "        median = np.median(lifespan_data)\n",
        "        mode = MODE(Sample_to_intervals(lifespan_data, delta=1, i=-1))\n",
        "\n",
        "        p, q, MedMod = find_p_q(lifespan_data[0], lifespan_data[-1], mean, mode_=mode, median_=median, method=mod_or_median)\n",
        "        intini = f\"ori.series\"\n",
        "        if p != 3.5 and q != 3.5:\n",
        "            beta_plot = np.array([betaPDF(p, q, X/len(x_days)) for X in range(len(x_days)+1)])\n",
        "            return beta_plot, f\"{MedMod}; {intini}\"\n",
        "\n",
        "        Initial_day_copy = Initial_day\n",
        "        while Initial_day_copy < 5:\n",
        "            beta_data = RECREATE_CURRENT_DATA(intervalized_data, delta, initial_day=Initial_day_copy)\n",
        "            median = np.median(beta_data)\n",
        "            mode = MODE(Sample_to_intervals(beta_data, delta=1, i=-1))\n",
        "\n",
        "            p, q, MedMod = find_p_q(lifespan_data[0], lifespan_data[-1], mean, mode_=mode, median_=median, method=mod_or_median)\n",
        "            intini = f\"int.series; {Initial_day_copy}\"\n",
        "            if p != 3.5 and q != 3.5:\n",
        "                beta_plot = np.array([betaPDF(p, q, X/len(x_days)) for X in range(len(x_days)+1)])\n",
        "                return beta_plot, f\"{MedMod}; {intini}\"\n",
        "\n",
        "            Initial_day_copy += 1\n",
        "\n",
        "        beta_plot = np.array([betaPDF(p, q, X/(len(x_days)-1)) for X in range(len(x_days))])\n",
        "        return beta_plot, f\"{MedMod}\"\n",
        "\n",
        "    # manual intervalised\n",
        "    elif Intervalisation_mode == \"INT\":\n",
        "        beta_data = RECREATE_CURRENT_DATA(intervalized_data, delta, initial_day=Initial_day)\n",
        "        intini = f\"int.series; {Initial_day}\"\n",
        "\n",
        "    # manual non-intervalised\n",
        "    elif Intervalisation_mode == \"NONINT\":\n",
        "        beta_data = lifespan_data\n",
        "        intini = f\"ori.series\"\n",
        "\n",
        "    mean = np.mean(lifespan_data)\n",
        "    median = np.median(beta_data)\n",
        "    mode = MODE(Sample_to_intervals(beta_data, delta=1, i=-1))\n",
        "\n",
        "    p, q, MedMod = find_p_q(lifespan_data[0], lifespan_data[-1], mean, mode_=mode, median_=median, method=mod_or_median)\n",
        "    beta_plot = np.array([betaPDF(p, q, X/len(x_days)) for X in range(len(x_days)+1)])\n",
        "    if p == 3.5 and q == 3.5:\n",
        "        return beta_plot, f\"{MedMod}\"\n",
        "    else:\n",
        "        return beta_plot, f\"{MedMod}; {intini}\"\n",
        "\n",
        "def prepare_normal_curve(lifespan_data, x_min, x_max):\n",
        "    x_normal = np.arange(x_min, x_max + 1, 1)\n",
        "\n",
        "    mean =  np.mean(lifespan_data)\n",
        "    sd = np.std(lifespan_data)\n",
        "    normal_curve = norm.pdf(x_normal, loc=mean, scale=sd)*100*delta\n",
        "\n",
        "    x_start = x_normal[0]\n",
        "    x_end = x_normal[-1]\n",
        "\n",
        "    return x_start, x_end, normal_curve\n",
        "\n",
        "\n",
        "def draw_plot(allele, pair, ls_data, raw_data, params, curves=None, pair_data=None, colours=['#404040', '#A0A0A0'], comparison=False):\n",
        "    colours_for_bars = ['#404040', '#A0A0A0']\n",
        "    methods = []\n",
        "    label_meta = {}\n",
        "\n",
        "    width_bars = 1\n",
        "\n",
        "    fig, ax1 = plt.subplots(figsize=(16.5, 12))\n",
        "    ax1.spines['right'].set_visible(False)\n",
        "\n",
        "    if pair_data is None:\n",
        "        pair_data = prepare_pair_data(allele, pair, ls_data, raw_data)\n",
        "\n",
        "    # drawing curves\n",
        "    if params[\"curves\"][\"type\"]:\n",
        "        if curves is None:\n",
        "            curves, methods, label_meta = build_curves(pair_data, params)\n",
        "        elif not comparison and params[\"curves\"][\"type\"] == \"beta\":\n",
        "            methods = [i[\"medmod\"] for i in curves]\n",
        "\n",
        "        max_y = max(max(p) for p in pair_data[\"bars_pct\"])\n",
        "        for idx, c in enumerate(curves):\n",
        "            xs = np.linspace(c[\"x_start\"], c[\"x_end\"], num=len(c[\"y\"]))\n",
        "            ax1.plot(xs, c[\"y\"], linewidth=3, color=c[\"color\"], label=c[\"label_line\"], linestyle = c.get(\"linestyle\", \"-\"))\n",
        "            max_y = max(max_y, max(c[\"y\"]))\n",
        "    else:\n",
        "        max_y = max(max(p) for p in pair_data[\"bars_pct\"])\n",
        "        for idx, n in enumerate(pair_data['names']):\n",
        "            label_meta[idx] = f\"{n}:\\n{pair_data['sw_sturges_paired'][idx].result(False)}\"\n",
        "\n",
        "    # bars\n",
        "    if params[\"show\"][\"bars\"]:\n",
        "        # bars for one sample in case of normal/ideal comparison\n",
        "        if params[\"curves\"][\"type\"] == \"ideal\":\n",
        "            real_idx = params[\"methods\"][\"Ideal_curve_line\"][0]\n",
        "            x_for_bar = [x-0.5 for x in pair_data[\"x_main\"]]\n",
        "            ax1.bar(\n",
        "                x_for_bar,\n",
        "                pair_data[\"bars_pct\"][real_idx],\n",
        "                width_bars,\n",
        "                linewidth=10,\n",
        "                color=colours_for_bars[0],\n",
        "                label=label_meta.get(0)\n",
        "            )\n",
        "        # bars for pair in case of normal/normal or beta/beta comparison\n",
        "        else:\n",
        "            for i in range(2):\n",
        "                x_for_bar = [x-0.5+i for x in pair_data[\"x_main\"]]\n",
        "                ax1.bar(\n",
        "                    x_for_bar,\n",
        "                    pair_data[\"bars_pct\"][i],\n",
        "                    width_bars,\n",
        "                    linewidth=10,\n",
        "                    color=colours_for_bars[i],\n",
        "                    label=label_meta.get(i)\n",
        "                )\n",
        "\n",
        "\n",
        "\n",
        "    ax1.set_xticks(pair_data[\"x_main\"], pair_data[\"species\"], fontsize=size_of_numbers)\n",
        "    ax1.set_xlabel('Intervals, days', labelpad=20, fontsize=size_of_labels)\n",
        "    ax1.set_ylabel('Probability of death, %', labelpad=20, fontsize=size_of_labels)\n",
        "    ax1.set_xlim(pair_data[\"x_main\"][0]-1, pair_data[\"x_main\"][-1]+1)\n",
        "    ax1.set_ylim(0, max_y*1.8)\n",
        "    ax1.yaxis.set_major_locator(MultipleLocator(5))\n",
        "    ax1.grid(axis='x', which='major', alpha=0.5)\n",
        "    ax1.grid(axis='x', which='minor', linestyle=':', linewidth=0.5, alpha=0.5)\n",
        "    ax1.tick_params(axis='both', which='major', labelsize=size_of_numbers, width=4, length=7)\n",
        "    ax1.tick_params(axis='both', which='minor', width=2, length=3.5)\n",
        "\n",
        "    secax = ax1.secondary_xaxis('top')\n",
        "    secax.spines['top'].set_visible(False)\n",
        "    secax.set_xticks(pair_data[\"x_main\"], [str(int(i)) for i in (pair_data[\"x_main\"])], fontsize=size_of_numbers)\n",
        "    secax.set_xlabel('Age, days', labelpad=20, fontsize=size_of_labels)\n",
        "    secax.minorticks_on()\n",
        "    secax.tick_params(axis='both', which='major', labelsize=size_of_numbers, width=4, length=7)\n",
        "    secax.tick_params(axis='both', which='minor', width=2, length=3.5)\n",
        "\n",
        "    ax1.minorticks_on()\n",
        "    ax1.set_axisbelow(True)\n",
        "    ax1.grid(axis='x', which='major', alpha=0.5)\n",
        "    ax1.grid(axis='x', which='minor', linestyle=':', linewidth='0.5', alpha=0.5)\n",
        "\n",
        "\n",
        "    # subplot\n",
        "    if params[\"show\"][\"sub\"]:\n",
        "        ax_sub = ax1.inset_axes((.51, 0.64, .49, 0.35))\n",
        "        ax_sub.spines[['right','top']].set_visible(False)\n",
        "        for i, (y_sub, name) in enumerate(zip(pair_data[\"survival\"], pair_data[\"names\"])):\n",
        "            x_sub_local = pair_data[\"x_sub\"][:len(y_sub)]\n",
        "\n",
        "            ax_sub.plot(\n",
        "                x_sub_local,\n",
        "                y_sub,\n",
        "                label=alias(name),\n",
        "                linewidth=4,\n",
        "                color=colours_for_bars[i]\n",
        "            )\n",
        "        ax_sub.set_xticks(list(range(0, len(pair_data[\"x_sub\"]), 10)),\n",
        "                          list(range(0, len(pair_data[\"x_sub\"]), 10)),\n",
        "                          fontsize=int(size_of_numbers*0.8))\n",
        "\n",
        "        ax_sub.set_xlabel('Days', labelpad=5, fontsize=int(size_of_labels*0.7))\n",
        "        ax_sub.set_ylabel('Survival, %', labelpad=5, fontsize=int(size_of_labels*0.7))\n",
        "        ax_sub.set_xlim(0, len(pair_data[\"x_sub\"]))\n",
        "        ax_sub.set_ylim(0, 109)\n",
        "        ax_sub.yaxis.set_major_locator(MultipleLocator(25))\n",
        "        ax_sub.legend(loc='upper right', bbox_to_anchor=(1.025, 1),\n",
        "                      fontsize=int(size_of_labels*0.70))\n",
        "        ax_sub.minorticks_on()\n",
        "        ax_sub.tick_params(axis='both', which='major', labelsize=int(size_of_numbers*0.8), width=3, length=5.5)\n",
        "        ax_sub.tick_params(axis='both', which='minor', width=2, length=3.5)\n",
        "\n",
        "    # legend with SW\n",
        "    text_y = 0.95\n",
        "\n",
        "    if params[\"show\"][\"legend\"]:\n",
        "\n",
        "        font_scale   = 3 if comparison else 1\n",
        "        labelspacing = 0.4 if comparison else 1\n",
        "\n",
        "        leg = ax1.legend(\n",
        "            loc='upper left',\n",
        "            fontsize=size_of_labels - font_scale,\n",
        "            labelspacing=labelspacing\n",
        "        )\n",
        "        for line in leg.get_lines():\n",
        "            if comparison:\n",
        "                line.set_linewidth(3.0)\n",
        "            else:\n",
        "                line.set_linewidth(8.0)\n",
        "\n",
        "\n",
        "        text_y = 0.66\n",
        "\n",
        "\n",
        "    # methods for beta distribution\n",
        "    if methods:\n",
        "        ax1.text(\n",
        "        0.02, text_y,\n",
        "        \"\\n\".join(methods),\n",
        "        transform=ax1.transAxes,\n",
        "        fontsize=size_of_labels - 1,\n",
        "        linespacing=1.2,\n",
        "        va='top',\n",
        "        ha='left',\n",
        "        color='black',\n",
        "        bbox=dict(\n",
        "            boxstyle='round,pad=0.3',\n",
        "            edgecolor='0.8',\n",
        "            facecolor='white',\n",
        "            alpha=0.8\n",
        "        ))\n",
        "\n",
        "    plt.show()\n",
        "    plt.close()"
      ],
      "metadata": {
        "id": "7XV-p-PNmVhB"
      },
      "execution_count": null,
      "outputs": []
    },
    {
      "cell_type": "code",
      "source": [
        "def draw_survival_curve_only(allele, pair):\n",
        "    control, mutant = pair.split(', ')\n",
        "    key_c = allele.lower() + '\\n' + control\n",
        "    key_m = allele.lower() + '\\n' + mutant\n",
        "\n",
        "    # survival 0..1 → %\n",
        "    c_surv, m_surv = group_two_sub(raw_data[key_c], raw_data[key_m])\n",
        "    c_surv = [x * 100 for x in c_surv]\n",
        "    m_surv = [x * 100 for x in m_surv]\n",
        "\n",
        "    max_len = max(len(c_surv), len(m_surv))\n",
        "    x = list(range(max_len))\n",
        "\n",
        "    fig, ax = plt.subplots(figsize=(16.5*0.49*1.15, 12.5*0.35*1.15))\n",
        "\n",
        "    colors = ['#404040', '#A0A0A0']\n",
        "    for (y, name, col) in (\n",
        "        (c_surv, control, colors[0]),\n",
        "        (m_surv, mutant,  colors[1]),\n",
        "    ):\n",
        "\n",
        "        ax.plot(\n",
        "            x[:len(y)],\n",
        "            y,\n",
        "            label=alias(name),\n",
        "            linewidth=4,\n",
        "            color=col\n",
        "        )\n",
        "\n",
        "    tick_step = 10\n",
        "    ax.set_xticks(\n",
        "        list(range(0, max_len, tick_step)),\n",
        "        list(range(0, max_len, tick_step)),\n",
        "        fontsize=int(size_of_numbers * 0.8)\n",
        "    )\n",
        "    ax.set_xlim(0, max_len)\n",
        "    ax.set_ylim(0, 109)\n",
        "    ax.yaxis.set_major_locator(MultipleLocator(25))\n",
        "\n",
        "    ax.set_xlabel('Days', labelpad=5, fontsize=int(size_of_labels * 0.7))\n",
        "    ax.set_ylabel('Survival, %', labelpad=5, fontsize=int(size_of_labels * 0.7))\n",
        "\n",
        "    ax.spines[['right', 'top']].set_visible(False)\n",
        "\n",
        "    ax.minorticks_on()\n",
        "    ax.tick_params(axis='both',\n",
        "                   which='major',\n",
        "                   labelsize=int(size_of_numbers * 0.8),\n",
        "                   width=3,\n",
        "                   length=5.5)\n",
        "    ax.tick_params(axis='both',\n",
        "                   which='minor',\n",
        "                   width=2,\n",
        "                   length=3.5)\n",
        "\n",
        "    ax.legend(\n",
        "        loc='upper right',\n",
        "        bbox_to_anchor=(1.025, 1),\n",
        "        ncols=1,\n",
        "        fontsize=int(size_of_labels * 0.70)\n",
        "    )\n",
        "\n",
        "    fig.tight_layout(pad=0.4)\n",
        "\n",
        "    plt.show()\n",
        "    plt.close()\n",
        "\n",
        "size_of_numbers = 14\n",
        "size_of_labels = 25\n",
        "delta = 5"
      ],
      "metadata": {
        "id": "72wt7JelJmWi"
      },
      "execution_count": null,
      "outputs": []
    },
    {
      "cell_type": "markdown",
      "source": [
        "---\n",
        "# **Final graphs**\n",
        "\n",
        "\n",
        "\n"
      ],
      "metadata": {
        "id": "Yk7V6r-aKPno"
      }
    },
    {
      "cell_type": "markdown",
      "source": [
        "# Survival curves only"
      ],
      "metadata": {
        "id": "BOIXOJNUKA9s"
      }
    },
    {
      "cell_type": "code",
      "source": [
        "for allele in genotype_names:\n",
        "    for pair in SAMPLES:\n",
        "        print (allele, pair)\n",
        "        draw_survival_curve_only(allele, pair)"
      ],
      "metadata": {
        "id": "O2_XnjfyJ1GA"
      },
      "execution_count": null,
      "outputs": []
    },
    {
      "cell_type": "markdown",
      "source": [
        "# Survival curves + bars (5 days)"
      ],
      "metadata": {
        "id": "v0NAisADHJEc"
      }
    },
    {
      "cell_type": "code",
      "source": [
        "parameters = default_modes()\n",
        "for allele in genotype_names:\n",
        "    for pair in SAMPLES:\n",
        "        print (allele, pair)\n",
        "        draw_plot(allele, pair, ls_data, raw_data, parameters[0])"
      ],
      "metadata": {
        "id": "YldkJi_qHI1U"
      },
      "execution_count": null,
      "outputs": []
    },
    {
      "cell_type": "markdown",
      "source": [
        "# Survival curves + bars (5 days) + SW-test (Sturges)"
      ],
      "metadata": {
        "id": "vduCE9PkHo1l"
      }
    },
    {
      "cell_type": "code",
      "source": [
        "parameters = default_modes()\n",
        "for allele in genotype_names:\n",
        "    for pair in SAMPLES:\n",
        "        print (allele, pair)\n",
        "        draw_plot(allele, pair, ls_data, raw_data, parameters[1])"
      ],
      "metadata": {
        "id": "PYGXlGNEHnCW"
      },
      "execution_count": null,
      "outputs": []
    },
    {
      "cell_type": "markdown",
      "source": [
        "# Survival curves + bars (5 days) + SW-test (Sturges) + normal distribution"
      ],
      "metadata": {
        "id": "kU-6kti4IDCE"
      }
    },
    {
      "cell_type": "code",
      "source": [
        "parameters = default_modes()\n",
        "for allele in genotype_names:\n",
        "    for pair in SAMPLES:\n",
        "        print (allele, pair)\n",
        "        draw_plot(allele, pair, ls_data, raw_data, parameters[2])"
      ],
      "metadata": {
        "id": "EgFQ3XnBIBx4"
      },
      "execution_count": null,
      "outputs": []
    },
    {
      "cell_type": "markdown",
      "source": [
        "# Survival curves + bars (5 days) + SW-test (Sturges) + beta-distribution"
      ],
      "metadata": {
        "id": "pxtdL3aLIEBo"
      }
    },
    {
      "cell_type": "code",
      "source": [
        "parameters = default_modes()\n",
        "for allele in genotype_names:\n",
        "    for pair in SAMPLES:\n",
        "        print (allele, pair)\n",
        "        draw_plot(allele, pair, ls_data, raw_data, parameters[3])"
      ],
      "metadata": {
        "id": "KRy1BqSmIEcl"
      },
      "execution_count": null,
      "outputs": []
    },
    {
      "cell_type": "markdown",
      "source": [
        "# Survival curves + bars (5 days) + SW-test (Sturges) + normal distribution (for control) + ideal normal distribution (for control)"
      ],
      "metadata": {
        "id": "0vtaVmbMII5e"
      }
    },
    {
      "cell_type": "code",
      "source": [
        "parameters = default_modes()\n",
        "for allele in genotype_names:\n",
        "    for pair in SAMPLES:\n",
        "        print (allele, pair)\n",
        "        draw_plot(allele, pair, ls_data, raw_data, parameters[4])"
      ],
      "metadata": {
        "id": "fgaZvroiIJ4t"
      },
      "execution_count": null,
      "outputs": []
    },
    {
      "cell_type": "markdown",
      "source": [
        "# Survival curves + bars (5 days) + SW test (Sturges) + normal distribution (for mutant) + ideal normal distribution (for mutant)"
      ],
      "metadata": {
        "id": "vdmlcLzSQaVl"
      }
    },
    {
      "cell_type": "code",
      "source": [
        "parameters = default_modes()\n",
        "for allele in genotype_names:\n",
        "    for pair in SAMPLES:\n",
        "        print (allele, pair)\n",
        "        draw_plot(allele, pair, ls_data, raw_data, parameters[5])"
      ],
      "metadata": {
        "id": "plhkDI5bQbZk"
      },
      "execution_count": null,
      "outputs": []
    },
    {
      "cell_type": "markdown",
      "source": [
        "# **Graphs for beta-distribution manual selection** (using mode, median, intervalized and original sample series)"
      ],
      "metadata": {
        "id": "9uaYNuDhBn9t"
      }
    },
    {
      "cell_type": "code",
      "source": [
        "def beta_distribution_comparison(allele, pair, ls_data, raw_data, parameter):\n",
        "    pair_data = prepare_pair_data(allele, pair, ls_data, raw_data)\n",
        "\n",
        "    colours = ['#1f77b4', '#d62728']  #colors of the curves control/mutant\n",
        "\n",
        "    linestyle_one_sample = [\"-\",\"--\",\"-.\",\":\"]\n",
        "\n",
        "    curves = []\n",
        "\n",
        "    for idx in range(len(pair_data[\"names\"])):\n",
        "        name = pair_data[\"names\"][idx]\n",
        "\n",
        "        bars_counts = pair_data[\"bars_counts\"][idx]\n",
        "        bars_pct    = pair_data[\"bars_pct\"][idx]\n",
        "        lifespan    = pair_data[\"lifespan\"][idx]\n",
        "\n",
        "        start_i = FIND_START(bars_counts)\n",
        "        end_i   = FIND_END(bars_counts)\n",
        "        x_start = pair_data[\"x_main\"][start_i]\n",
        "        x_end   = pair_data[\"x_main\"][end_i]\n",
        "\n",
        "        # different methods\n",
        "        linestyle_multiplier = 0\n",
        "        for intnon in [\"INT\", \"NONINT\"]:\n",
        "            for pq in [\"MODE\", \"MEDIAN\"]:\n",
        "                sample = \"Control\" if idx == 0 else \"Mutant\"\n",
        "                intnon_label = \"int.\" if intnon == \"INT\" else \"ori.\"\n",
        "                pq_label = \"mode\" if pq == \"MODE\" else \"median\"\n",
        "                linestyle = linestyle_one_sample[linestyle_multiplier]\n",
        "\n",
        "                beta_plot, medmod = prepare_beta_curve(\n",
        "                    intnon,\n",
        "                    pq,\n",
        "                    parameter[\"methods\"][\"Initial_day\"][idx],\n",
        "                    bars_counts,\n",
        "                    lifespan,\n",
        "                    parameter[\"methods\"][\"beta_step\"]\n",
        "                )\n",
        "\n",
        "                beta_plot = beta_plot * max(bars_pct) / max(beta_plot)\n",
        "\n",
        "                curves.append({\n",
        "                    \"x_start\": x_start,\n",
        "                    \"x_end\":   x_end,\n",
        "                    \"y\":       beta_plot,\n",
        "                    \"color\":   colours[idx],\n",
        "                    \"label_line\":   f\"{name} {intnon_label}series {pq_label}; {medmod.split(';')[0]}; {parameter['methods']['Initial_day'][idx]}\",\n",
        "                    \"linestyle\": linestyle\n",
        "                })\n",
        "                linestyle_multiplier+=1\n",
        "\n",
        "\n",
        "    draw_plot(\n",
        "        allele,\n",
        "        pair,\n",
        "        ls_data,\n",
        "        raw_data,\n",
        "        parameter,\n",
        "        curves=curves,\n",
        "        pair_data=pair_data,\n",
        "        colours=colours,\n",
        "        comparison=True\n",
        "    )\n",
        "\n",
        "\n",
        "# each graph = different initial day\n",
        "parameters = []\n",
        "for i in range(5):\n",
        "  parameters.append (make_config(\n",
        "          curves={\"type\": \"beta\"},\n",
        "          methods={\"Initial_day\": [i, i]},\n",
        "          show={\"sub\": False}\n",
        "      ))\n",
        "\n",
        "# making graphs\n",
        "for allele in genotype_names:\n",
        "  for pair in SAMPLES:\n",
        "    for parameter in parameters:\n",
        "            print (allele, pair, parameter[\"curves\"])\n",
        "            beta_distribution_comparison(allele, pair, ls_data, raw_data, parameter)"
      ],
      "metadata": {
        "id": "9TiDeniNplV_"
      },
      "execution_count": null,
      "outputs": []
    },
    {
      "cell_type": "markdown",
      "source": [
        "---\n",
        "# **SW and KS tests comparison on non-intervalised (original) and intervalised series.**"
      ],
      "metadata": {
        "id": "04dXIbi-WegM"
      }
    },
    {
      "cell_type": "code",
      "source": [
        "with open(\"Shapiro-Wilk test, performed on the lifespan data divided into intervals according to Sturges's rule.txt\", 'w') as f:\n",
        "    # HEADERS\n",
        "    f.writelines(\"Shapiro-Wilk test, performed on the lifespan data divided into intervals according to Sturges's rule\\n\")\n",
        "    f.writelines(\n",
        "        \"Sample name\\t\" +\n",
        "        \"Number of flies\\t\" +\n",
        "        \"Maximum lifespan\\t\" +\n",
        "        \"SW test statistics\\t\" +\n",
        "        \"p-value\\tConclusion\\t\" +\n",
        "        \"Sturges's rule number of intervals\\t\" +\n",
        "        \"Sturges's rule width of the intervals\\t\" +\n",
        "        \"Number of intervals equalized between samples\\t\" +\n",
        "        \"Final width of the intervals\\t\\t\" +\n",
        "        \"Intervalised data\\n\"\n",
        "    )\n",
        "\n",
        "    for allele in genotype_names:\n",
        "        f.writelines(\"\\t\"*11+\"\\t\".join(np.arange(1, 20).astype(str))+\"\\n\")\n",
        "        f.writelines(f\"{allele}\\n\")\n",
        "        for pair in SAMPLES:\n",
        "\n",
        "            samples = pair.split(', ')\n",
        "            lifespans = [ls_data[allele.lower() + '\\n' + sample] for sample in samples]\n",
        "\n",
        "            nofis = [STURGES(len(lifespan)) for lifespan in lifespans]\n",
        "            nofi_paired = min(nofis)\n",
        "\n",
        "            pair_intervalized_data = [Sample_to_intervals(lifespan, interv=nofi_paired, i=-1) for lifespan in lifespans]\n",
        "\n",
        "            if np.all(pair_intervalized_data[0] == 0):\n",
        "                pair_intervalized_data = cut_first_zero_multiple(pair_intervalized_data)\n",
        "\n",
        "            for idx, lifespan in enumerate(lifespans):\n",
        "\n",
        "                interval_width_s = (max(lifespan)+1)/nofis[idx]\n",
        "                interval_width_eq = (max(lifespan)+1)/nofi_paired\n",
        "\n",
        "                intervalized_data = pair_intervalized_data[idx]\n",
        "                W, P = Shapiro_Wilk_normality_test(intervalized_data.copy(), table_for_a[str(len(intervalized_data))]).result(numeric=True)\n",
        "\n",
        "                f.writelines(\n",
        "                    f\"{samples[idx]}\\t\"\n",
        "                    f\"{len(lifespan)}\\t\"\n",
        "                    f\"{max(lifespan)}\\t\"\n",
        "                    f\"{W:.2f}\\t{format_p(P)}\\t{conclusion(P)}\\t\"\n",
        "                    f\"{nofis[idx]:.2f}\\t\" + f\"{interval_width_s:.2f}\\t\"\n",
        "                    f\"{len(intervalized_data)}\\t\" + f\"{interval_width_eq:.2f}\\t\\t\" +\n",
        "                    \"\\t\".join(str(x) for x in intervalized_data) +\n",
        "                    \"\\n\"\n",
        "                )\n",
        "        f.writelines(f\"\\n\")\n"
      ],
      "metadata": {
        "id": "4NeMEC8Qa8c5"
      },
      "execution_count": null,
      "outputs": []
    },
    {
      "cell_type": "code",
      "source": [
        "with open('Shapiro-Wilk test, performed on lifespan data divided into 5-day intervals.txt', 'w') as f:\n",
        "    f.writelines(\"Shapiro-Wilk test, performed on lifespan data divided into 5-day intervals\\n\")\n",
        "    f.writelines(\n",
        "        \"Sample name\\t\" +\n",
        "        \"Number of flies\\t\" +\n",
        "        \"Maximum lifespan\\t\" +\n",
        "        \"SW test statistics\\t\" +\n",
        "        \"p-value\\tConclusion\\t\" +\n",
        "        \"Width of the intervals\\t\" +\n",
        "        \"Number of intervals\\t\\t\" +\n",
        "        \"Intervalised data\\n\"\n",
        "    )\n",
        "\n",
        "    intervals = define_sp(5, 20)\n",
        "    intervals_ = [0]+[i+1 for i in intervals[:-2]]\n",
        "    species = [str(i)+'..'+str(j) for i, j in zip(intervals_, intervals)]\n",
        "\n",
        "    for allele in genotype_names:\n",
        "        f.writelines(f\"\\t\"*9 + \"\\t\".join(species)+ \"\\n\")\n",
        "        f.writelines(f\"{allele}\\n\")\n",
        "        sample_keys = [k for k in ls_data.keys() if k.startswith(allele.lower() + '\\n')]\n",
        "\n",
        "        for key in sample_keys:\n",
        "            lifespan = ls_data[key]\n",
        "            sample_name = key.split('\\n')[1]\n",
        "\n",
        "            intervalized_data = Sample_to_intervals(lifespan, delta=delta, i=-1)\n",
        "            intervalized_data_ = cut_first_zero(intervalized_data)\n",
        "            W, P = Shapiro_Wilk_normality_test(intervalized_data_.copy(), table_for_a[str(len(intervalized_data_))]).result(numeric=True)\n",
        "\n",
        "            f.writelines(\n",
        "                f\"{sample_name}\\t\"\n",
        "                f\"{len(lifespan)}\\t\"\n",
        "                f\"{max(lifespan)}\\t\"\n",
        "                f\"{W:.2f}\\t{format_p(P)}\\t{conclusion(P)}\\t\"\n",
        "                f\"{delta}\\t\" + f\"{len(intervalized_data_)}\\t\\t\" +\n",
        "                \"\\t\".join(str(x) for x in intervalized_data_) +\n",
        "                \"\\n\"\n",
        "            )\n",
        "        f.writelines(f\"\\n\")"
      ],
      "metadata": {
        "id": "SwNR1RsvHVw6"
      },
      "execution_count": null,
      "outputs": []
    },
    {
      "cell_type": "code",
      "source": [
        "with open(f'Calculation of SW and KS tests on 5-day intervalised and non-intervalsed (original) lifespan series.txt', 'w') as f:\n",
        "    f.writelines('Calculation of SW and KS tests on 5-day intervalised and non-intervalsed (original) lifespan series\\n')\n",
        "    f.writelines('\\tSW-test\\t\\t\\t\\tKS-test\\t\\t\\t\\n')\n",
        "    f.writelines('\\tnon-intervalized\\t\\tintervalized\\t\\tnon-intervalized\\t\\tintervalized\\n')\n",
        "    f.writelines('\\tW\\tp-value\\tW\\tp-value\\tDn\\tp-value\\tDn\\tp-value\\n')\n",
        "\n",
        "    for allele in genotype_names:\n",
        "        f.writelines(f\"{allele}\\n\")\n",
        "        sample_keys = [k for k in ls_data.keys() if k.startswith(allele.lower() + '\\n')]\n",
        "\n",
        "        for key in sample_keys:\n",
        "            lifespan = ls_data[key]\n",
        "            sample_name = key.split('\\n')[1]\n",
        "\n",
        "            intervalized_data = Sample_to_intervals(lifespan, delta=delta, i=-1)\n",
        "            intervalized_data_ = cut_first_zero(intervalized_data)\n",
        "\n",
        "            no_interval_SW = Shapiro_Wilk_normality_test_Royston(lifespan)\n",
        "            interval_SW = Shapiro_Wilk_normality_test(intervalized_data_, a=table_for_a[str(len(intervalized_data_))])\n",
        "            no_interval_KS = one_sample_KS_test(lifespan, asim=True)\n",
        "            interval_KS = one_sample_KS_test(intervalized_data_, asim=False)\n",
        "\n",
        "            results = (\n",
        "            no_interval_SW.result(numeric=True)\n",
        "            + interval_SW.result(numeric=True)\n",
        "            + no_interval_KS.result(numeric=True)\n",
        "            + interval_KS.result(numeric=True)\n",
        "            )\n",
        "\n",
        "            formatted = []\n",
        "            for idx, val in enumerate(results):\n",
        "                if idx % 2 == 1:\n",
        "                    formatted.append(f\"{val}\")\n",
        "                else:\n",
        "                    formatted.append(f\"{val:.2f}\")\n",
        "\n",
        "            f.writelines(sample_name.replace(\"\\n\", \" \") + '\\t' + \"\\t\".join(formatted) + '\\n')\n",
        "\n",
        "        f.writelines(f\"\\n\")"
      ],
      "metadata": {
        "id": "1N0p6n2DWrsl"
      },
      "execution_count": null,
      "outputs": []
    },
    {
      "cell_type": "markdown",
      "source": [
        "---\n",
        "# **ADVANCED SETTINGS** for creating custom graphs"
      ],
      "metadata": {
        "id": "YehXV2B8KVaG"
      }
    },
    {
      "cell_type": "code",
      "source": [
        "# # MANUAL MODE\n",
        "# mode1 = make_config(show={\"...\": False})\n",
        "# mode2 = make_config(methods={\"...\": [\"...\",\"...\"]})\n",
        "# parameters = [mode1, mode2, ...]\n",
        "\n",
        "# #CUSTOM GRAPHS\n",
        "# for allele in genotype_names:\n",
        "#     for pair in SAMPLES:\n",
        "#         for parameter in parameters:\n",
        "#             print (allele, pair)\n",
        "#             draw_plot(allele, pair, ls_data, raw_data, parameter)"
      ],
      "metadata": {
        "id": "M439lKGTKZ5B",
        "collapsed": true
      },
      "execution_count": null,
      "outputs": []
    }
  ],
  "metadata": {
    "colab": {
      "provenance": [],
      "collapsed_sections": [
        "BOIXOJNUKA9s",
        "v0NAisADHJEc",
        "vduCE9PkHo1l",
        "kU-6kti4IDCE",
        "pxtdL3aLIEBo",
        "0vtaVmbMII5e",
        "vdmlcLzSQaVl",
        "9uaYNuDhBn9t",
        "04dXIbi-WegM"
      ]
    },
    "kernelspec": {
      "display_name": "Python 3 (ipykernel)",
      "language": "python",
      "name": "python3"
    },
    "language_info": {
      "codemirror_mode": {
        "name": "ipython",
        "version": 3
      },
      "file_extension": ".py",
      "mimetype": "text/x-python",
      "name": "python",
      "nbconvert_exporter": "python",
      "pygments_lexer": "ipython3",
      "version": "3.10.12"
    }
  },
  "nbformat": 4,
  "nbformat_minor": 0
}
