# Supplementary material for: Distribution Analysis of the Lifespan Trait in Drosophila
Source: Int J Mol Sci. 2025 Dec 12;26(24):11987. doi: 10.3390/ijms262411987 (PMC12733365; doi:10.3390/ijms262411987)
Supplement: Supplementary file 1 [file ijms-26-11987-s001.zip › Supplimentaty Excel file to Yumuhova et al. 2025.xlsx]

## Sheet: Appendix S2
Kolmogorov-Smirnov one sample test
Data Canton S male Spring 2012
Raw data
Days	1	2	3	4	5	6	7	8	9	10	11	12	13	14	15	16	17	18	19	20	21	22	23	24	25	26	27	28	29	30	31	32	33	34	35	36	37	38	39	40	41	42	43	44	45	46	47	48	49
Death per day	0	0	0	1	0	0	0	1	2	3	1	2	1	0	0	0	2	0	2	0	1	0	2	4	5	1	2	4	4	0	1	3	0	0	1	3	2	6	5	1	5	0	0	0	2	0	1	2	2
Step 1 Prepare data			Step 2	Step 3	Step 4	Step 5		Step 6	Step 7	Step 8	Step 9	Step 10	Step 11			Step 12			Step 13								Step 14		Step 15
			Ranks	N	Mean (µ)	Standard deviation		Model CDF from the right	Model CDF from the left	Cummulative Normal Distribution Function (CDF)	difference from model (+)	difference from model (-)	maximum difference (test statistic D+/‒)			Critical value for a = 0.05 D0.05							y	Kolmogorov's formula for p-value			p-value		p-value from online calculatior:
Days	Deaths per day	Lifespan series	0					Rank/N	Rank-1/N																		1.36852e-06		0.0000013685
1	0	4	1	197	48.3401	16.8953		0.00507614	0	0.00433997	0.000736175	0.00433997	0.18981			0.096896							1	6.84262e-07					https://www.aatbio.com/tools/kolmogorov-smirnov-k-s-test-calculator
2	0	8	2	or				0.0101523	0.00507614	0.00847808	0.0016742	0.00340194											2	-2.19225e-25					"Quest Graph™ Kolmogorov-Smirnov (K-S) Test Calculator." AAT Bioquest, Inc., 25 Dec. 2024
3	0	9	3	197				0.0152284	0.0101523	0.00994362	0.00528481	0.000208669											3	3.28853e-56
4	1	9	4	or				0.0203046	0.0152284	0.00994362	0.010361	0.00528481											4	-2.30971e-99
5	0	10	5	197				0.0253807	0.0203046	0.0116256	0.0137551	0.00867893											5	7.59556e-155
6	0	10	6					0.0304569	0.0253807	0.0116256	0.0188312	0.0137551											6	-1.16951e-222
7	0	10	7					0.035533	0.0304569	0.0116256	0.0239074	0.0188312											7	8.43134e-303
8	1	11	8					0.0406091	0.035533	0.0135494	0.0270598	0.0219836		Formula for critical values for different percentage points (α)									8	0
9	2	12	9					0.0456853	0.0406091	0.0157419	0.0299434	0.0248673		α:	0.01	0.05	0.1	0.15	0.2				9	0
10	3	12	10					0.0507614	0.0456853	0.0157419	0.0350195	0.0299434		OVER 35	1.63	1.36	1.22	1.14	1.07				10	0
11	1	13	11					0.0558376	0.0507614	0.018232	0.0376056	0.0325295			___	___	___	___	___
12	2	17	12					0.0609137	0.0558376	0.0318007	0.029113	0.0240368			Ö n	Ö n	Ö n	Ö n	Ö n
13	1	17	13					0.0659898	0.0609137	0.0318007	0.0341891	0.029113
14	0	19	14					0.071066	0.0659898	0.0412301	0.0298359	0.0247598
15	0	19	15					0.0761421	0.071066	0.0412301	0.0349121	0.0298359
16	0	21	16					0.0812183	0.0761421	0.0528086	0.0284097	0.0233335
17	2	23	17					0.0862944	0.0812183	0.0668287	0.0194657	0.0143896
18	0	23	18					0.0913706	0.0862944	0.0668287	0.0245419	0.0194657
19	2	24	19					0.0964467	0.0913706	0.0748423	0.0216044	0.0165282
20	0	24	20					0.101523	0.0964467	0.0748423	0.0266805	0.0216044
21	1	24	21					0.106599	0.101523	0.0748423	0.0317566	0.0266805
22	0	24	22					0.111675	0.106599	0.0748423	0.0368328	0.0317566
23	2	25	23					0.116751	0.111675	0.0835691	0.0331822	0.028106
24	4	25	24					0.121827	0.116751	0.0835691	0.0382583	0.0331822
25	5	25	25					0.126904	0.121827	0.0835691	0.0433345	0.0382583
26	1	25	26					0.13198	0.126904	0.0835691	0.0484106	0.0433345
27	2	25	27					0.137056	0.13198	0.0835691	0.0534867	0.0484106
28	4	26	28					0.142132	0.137056	0.0930392	0.0490928	0.0440167
29	4	27	29					0.147208	0.142132	0.10328	0.0439282	0.0388521
30	0	27	30					0.152284	0.147208	0.10328	0.0490043	0.0439282
31	1	28	31					0.15736	0.152284	0.114315	0.043045	0.0379689
32	3	28	32					0.162437	0.15736	0.114315	0.0481212	0.043045
33	0	28	33					0.167513	0.162437	0.114315	0.0531973	0.0481212
34	0	28	34					0.172589	0.167513	0.114315	0.0582734	0.0531973
35	1	29	35					0.177665	0.172589	0.126166	0.0514993	0.0464232
36	3	29	36					0.182741	0.177665	0.126166	0.0565755	0.0514993
37	2	29	37					0.187817	0.182741	0.126166	0.0616516	0.0565755
38	6	29	38					0.192893	0.187817	0.126166	0.0667278	0.0616516
39	5	31	39					0.19797	0.192893	0.152368	0.0456013	0.0405251
40	1	32	40					0.203046	0.19797	0.166737	0.0363088	0.0312327
41	5	32	41					0.208122	0.203046	0.166737	0.041385	0.0363088
42	0	32	42					0.213198	0.208122	0.166737	0.0464611	0.041385
43	0	35	43					0.218274	0.213198	0.214888	0.00338646	0.00168968
44	0	36	44					0.22335	0.218274	0.232577	0.00922626	0.0143024
45	2	36	45					0.228426	0.22335	0.232577	0.00415012	0.00922626
46	0	36	46					0.233503	0.228426	0.232577	0.000926027	0.00415012
47	1	37	47					0.238579	0.233503	0.251047	0.0124679	0.0175441
48	2	37	48					0.243655	0.238579	0.251047	0.00739178	0.0124679
49	2	38	49					0.248731	0.243655	0.270265	0.021534	0.0266102
50	2	38	50					0.253807	0.248731	0.270265	0.0164579	0.021534
51	4	38	51					0.258883	0.253807	0.270265	0.0113818	0.0164579
52	13	38	52					0.263959	0.258883	0.270265	0.00630562	0.0113818
53	11	38	53					0.269036	0.263959	0.270265	0.00122947	0.00630562
54	21	38	54					0.274112	0.269036	0.270265	0.00384667	0.00122947
55	8	39	55					0.279188	0.274112	0.290192	0.0110043	0.0160805
56	4	39	56					0.284264	0.279188	0.290192	0.00592817	0.0110043
57	4	39	57					0.28934	0.284264	0.290192	0.000852025	0.00592817
58	1	39	58					0.294416	0.28934	0.290192	0.00422412	0.000852025
59	3	39	59					0.299492	0.294416	0.290192	0.00930026	0.00422412
60	3	40	60					0.304569	0.299492	0.310782	0.00621333	0.0112895
61	8	41	61					0.309645	0.304569	0.331982	0.0223372	0.0274133
62	4	41	62					0.314721	0.309645	0.331982	0.0172611	0.0223372
63	1	41	63					0.319797	0.314721	0.331982	0.0121849	0.0172611
64	3	41	64					0.324873	0.319797	0.331982	0.00710877	0.0121849
65	3	41	65					0.329949	0.324873	0.331982	0.00203263	0.00710877
66	5	45	66					0.335025	0.329949	0.421642	0.0866167	0.0916928
67	3	45	67					0.340102	0.335025	0.421642	0.0815405	0.0866167
68	6	47	68					0.345178	0.340102	0.46839	0.123212	0.128288
69	4	48	69					0.350254	0.345178	0.49197	0.141716	0.146792
70	8	48	70					0.35533	0.350254	0.49197	0.13664	0.141716
71	0	49	71					0.360406	0.35533	0.515578	0.155172	0.160248
72	3	49	72					0.365482	0.360406	0.515578	0.150096	0.155172
73	1	50	73					0.370558	0.365482	0.539132	0.168573	0.173649
74	1	50	74					0.375635	0.370558	0.539132	0.163497	0.168573
75	0	51	75					0.380711	0.375635	0.562549	0.181838	0.186914
76	1	51	76					0.385787	0.380711	0.562549	0.176762	0.181838
		51	77					0.390863	0.385787	0.562549	0.171686	0.176762
		51	78					0.395939	0.390863	0.562549	0.16661	0.171686
		52	79					0.401015	0.395939	0.585749	0.184734	0.18981
		52	80					0.406091	0.401015	0.585749	0.179657	0.184734
		52	81					0.411168	0.406091	0.585749	0.174581	0.179657
		52	82					0.416244	0.411168	0.585749	0.169505	0.174581
		52	83					0.42132	0.416244	0.585749	0.164429	0.169505
		52	84					0.426396	0.42132	0.585749	0.159353	0.164429
		52	85					0.431472	0.426396	0.585749	0.154277	0.159353
		52	86					0.436548	0.431472	0.585749	0.149201	0.154277
		52	87					0.441624	0.436548	0.585749	0.144124	0.149201
		52	88					0.446701	0.441624	0.585749	0.139048	0.144124
		52	89					0.451777	0.446701	0.585749	0.133972	0.139048
		52	90					0.456853	0.451777	0.585749	0.128896	0.133972
		52	91					0.461929	0.456853	0.585749	0.12382	0.128896
		53	92					0.467005	0.461929	0.608653	0.141648	0.146724
		53	93					0.472081	0.467005	0.608653	0.136572	0.141648
		53	94					0.477157	0.472081	0.608653	0.131496	0.136572
		53	95					0.482234	0.477157	0.608653	0.12642	0.131496
		53	96					0.48731	0.482234	0.608653	0.121344	0.12642
		53	97					0.492386	0.48731	0.608653	0.116268	0.121344
		53	98					0.497462	0.492386	0.608653	0.111191	0.116268
		53	99					0.502538	0.497462	0.608653	0.106115	0.111191
		53	100					0.507614	0.502538	0.608653	0.101039	0.106115
		53	101					0.51269	0.507614	0.608653	0.095963	0.101039
		53	102					0.517766	0.51269	0.608653	0.0908868	0.095963
		54	103					0.522843	0.517766	0.631187	0.108344	0.113421
		54	104					0.527919	0.522843	0.631187	0.103268	0.108344
		54	105					0.532995	0.527919	0.631187	0.0981922	0.103268
		54	106					0.538071	0.532995	0.631187	0.093116	0.0981922
		54	107					0.543147	0.538071	0.631187	0.0880399	0.093116
		54	108					0.548223	0.543147	0.631187	0.0829637	0.0880399
		54	109					0.553299	0.548223	0.631187	0.0778876	0.0829637
		54	110					0.558376	0.553299	0.631187	0.0728115	0.0778876
		54	111					0.563452	0.558376	0.631187	0.0677353	0.0728115
		54	112					0.568528	0.563452	0.631187	0.0626592	0.0677353
		54	113					0.573604	0.568528	0.631187	0.057583	0.0626592
		54	114					0.57868	0.573604	0.631187	0.0525069	0.057583
		54	115					0.583756	0.57868	0.631187	0.0474308	0.0525069
		54	116					0.588832	0.583756	0.631187	0.0423546	0.0474308
		54	117					0.593909	0.588832	0.631187	0.0372785	0.0423546
		54	118					0.598985	0.593909	0.631187	0.0322023	0.0372785
		54	119					0.604061	0.598985	0.631187	0.0271262	0.0322023
		54	120					0.609137	0.604061	0.631187	0.02205	0.0271262
		54	121					0.614213	0.609137	0.631187	0.0169739	0.02205
		54	122					0.619289	0.614213	0.631187	0.0118978	0.0169739
		54	123					0.624365	0.619289	0.631187	0.00682161	0.0118978
		55	124					0.629442	0.624365	0.653279	0.023837	0.0289131
		55	125					0.634518	0.629442	0.653279	0.0187608	0.023837
		55	126					0.639594	0.634518	0.653279	0.0136847	0.0187608
		55	127					0.64467	0.639594	0.653279	0.00860854	0.0136847
		55	128					0.649746	0.64467	0.653279	0.00353239	0.00860854
		55	129					0.654822	0.649746	0.653279	0.00154375	0.00353239
		55	130					0.659898	0.654822	0.653279	0.00661989	0.00154375
		55	131					0.664975	0.659898	0.653279	0.011696	0.00661989
		56	132					0.670051	0.664975	0.674861	0.00481001	0.00988615
		56	133					0.675127	0.670051	0.674861	0.000266132	0.00481001
		56	134					0.680203	0.675127	0.674861	0.00534227	0.000266132
		56	135					0.685279	0.680203	0.674861	0.0104184	0.00534227
		57	136					0.690355	0.685279	0.695872	0.00551634	0.0105925
		57	137					0.695431	0.690355	0.695872	0.000440203	0.00551634
		57	138					0.700508	0.695431	0.695872	0.00463594	0.000440203
		57	139					0.705584	0.700508	0.695872	0.00971208	0.00463594
		58	140					0.71066	0.705584	0.716255	0.00559501	0.0106712
		59	141					0.715736	0.71066	0.73596	0.020224	0.0253002
		59	142					0.720812	0.715736	0.73596	0.0151479	0.020224
		59	143					0.725888	0.720812	0.73596	0.0100718	0.0151479
		60	144					0.730964	0.725888	0.754943	0.0239787	0.0290548
		60	145					0.736041	0.730964	0.754943	0.0189026	0.0239787
		60	146					0.741117	0.736041	0.754943	0.0138264	0.0189026
		61	147					0.746193	0.741117	0.773167	0.0269738	0.0320499
		61	148					0.751269	0.746193	0.773167	0.0218977	0.0269738
		61	149					0.756345	0.751269	0.773167	0.0168215	0.0218977
		61	150					0.761421	0.756345	0.773167	0.0117454	0.0168215
		61	151					0.766497	0.761421	0.773167	0.00666923	0.0117454
		61	152					0.771574	0.766497	0.773167	0.00159309	0.00666923
		61	153					0.77665	0.771574	0.773167	0.00348306	0.00159309
		61	154					0.781726	0.77665	0.773167	0.0085592	0.00348306
		62	155					0.786802	0.781726	0.7906	0.00379784	0.00887398
		62	156					0.791878	0.786802	0.7906	0.0012783	0.00379784
		62	157					0.796954	0.791878	0.7906	0.00635445	0.0012783
		62	158					0.80203	0.796954	0.7906	0.0114306	0.00635445
		63	159					0.807107	0.80203	0.807219	0.000112079	0.00518822
		64	160					0.812183	0.807107	0.823006	0.010823	0.0158992
		64	161					0.817259	0.812183	0.823006	0.00574689	0.010823
		64	162					0.822335	0.817259	0.823006	0.000670751	0.00574689
		65	163					0.827411	0.822335	0.83795	0.0105392	0.0156153
		65	164					0.832487	0.827411	0.83795	0.00546305	0.0105392
		65	165					0.837563	0.832487	0.83795	0.000386904	0.00546305
		66	166					0.84264	0.837563	0.852048	0.00940833	0.0144845
		66	167					0.847716	0.84264	0.852048	0.00433219	0.00940833
		66	168					0.852792	0.847716	0.852048	0.000743957	0.00433219
		66	169					0.857868	0.852792	0.852048	0.0058201	0.000743957
		66	170					0.862944	0.857868	0.852048	0.0108962	0.0058201
		67	171					0.86802	0.862944	0.8653	0.00272032	0.00235582
		67	172					0.873096	0.86802	0.8653	0.00779646	0.00272032
		67	173					0.878173	0.873096	0.8653	0.0128726	0.00779646
		68	174					0.883249	0.878173	0.877714	0.00553503	0.000458884
		68	175					0.888325	0.883249	0.877714	0.0106112	0.00553503
		68	176					0.893401	0.888325	0.877714	0.0156873	0.0106112
		68	177					0.898477	0.893401	0.877714	0.0207635	0.0156873
		68	178					0.903553	0.898477	0.877714	0.0258396	0.0207635
		68	179					0.908629	0.903553	0.877714	0.0309157	0.0258396
		69	180					0.913706	0.908629	0.889301	0.0244041	0.019328
		69	181					0.918782	0.913706	0.889301	0.0294803	0.0244041
		69	182					0.923858	0.918782	0.889301	0.0345564	0.0294803
		69	183					0.928934	0.923858	0.889301	0.0396325	0.0345564
		70	184					0.93401	0.928934	0.90008	0.0339298	0.0288536
		70	185					0.939086	0.93401	0.90008	0.0390059	0.0339298
		70	186					0.944162	0.939086	0.90008	0.044082	0.0390059
		70	187					0.949239	0.944162	0.90008	0.0491582	0.044082
		70	188					0.954315	0.949239	0.90008	0.0542343	0.0491582
		70	189					0.959391	0.954315	0.90008	0.0593105	0.0542343
		70	190					0.964467	0.959391	0.90008	0.0643866	0.0593105
		70	191					0.969543	0.964467	0.90008	0.0694628	0.0643866
		72	192					0.974619	0.969543	0.919301	0.0553181	0.050242
		72	193					0.979695	0.974619	0.919301	0.0603943	0.0553181
		72	194					0.984772	0.979695	0.919301	0.0654704	0.0603943
		73	195					0.989848	0.984772	0.927796	0.0620513	0.0569751
		74	196					0.994924	0.989848	0.935589	0.059335	0.0542589
		76	197						0.994924	0.949199		0.0457246
[truncated: 27 more columns]

## Sheet: Appendix S3a
Shapiro-Wilk general test using lifespan series
Data Canton S male Spring 2012
Raw data
Days	1	2	3	4	5	6	7	8	9	10	11	12	13	14	15	16	17	18	19	20	21	22	23	24	25	26	27	28	29	30	31	32	33	34	35	36	37	38	39	40	41	42	43	44	45	46	47	48	49
Death per day	0	0	0	1	0	0	0	1	2	3	1	2	1	0	0	0	2	0	2	0	1	0	2	4	5	1	2	4	4	0	1	3	0	0	1	3	2	6	5	1	5	0	0	0	2	0	1	2	2
Shapiro-Wilk's formula:
Calculation of W and p-value:
Step 1. Prepare data					Step 2. Calculate convinient interval size							Step 3. Partitioning the data into intervals							Step 4. Calculate the denominator						Step 5. Calculate m				Step 6. Calculate the numerator								Step 7. Calculate W			Step 8a. Interpretation of the results of the W test (determination of the percentage points).
												Interval order no.	The day on which the interval begins ("begin").	The day on which the interval ends ("end").	The number of flies that fall within the interval ("phenotype frequencies").	Percentage of flies died in the given interval (probability of death), %			i (from 1 to n)	Х (sorted sample)	xi-(∑X/n)	(xi-(∑X/n))^2	SUM		m	8			i (from 1 to m)	an-i+1	(xn-i+1 - xi)	an-i+1*(xn-i+1 - xi)	SUM	SQUARE			W	0.776255		with n =	16
Days	Deaths per day	Lifespan series				min age	4					1	0	4	1	0.507614			1	0.507614	-5.74239	32.975	597.139						1	0.5056	25.3807	12.8325	21.5298	463.532
1	0	4				max age	76					2	5	9	3	1.52284			2	0.507614	-5.74239	32.975							2	0.329	10.1523	3.3401								Use W values,
2	0	8			N (total number of flies)		197					3	10	14	7	3.5533			3	1.52284	-4.72716	22.346							3	0.2521	8.62944	2.17548								0,844; 0,863; 0,887; 0,906; 0,952; 0,976; 0,981; 0,985; 0,987
3	0	9										4	15	19	4	2.03046			4	2.03046	-4.21954	17.8045							4	0.1939	7.61421	1.4764								corresponding to the percentage points:
4	1	9			Sturges formula:		k = 1 + log2N	where k - is the number of intervals				5	20	24	7	3.5533			5	2.03046	-4.21954	17.8045							5	0.1447	6.59898	0.954873								0,01; 0,02; 0,05; 0,1; 0,5; 0,9; 0,95; 0,98; 0,99
5	0	10				k	8.62205					6	25	29	16	8.12183			6	3.04569	-3.20431	10.2676							6	0.1005	5.07614	0.510152
6	0	10										7	30	34	4	2.03046			7	3.5533	-2.6967	7.27219							7	0.0593	3.04569	0.180609
7	0	10				interval size:	8.35068					8	35	39	17	8.62944			8	3.5533	-2.6967	7.27219							8	0.0196	3.04569	0.0596954								Our W value is 0,776.
8	1	11										9	40	44	6	3.04569			9	3.5533	-2.6967	7.27219																		It is less than any of the aforementioned values of W.
9	2	12			the most convenient interval size:							10	45	49	7	3.5533			10	6.59898	0.348985	0.12179							Use the table with coefficients from original paper:											Therefore, our data is not normal. The probability of being normal is less than 1%
10	3	12					5					11	50	54	51	25.8883			11	8.12183	1.87183	3.50374
11	1	13										12	55	59	20	10.1523			12	8.62944	2.37944	5.66174
12	2	17										13	60	64	19	9.64467			13	9.64467	3.39467	11.5238
13	1	17			µ	48.3401						14	65	69	21	10.6599			14	10.1523	3.90228	15.2278
14	0	19			σ	16.8953						15	70	74	13	6.59898			15	10.6599	4.4099	19.4472
15	0	19										16	75	79	1	0.507614			16	25.8883	19.6383	385.664
16	0	21
17	2	23
18	0	23
19	2	24
20	0	24
21	1	24
22	0	24
23	2	25
24	4	25
25	5	25
26	1	25
27	2	25
28	4	26
29	4	27
30	0	27
31	1	28
32	3	28
33	0	28
34	0	28
35	1	29
36	3	29
37	2	29
38	6	29
39	5	31
40	1	32
41	5	32
42	0	32
43	0	35
44	0	36
45	2	36
46	0	36
47	1	37
48	2	37
49	2	38
50	2	38
51	4	38
52	13	38
53	11	38
54	21	38
55	8	39
56	4	39
57	4	39
58	1	39
59	3	39
60	3	40
61	8	41
62	4	41
63	1	41
64	3	41
65	3	41
66	5	45
67	3	45
68	6	47
69	4	48
70	8	48
71	0	49
72	3	49
73	1	50
74	1	50
75	0	51
76	1	51
		51
		51
		52
		52
		52
		52
		52
		52
		52
		52
		52
		52
		52
		52
		52
		53
		53
		53
		53
		53
		53
		53
		53
		53
		53
		53
		54
		54
		54
		54
		54
		54
		54
		54
		54
		54
		54
		54
		54
		54
		54
		54
		54
		54
		54
		54
		54
		55
		55
		55
		55
		55
		55
		55
		55
		56
		56
		56
		56
		57
		57
		57
		57
		58
		59
		59
		59
		60
		60
		60
		61
		61
		61
		61
		61
		61
		61
		61
		62
		62
		62
		62
		63
		64
		64
		64
		65
		65
		65
		66
		66
		66
		66
		66
		67
		67
		67
		68
		68
		68
		68
		68
		68
		69
		69
		69
		69
		70
		70
		70
		70
		70
		70
		70
		70
		72
		72
		72
		73
		74
		76
[truncated: 28 more columns]

## Sheet: Appendix S3b
Shapiro-Wilk general test using death per day series
Data Canton S male Spring 2012
Days	1	2	3	4	5	6	7	8	9	10	11	12	13	14	15	16	17	18	19	20	21	22	23	24	25	26	27	28	29	30	31	32	33	34	35	36	37	38	39	40	41	42	43	44	45	46	47	48	49
Death per day	0	0	0	1	0	0	0	1	2	3	1	2	1	0	0	0	2	0	2	0	1	0	2	4	5	1	2	4	4	0	1	3	0	0	1	3	2	6	5	1	5	0	0	0	2	0	1	2	2
Shapiro-Wilk's formula:
Calculation of W and p-value:
Step 1. Prepare data				Step 2. Calculate convinient interval size							Step 3. Partitioning the data into intervals						Step 4. Calculate the denominator						Step 5. Calculate m				Step 6. Calculate the numerator								Step 7. Calculate W			Step 8a. Interpretation of the results of the W test (determination of the percentage points).										Step 8b. p-value calculation
											Interval order no.	The day on which the interval begins ("begin").	The day on which the interval ends ("end").	The number of flies that fall within the interval ("phenotype frequencies").	Percentage of flies died in the given interval (probability of death), %		i (from 1 to n)	Х (sorted sample)	xi-(∑X/n)	(xi-(∑X/n))^2	SUM		m	8			i (from 1 to m)	an-i+1	(xn-i+1 - xi)	an-i+1*(xn-i+1 - xi)	SUM	SQUARE			W	0.776255		with n =	16
Days	Deaths per day			min age	4						1	0	4	1	0.507614		1	0.507614	-5.74239	32.975	597.139						1	0.5056	25.3807	12.8325	21.5298	463.532
1	0			max age	76						2	5	9	3	1.52284		2	0.507614	-5.74239	32.975							2	0.329	10.1523	3.3401								Use W values,
2	0		N (total number of flies)		197						3	10	14	7	3.5533		3	1.52284	-4.72716	22.346							3	0.2521	8.62944	2.17548								0,844; 0,863; 0,887; 0,906; 0,952; 0,976; 0,981; 0,985; 0,987
3	0										4	15	19	4	2.03046		4	2.03046	-4.21954	17.8045							4	0.1939	7.61421	1.4764								corresponding to the percentage points:
4	1		Sturges formula:		k = 1 + log2N,	where k ‒ is the number of intervals					5	20	24	7	3.5533		5	2.03046	-4.21954	17.8045							5	0.1447	6.59898	0.954873								0,01; 0,02; 0,05; 0,1; 0,5; 0,9; 0,95; 0,98; 0,99
5	0			k	8.62205						6	25	29	16	8.12183		6	3.04569	-3.20431	10.2676							6	0.1005	5.07614	0.510152																		µz	-3.00875
6	0										7	30	34	4	2.03046		7	3.5533	-2.6967	7.27219							7	0.0593	3.04569	0.180609																		σz	0.503469
7	0			interval size:	8.35068						8	35	39	17	8.62944		8	3.5533	-2.6967	7.27219							8	0.0196	3.04569	0.0596954								Our W value is 0,776.										z	3.00217
8	1										9	40	44	6	3.04569		9	3.5533	-2.6967	7.27219																		It is less than any of the aforementioned values of W.
9	2		the most convenient interval size:								10	45	49	7	3.5533		10	6.59898	0.348985	0.12179							Use the table with coefficients from original paper:											Therefore, our data is not normal. The probability of being normal is less than 1%										LN(n) = u (see the table)
10	3				5						11	50	54	51	25.8883		11	8.12183	1.87183	3.50374
11	1										12	55	59	20	10.1523		12	8.62944	2.37944	5.66174																												p-value	0.0013403
12	2										13	60	64	19	9.64467		13	9.64467	3.39467	11.5238
13	1										14	65	69	21	10.6599		14	10.1523	3.90228	15.2278
14	0										15	70	74	13	6.59898		15	10.6599	4.4099	19.4472
15	0										16	75	79	1	0.507614		16	25.8883	19.6383	385.664
16	0
17	2
18	0
19	2
20	0
21	1
22	0
23	2
24	4
25	5
26	1
27	2
28	4
29	4
30	0
31	1
32	3
33	0
34	0
35	1
36	3
37	2
38	6
39	5
40	1
41	5
42	0
43	0
44	0
45	2
46	0
47	1
48	2
49	2
50	2
51	4
52	13
53	11
54	21
55	8
56	4
57	4
58	1
59	3
60	3
61	8
62	4
63	1
64	3
65	3
66	5
67	3
68	6
69	4
70	8
71	0
72	3
73	1
74	1
75	0
76	1
[truncated: 28 more columns]

## Sheet: Appendix S5
Kolmogorov-Smirnov two-sample test
Data Canton S Spring 2012
Days	1	2	3	4	5	6	7	8	9	10	11	12	13	14	15	16	17	18	19	20	21	22	23	24	25	26	27	28	29	30	31	32	33	34	35	36	37	38	39	40	41	42	43	44	45	46	47	48	49
Death per day Male	0	0	0	1	0	0	0	1	2	3	1	2	1	0	0	0	2	0	2	0	1	0	2	4	5	1	2	4	4	0	1	3	0	0	1	3	2	6	5	1	5	0	0	0	2	0	1	2	2
Death per day Female	0	0	0	0	1	0	0	1	0	1	0	1	0	0	3	0	0	1	0	2	0	3	0	0	1	0	0	2	0	0	0	1	0	0	1	1	1	1	1	1	0	0	2	3	4	2	4	3	6
Step 1. Calculate how the size of the cohort (sample) decreases over time									Step 2. Calculate the values of the S(t) function												Step 3. Calculate the difference between the St1 and St2 functions		Step 4. Calculate the test statistics, Dn,m (find the supremum of the difference between the St₁ and St₂ functions).		Step 5. Calculate the value of Dcrit						Step 6. Culculate p-value using:
First sample				Second sample					First sample			St1			Second sample			St2							Size of the sample 1 (n)	Size of the sample 2 (m)					1) Kolmogorov's formula (two-sided test)							2) Hodges' (1958) formula (one-sided test)				2) Marsaglia's (2003) formula (two-sided test) P=2*exp(-(2,000071+0,331/√(n)+1,409/n)*s)
Day	Deaths per day	The ammount of flies left		Day	Deaths per day	The ammount of flies left			Day	Deaths (di)	The ammount of flies left (ni)	(ni-di)/ni	S1(ti)		Day	Deaths (di)	The ammount of flies left (ni)	(ni-di)/ni	S2(ti)		|S1(ti)-S2(ti)|						(n+m)/(n*m)	√((n+m)/(n*m))	Dcrit = dα(N)*√((M+N)/(M*N)) dα(N)=1,358	Result: Dn,m>Dcrit	z	z2	y (from 1 to ∞)	for each y	Σ of all y	p-value		p-value				n	s	p-value
1	0	197		1	0	163			1	0	197	1	1		1	0	163	1	1		0		0.294541		197	163	0.0112111	0.105883	0.143788	H0 hypothesis rejected	2.78177	7.73824	1	1.89954e-07	1.89954e-07	3.79908e-07		1.4281e-07				89.1972	7.73824	2.56195e-07
2	0	197		2	0	163			2	0	197	1	1		2	0	163	1	1		0										z is also used in calculating one-sided test	z2 is used in the Kolmogorov's formula	2	-1.30195e-27
3	0	197		3	0	163			3	0	197	1	1		3	0	163	1	1		0												3	3.21987e-61
4	1	197		4	0	163			4	1	197	0.994924	0.994924		4	0	163	1	1		0.00507614												4	-2.87329e-108
5	0	196		5	1	163			5	0	196	1	0.994924		5	1	163	0.993865	0.993865		0.00105883												5	9.25161e-169
6	0	196		6	0	162			6	0	196	1	0.994924		6	0	162	1	0.993865		0.00105883												6	-1.07486e-242
7	0	196		7	0	162			7	0	196	1	0.994924		7	0	162	1	0.993865		0.00105883												7	0
8	1	196		8	1	162			8	1	196	0.994898	0.989848		8	1	162	0.993827	0.98773		0.00211765												8	0
9	2	195		9	0	161			9	2	195	0.989744	0.979695		9	0	161	1	0.98773		0.00803463												9	0
10	3	193		10	1	161			10	3	193	0.984456	0.964467		10	1	161	0.993789	0.981595		0.0171281												10	0
11	1	190		11	0	160			11	1	190	0.994737	0.959391		11	0	160	1	0.981595		0.0222042												11	0
12	2	189		12	1	160			12	2	189	0.989418	0.949239		12	1	160	0.99375	0.97546		0.0262215												12	0
13	1	187		13	0	159			13	1	187	0.994652	0.944162		13	0	159	1	0.97546		0.0312977												13	0
14	0	186		14	0	159			14	0	186	1	0.944162		14	0	159	1	0.97546		0.0312977												14	0
15	0	186		15	3	159			15	0	186	1	0.944162		15	3	159	0.981132	0.957055		0.0128928												15	0
16	0	186		16	0	156			16	0	186	1	0.944162		16	0	156	1	0.957055		0.0128928
17	2	186		17	0	156			17	2	186	0.989247	0.93401		17	0	156	1	0.957055		0.0230451
18	0	184		18	1	156			18	0	184	1	0.93401		18	1	156	0.99359	0.95092		0.0169101
19	2	184		19	0	155			19	2	184	0.98913	0.923858		19	0	155	1	0.95092		0.0270624
20	0	182		20	2	155			20	0	182	1	0.923858		20	2	155	0.987097	0.93865		0.0147924
21	1	182		21	0	153			21	1	182	0.994505	0.918782		21	0	153	1	0.93865		0.0198686
22	0	181		22	3	153			22	0	181	1	0.918782		22	3	153	0.980392	0.920245		0.00146367
23	2	181		23	0	150			23	2	181	0.98895	0.908629		23	0	150	1	0.920245		0.011616
24	4	179		24	0	150			24	4	179	0.977654	0.888325		24	0	150	1	0.920245		0.0319205
25	5	175		25	1	150			25	5	175	0.971429	0.862944		25	1	150	0.993333	0.91411		0.0511663
26	1	170		26	0	149			26	1	170	0.994118	0.857868		26	0	149	1	0.91411		0.0562424
27	2	169		27	0	149			27	2	169	0.988166	0.847716		27	0	149	1	0.91411		0.0663947
28	4	167		28	2	149			28	4	167	0.976048	0.827411		28	2	149	0.986577	0.90184		0.0744293
29	4	163		29	0	147			29	4	163	0.97546	0.807107		29	0	147	1	0.90184		0.0947339
30	0	159		30	0	147			30	0	159	1	0.807107		30	0	147	1	0.90184		0.0947339
31	1	159		31	0	147			31	1	159	0.993711	0.80203		31	0	147	1	0.90184		0.09981
32	3	158		32	1	147			32	3	158	0.981013	0.786802		32	1	147	0.993197	0.895706		0.108903
33	0	155		33	0	146			33	0	155	1	0.786802		33	0	146	1	0.895706		0.108903
34	0	155		34	0	146			34	0	155	1	0.786802		34	0	146	1	0.895706		0.108903
35	1	155		35	1	146			35	1	155	0.993548	0.781726		35	1	146	0.993151	0.889571		0.107845
36	3	154		36	1	145			36	3	154	0.980519	0.766497		36	1	145	0.993103	0.883436		0.116938
37	2	151		37	1	144			37	2	151	0.986755	0.756345		37	1	144	0.993056	0.877301		0.120955
38	6	149		38	1	143			38	6	149	0.959732	0.725888		38	1	143	0.993007	0.871166		0.145277
39	5	143		39	1	142			39	5	143	0.965035	0.700508		39	1	142	0.992958	0.865031		0.164523
40	1	138		40	1	141			40	1	138	0.992754	0.695431		40	1	141	0.992908	0.858896		0.163464
41	5	137		41	0	140			41	5	137	0.963504	0.670051		41	0	140	1	0.858896		0.188845
42	0	132		42	0	140			42	0	132	1	0.670051		42	0	140	1	0.858896		0.188845
43	0	132		43	2	140			43	0	132	1	0.670051		43	2	140	0.985714	0.846626		0.176575
44	0	132		44	3	138			44	0	132	1	0.670051		44	3	138	0.978261	0.828221		0.15817
45	2	132		45	4	135			45	2	132	0.984848	0.659898		45	4	135	0.97037	0.803681		0.143783
46	0	130		46	2	131			46	0	130	1	0.659898		46	2	131	0.984733	0.791411		0.131513
47	1	130		47	4	129			47	1	130	0.992308	0.654822		47	4	129	0.968992	0.766871		0.112049
48	2	129		48	3	125			48	2	129	0.984496	0.64467		48	3	125	0.976	0.748466		0.103796
49	2	127		49	6	122			49	2	127	0.984252	0.634518		49	6	122	0.95082	0.711656		0.0771387
50	2	125		50	3	116			50	2	125	0.984	0.624365		50	3	116	0.974138	0.693252		0.0688861
51	4	123		51	3	113			51	4	123	0.96748	0.604061		51	3	113	0.973451	0.674847		0.0707857
52	13	119		52	6	110			52	13	119	0.890756	0.538071		52	6	110	0.945455	0.638037		0.0999657
53	11	106		53	0	104			53	11	106	0.896226	0.482234		53	0	104	1	0.638037		0.155803
54	21	95		54	2	104			54	21	95	0.778947	0.375635		54	2	104	0.980769	0.625767		0.250132
55	8	74		55	1	102			55	8	74	0.891892	0.335025		55	1	102	0.990196	0.619632		0.284607
56	4	66		56	3	101			56	4	66	0.939394	0.314721		56	3	101	0.970297	0.601227		0.286506
57	4	62		57	2	98			57	4	62	0.935484	0.294416		57	2	98	0.979592	0.588957		0.294541
58	1	58		58	5	96			58	1	58	0.982759	0.28934		58	5	96	0.947917	0.558282		0.268942
59	3	57		59	6	91			59	3	57	0.947368	0.274112		59	6	91	0.934066	0.521472		0.247361
60	3	54		60	3	85			60	3	54	0.944444	0.258883		60	3	85	0.964706	0.503067		0.244184
61	8	51		61	4	82			61	8	51	0.843137	0.218274		61	4	82	0.95122	0.478528		0.260253
62	4	43		62	0	78			62	4	43	0.906977	0.19797		62	0	78	1	0.478528		0.280558
63	1	39		63	6	78			63	1	39	0.974359	0.192893		63	6	78	0.923077	0.441718		0.248824
64	3	38		64	3	72			64	3	38	0.921053	0.177665		64	3	72	0.958333	0.423313		0.245648
65	3	35		65	2	69			65	3	35	0.914286	0.162437		65	2	69	0.971014	0.411043		0.248606
66	5	32		66	6	67			66	5	32	0.84375	0.137056		66	6	67	0.910448	0.374233		0.237177
67	3	27		67	4	61			67	3	27	0.888889	0.121827		67	4	61	0.934426	0.349693		0.227866
68	6	24		68	7	57			68	6	24	0.75	0.0913706		68	7	57	0.877193	0.306748		0.215378
69	4	18		69	7	50			69	4	18	0.777778	0.071066		69	7	50	0.86	0.263804		0.192738
70	8	14		70	3	43			70	8	14	0.428571	0.0304569		70	3	43	0.930233	0.245399		0.214942
71	0	6		71	5	40			71	0	6	1	0.0304569		71	5	40	0.875	0.214724		0.184267
72	3	6		72	6	35			72	3	6	0.5	0.0152284		72	6	35	0.828571	0.177914		0.162686
73	1	3		73	3	29			73	1	3	0.666667	0.0101523		73	3	29	0.896552	0.159509		0.149357
74	1	2		74	5	26			74	1	2	0.5	0.00507614		74	5	26	0.807692	0.128834		0.123758
75	0	1		75	2	21			75	0	1	1	0.00507614		75	2	21	0.904762	0.116564		0.111488
76	1	1		76	11	19			76	1	1	0	0		76	11	19	0.421053	0.0490798		0.0490798
				77	2	8									77	2	8	0.75	0.0368098		0.0368098
				78	0	6									78	0	6	1	0.0368098		0.0368098
				79	2	6									79	2	6	0.666667	0.0245399		0.0245399
				80	0	4									80	0	4	1	0.0245399		0.0245399
				81	0	4									81	0	4	1	0.0245399		0.0245399
				82	1	4									82	1	4	0.75	0.0184049		0.0184049
				83	1	3									83	1	3	0.666667	0.0122699		0.0122699
				84	1	2									84	1	2	0.5	0.00613497		0.00613497
				85	0	1									85	0	1	1	0.00613497		0.00613497
				86	0	1									86	0	1	1	0.00613497		0.00613497
				87	0	1									87	0	1	1	0.00613497		0.00613497
				88	1	1									88	1	1	0	0		0
[truncated: 40 more columns]
